# Supplementary material for: A Network Integration Approach to Predict Conserved Regulators Related to Pathogenicity of Influenza and SARS-CoV Respiratory Viruses
Source: PLoS One. 2013 Jul 25;8(7):e69374. doi: 10.1371/journal.pone.0069374 (PMC3723910; doi:10.1371/journal.pone.0069374)
Supplement: Table S1 — Combined SARS-CoV ranking. Ranking of genes for the SARS-CoV analysis based on the combined ranking of betweenness, degree centrality and differential expression between pathogenicity levels. Corresponds to step #2 in Figure 2. High ranked genes are referred to as candidate regulators. Columns contain various identifiers as indicated. (ZIP) [file pone.0069374.s012.zip › TableS1.xlsx]

## Sheet: TableS1
Ranking of genes in the SARS-CoV analysis based on the combined ranking of betweenness, degree centrality and differential expression between pathogenicity levels.
Corresponds to step #2 in Figure 2. High ranked genes are referred to as candidate regulators.
probe	refseq	symbol	entrez	description
A_23_P157117	NM_182898	CREB5	9586	Homo sapiens cAMP responsive element binding protein 5 (CREB5), transcript variant 1, mRNA [NM_182898]
A_23_P390528	NM_004420	DUSP8	1850	Homo sapiens dual specificity phosphatase 8 (DUSP8), mRNA [NM_004420]
A_23_P106002	NM_020529	NFKBIA	4792	Homo sapiens nuclear factor of kappa light polypeptide gene enhancer in B-cells inhibitor, alpha (NFKBIA), mRNA [NM_020529]
A_23_P71037	NM_000600	IL6	3569	Homo sapiens interleukin 6 (interferon, beta 2) (IL6), mRNA [NM_000600]
A_24_P157926	NM_006290	TNFAIP3	7128	Homo sapiens tumor necrosis factor, alpha-induced protein 3 (TNFAIP3), mRNA [NM_006290]
A_23_P326160	NM_025079	ZC3H12A	80149	Homo sapiens zinc finger CCCH-type containing 12A (ZC3H12A), mRNA [NM_025079]
A_23_P34915	NM_004024	ATF3	467	Homo sapiens activating transcription factor 3 (ATF3), transcript variant 2, mRNA [NM_004024]
A_23_P70660	NM_017633	FAM46A	55603	Homo sapiens family with sequence similarity 46, member A (FAM46A), mRNA [NM_017633]
A_23_P52161	NM_030952	NUAK2	81788	Homo sapiens NUAK family, SNF1-like kinase, 2 (NUAK2), mRNA [NM_030952]
A_23_P121011	NM_033027	AXUD1	64651	Homo sapiens AXIN1 up-regulated 1 (AXUD1), mRNA [NM_033027]
A_23_P257043	NM_005261	GEM	2669	Homo sapiens GTP binding protein overexpressed in skeletal muscle (GEM), transcript variant 1, mRNA [NM_005261]
A_23_P201538	NM_002228	JUN	3725	Homo sapiens jun oncogene (JUN), mRNA [NM_002228]
A_23_P30655	NM_004556	NFKBIE	4794	Homo sapiens nuclear factor of kappa light polypeptide gene enhancer in B-cells inhibitor, epsilon (NFKBIE), mRNA [NM_004556]
A_23_P27649	NM_001080411	ZNF433	163059	Homo sapiens zinc finger protein 433 (ZNF433), mRNA [NM_001080411]
A_23_P17998	NM_005524	HES1	3280	Homo sapiens hairy and enhancer of split 1, (Drosophila) (HES1), mRNA [NM_005524]
A_23_P56938	NM_002908	REL	5966	Homo sapiens v-rel reticuloendotheliosis viral oncogene homolog (avian) (REL), mRNA [NM_002908]
A_23_P326963	NM_178496	C3orf59	151963	Homo sapiens chromosome 3 open reading frame 59 (C3orf59), mRNA [NM_178496]
A_32_P137604	BC018597	BC018597	NA	Homo sapiens, clone IMAGE:3869276, mRNA. [BC018597]
A_23_P121064	NM_002852	PTX3	5806	Homo sapiens pentraxin-related gene, rapidly induced by IL-1 beta (PTX3), mRNA [NM_002852]
A_23_P86470	NM_003956	CH25H	9023	Homo sapiens cholesterol 25-hydroxylase (CH25H), mRNA [NM_003956]
A_23_P72096	NM_000575	IL1A	3552	Homo sapiens interleukin 1, alpha (IL1A), mRNA [NM_000575]
A_23_P90172	NM_014330	PPP1R15A	NA	Homo sapiens protein phosphatase 1, regulatory (inhibitor) subunit 15A (PPP1R15A), mRNA [NM_014330]
A_23_P92230	NM_014779	TSC22D2	9819	Homo sapiens TSC22 domain family, member 2 (TSC22D2), mRNA [NM_014779]
A_32_P32406	X15675	X15675	NA	Human pTR7 mRNA for repetitive sequence. [X15675]
A_23_P122924	NM_002192	INHBA	3624	Homo sapiens inhibin, beta A (activin A, activin AB alpha polypeptide) (INHBA), mRNA [NM_002192]
A_23_P15146	NM_001012631	IL32	9235	Homo sapiens interleukin 32 (IL32), transcript variant 1, mRNA [NM_001012631]
A_23_P58009	NM_024616	C3orf52	79669	Homo sapiens chromosome 3 open reading frame 52 (C3orf52), mRNA [NM_024616]
A_23_P155900	NM_053036	NPFFR2	10886	Homo sapiens neuropeptide FF receptor 2 (NPFFR2), transcript variant 2, mRNA [NM_053036]
A_23_P129279	NM_018602	DNAJA4	55466	Homo sapiens DnaJ (Hsp40) homolog, subfamily A, member 4 (DNAJA4), mRNA [NM_018602]
A_23_P114903	NM_002155	HSPA6	3310	Homo sapiens heat shock 70kDa protein 6 (HSP70B') (HSPA6), mRNA [NM_002155]
A_32_P143850	BC024198	LOC442229	NA	Homo sapiens similar to mitochondrial carrier triple repeat 1, mRNA (cDNA clone MGC:33544 IMAGE:4821649), complete cds. [BC024198]
A_24_P145911	ENST00000342294	ENST00000342294	6434	Arginine/serine-rich-splicing factor 10 (Transformer-2-beta) (HTRA2- beta) (Transformer 2 protein homolog). [Source:Uniprot/SWISSPROT;Acc:P62995] [ENST00000342294]
A_23_P385114	NM_023929	ZBTB10	65986	Homo sapiens zinc finger and BTB domain containing 10 (ZBTB10), mRNA [NM_023929]
A_23_P207319	NM_003954	MAP3K14	9020	Homo sapiens mitogen-activated protein kinase kinase kinase 14 (MAP3K14), mRNA [NM_003954]
A_23_P144337	NM_012118	CCRN4L	25819	Homo sapiens CCR4 carbon catabolite repression 4-like (S. cerevisiae) (CCRN4L), mRNA [NM_012118]
A_23_P376060	NM_012481	IKZF3	22806	Homo sapiens IKAROS family zinc finger 3 (Aiolos) (IKZF3), transcript variant 1, mRNA [NM_012481]
A_23_P159211	M74509	M74509	NA	Human endogenous retrovirus type C oncovirus sequence. [M74509]
A_23_P55706	NM_006509	RELB	5971	Homo sapiens v-rel reticuloendotheliosis viral oncogene homolog B, nuclear factor of kappa light polypeptide gene enhancer in B-cells 3 (avian) (RELB), mRNA [NM_006509]
A_24_P933828	ENST00000381802	LOC401317	9586	Homo sapiens cDNA clone IMAGE:30398108. [BC087859]
A_23_P35725	NM_031418	TMEM16C	63982	Homo sapiens transmembrane protein 16C (TMEM16C), mRNA [NM_031418]
A_32_P139894	BF514513	BF514513	27	UI-H-BW1-anf-g-07-0-UI.s1 NCI_CGAP_Sub7 Homo sapiens cDNA clone IMAGE:3082188 3', mRNA sequence [BF514513]
A_23_P337800	NM_172140	IL29	282618	Homo sapiens interleukin 29 (interferon, lambda 1) (IL29), mRNA [NM_172140]
A_23_P61398	NM_001001852	PIM3	415116	Homo sapiens pim-3 oncogene (PIM3), mRNA [NM_001001852]
A_23_P420873	NM_021724	NR1D1	9572	Homo sapiens nuclear receptor subfamily 1, group D, member 1 (NR1D1), mRNA [NM_021724]
A_23_P315364	NM_002089	CXCL2	2920	Homo sapiens chemokine (C-X-C motif) ligand 2 (CXCL2), mRNA [NM_002089]
A_23_P90634	NM_152523	CCNYL1	NA	Homo sapiens cyclin Y-like 1 (CCNYL1), mRNA [NM_152523]
A_23_P89589	NM_002616	PER1	5187	Homo sapiens period homolog 1 (Drosophila) (PER1), mRNA [NM_002616]
A_23_P376488	NM_000594	TNF	7124	Homo sapiens tumor necrosis factor (TNF superfamily, member 2) (TNF), mRNA [NM_000594]
A_23_P202810	NM_004561	OVOL1	5017	Homo sapiens ovo-like 1(Drosophila) (OVOL1), mRNA [NM_004561]
A_23_P502363	NM_000503	EYA1	2138	Homo sapiens eyes absent homolog 1 (Drosophila) (EYA1), transcript variant 3, mRNA [NM_000503]
A_23_P207999	NM_021127	PMAIP1	5366	Homo sapiens phorbol-12-myristate-13-acetate-induced protein 1 (PMAIP1), mRNA [NM_021127]
A_23_P51856	NM_007207	DUSP10	11221	Homo sapiens dual specificity phosphatase 10 (DUSP10), transcript variant 1, mRNA [NM_007207]
A_23_P88849	NM_004165	RRAD	6236	Homo sapiens Ras-related associated with diabetes (RRAD), mRNA [NM_004165]
A_23_P56949	NM_014755	SERTAD2	9792	Homo sapiens SERTA domain containing 2 (SERTAD2), mRNA [NM_014755]
A_23_P88580	NM_006465	ARID3B	10620	Homo sapiens AT rich interactive domain 3B (BRIGHT-like) (ARID3B), mRNA [NM_006465]
A_24_P183150	NM_002090	CXCL3	2921	Homo sapiens chemokine (C-X-C motif) ligand 3 (CXCL3), mRNA [NM_002090]
A_24_P167338	NM_014488	RAB30	27314	Homo sapiens RAB30, member RAS oncogene family (RAB30), mRNA [NM_014488]
A_24_P184844	ENST00000309818	CHD2	NA	Chromodomain-helicase-DNA-binding protein 2 (EC 3.6.1.-) (ATP- dependent helicase CHD2) (CHD-2). [Source:Uniprot/SWISSPROT;Acc:O14647] [ENST00000309818]
A_23_P212179	NM_000861	HRH1	3269	Homo sapiens histamine receptor H1 (HRH1), mRNA [NM_000861]
A_23_P143845	NM_015508	TIPARP	25976	Homo sapiens TCDD-inducible poly(ADP-ribose) polymerase (TIPARP), mRNA [NM_015508]
A_23_P409438	NM_172138	IL28A	282616	Homo sapiens interleukin 28A (interferon, lambda 2) (IL28A), mRNA [NM_172138]
A_23_P356616	NM_145804	ABTB2	25841	Homo sapiens ankyrin repeat and BTB (POZ) domain containing 2 (ABTB2), mRNA [NM_145804]
A_23_P435029	ENST00000369158	ENST00000369158	126961	Histone H3.2 (H3/m) (H3/o). [Source:Uniprot/SWISSPROT;Acc:Q71DI3] [ENST00000369158]
A_23_P110712	NM_004417	DUSP1	1843	Homo sapiens dual specificity phosphatase 1 (DUSP1), mRNA [NM_004417]
A_23_P138099	NM_007314	ABL2	27	Homo sapiens v-abl Abelson murine leukemia viral oncogene homolog 2 (arg, Abelson-related gene) (ABL2), transcript variant b, mRNA [NM_007314]
A_23_P25653	NM_012141	INTS6	26512	Homo sapiens integrator complex subunit 6 (INTS6), transcript variant 1, mRNA [NM_012141]
A_23_P67169	NM_000641	IL11	3589	Homo sapiens interleukin 11 (IL11), mRNA [NM_000641]
A_23_P51936	NM_001561	TNFRSF9	3604	Homo sapiens tumor necrosis factor receptor superfamily, member 9 (TNFRSF9), mRNA [NM_001561]
A_23_P134085	NM_173515	CNKSR3	154043	Homo sapiens CNKSR family member 3 (CNKSR3), mRNA [NM_173515]
A_23_P135315	NM_014007	ZBTB43	23099	Homo sapiens zinc finger and BTB domain containing 43 (ZBTB43), mRNA [NM_014007]
A_23_P112512	NM_033412	MCART1	NA	Homo sapiens mitochondrial carrier triple repeat 1 (MCART1), mRNA [NM_033412]
A_24_P7157	NM_020734	FAM80B	NA	Homo sapiens family with sequence similarity 80, member B (FAM80B), mRNA [NM_020734]
A_32_P115475	AF086054	AF086054	22806	Homo sapiens full length insert cDNA clone YY82H04. [AF086054]
A_23_P143331	NM_001200	BMP2	650	Homo sapiens bone morphogenetic protein 2 (BMP2), mRNA [NM_001200]
A_23_P353704	NM_019593	RP5-1022P6.2	56261	Homo sapiens hypothetical protein KIAA1434 (KIAA1434), mRNA [NM_019593]
A_23_P114414	NM_024778	LONRF3	79836	Homo sapiens LON peptidase N-terminal domain and ring finger 3 (LONRF3), transcript variant 2, mRNA [NM_024778]
A_23_P63798	NM_001300	KLF6	1316	Homo sapiens Kruppel-like factor 6 (KLF6), transcript variant 2, mRNA [NM_001300]
A_23_P26037	NM_032892	FRMD5	84978	Homo sapiens FERM domain containing 5 (FRMD5), transcript variant 2, mRNA [NM_032892]
A_23_P161218	NM_014391	ANKRD1	27063	Homo sapiens ankyrin repeat domain 1 (cardiac muscle) (ANKRD1), mRNA [NM_014391]
A_23_P429998	NM_006732	FOSB	2354	Homo sapiens FBJ murine osteosarcoma viral oncogene homolog B (FOSB), mRNA [NM_006732]
A_23_P152838	NM_002985	CCL5	6352	Homo sapiens chemokine (C-C motif) ligand 5 (CCL5), mRNA [NM_002985]
A_23_P128641	NM_005800	USPL1	10208	Homo sapiens ubiquitin specific peptidase like 1 (USPL1), mRNA [NM_005800]
A_32_P131031	NM_182762	7A5	NA	Homo sapiens putative binding protein 7a5 (7A5), mRNA [NM_182762]
A_32_P177685	THC2632286	THC2632286	NA	AA665072 nu76b01.s1 NCI_CGAP_Alv1 Homo sapiens cDNA clone IMAGE:1216585, mRNA sequence [AA665072]
A_23_P161769	NM_021603	FXYD2	NA	Homo sapiens FXYD domain containing ion transport regulator 2 (FXYD2), transcript variant b, mRNA [NM_021603]
A_23_P133315	NM_003432	ZNF131	7690	Homo sapiens zinc finger protein 131 (ZNF131), mRNA [NM_003432]
A_23_P14957	NM_001802	CDR2	1039	Homo sapiens cerebellar degeneration-related protein 2, 62kDa (CDR2), mRNA [NM_001802]
A_24_P274615	NM_020801	ARRDC3	57561	Homo sapiens arrestin domain containing 3 (ARRDC3), mRNA [NM_020801]
A_23_P214059	NM_000176	NR3C1	2908	Homo sapiens nuclear receptor subfamily 3, group C, member 1 (glucocorticoid receptor) (NR3C1), transcript variant 5, mRNA [NM_000176]
A_23_P345118	NM_002648	PIM1	5292	Homo sapiens pim-1 oncogene (PIM1), mRNA [NM_002648]
A_23_P376096	NM_182919	TICAM1	148022	Homo sapiens toll-like receptor adaptor molecule 1 (TICAM1), transcript variant 2, mRNA [NM_182919]
A_24_P32790	NM_018566	YOD1	55432	Homo sapiens YOD1 OTU deubiquinating enzyme 1 homolog (S. cerevisiae) (YOD1), mRNA [NM_018566]
A_23_P18276	NM_005778	RBM5	10181	Homo sapiens RNA binding motif protein 5 (RBM5), mRNA [NM_005778]
A_23_P420196	NM_003745	SOCS1	8651	Homo sapiens suppressor of cytokine signaling 1 (SOCS1), mRNA [NM_003745]
A_23_P17382	NM_022095	ZNF335	63925	Homo sapiens zinc finger protein 335 (ZNF335), mRNA [NM_022095]
A_23_P166109	NM_198391	FLRT3	23767	Homo sapiens fibronectin leucine rich transmembrane protein 3 (FLRT3), transcript variant 2, mRNA [NM_198391]
A_23_P258002	NM_017632	CDKN2AIP	55602	Homo sapiens CDKN2A interacting protein (CDKN2AIP), mRNA [NM_017632]
A_23_P427334	ENST00000340003	ENST00000340003	NA	Serine/threonine-protein phosphatase 4 regulatory subunit 1-like. [Source:Uniprot/SWISSPROT;Acc:Q9P1A2] [ENST00000340003]
A_23_P308924	AB051487	DUSP16	NA	Homo sapiens mRNA for KIAA1700 protein, partial cds. [AB051487]
A_24_P535256	AK001903	AK001903	3624	Homo sapiens cDNA FLJ11041 fis, clone PLACE1004405. [AK001903]
A_23_P502747	NM_170692	RASAL2	9462	Homo sapiens RAS protein activator like 2 (RASAL2), transcript variant 2, mRNA [NM_170692]
A_23_P123645	ENST00000374279	UGCG	7357	Ceramide glucosyltransferase (EC 2.4.1.80) (Glucosylceramide synthase) (GCS) (UDP-glucose:N-acylsphingosine D-glucosyltransferase) (UDP- glucose ceramide glucosyltransferase) (GLCT-1). [Source:Uniprot/SWISSPROT;Acc:Q16739] [ENST00000374279]
A_23_P106522	NM_017553	INOC1	54617	Homo sapiens INO80 complex homolog 1 (S. cerevisiae) (INOC1), mRNA [NM_017553]
A_23_P132454	NM_020307	CCNL1	57018	Homo sapiens cyclin L1 (CCNL1), mRNA [NM_020307]
A_24_P390928	NM_024108	TRAPPC6A	79090	Homo sapiens trafficking protein particle complex 6A (TRAPPC6A), mRNA [NM_024108]
A_23_P127948	NM_001124	ADM	133	Homo sapiens adrenomedullin (ADM), mRNA [NM_001124]
A_23_P141624	NM_030967	KRTAP1-1	81851	Homo sapiens keratin associated protein 1-1 (KRTAP1-1), mRNA [NM_030967]
A_23_P51646	NM_004073	PLK3	NA	Homo sapiens polo-like kinase 3 (Drosophila) (PLK3), mRNA [NM_004073]
A_23_P128230	NM_002135	NR4A1	3164	Homo sapiens nuclear receptor subfamily 4, group A, member 1 (NR4A1), transcript variant 1, mRNA [NM_002135]
A_24_P107303	NM_001558	IL10RA	3587	Homo sapiens interleukin 10 receptor, alpha (IL10RA), mRNA [NM_001558]
A_23_P130333	NM_000371	TTR	7276	Homo sapiens transthyretin (prealbumin, amyloidosis type I) (TTR), mRNA [NM_000371]
A_23_P130965	NM_015683	ARRDC2	27106	Homo sapiens arrestin domain containing 2 (ARRDC2), transcript variant 1, mRNA [NM_015683]
A_23_P202408	NM_001017972	HERC4	26091	Homo sapiens hect domain and RLD 4 (HERC4), transcript variant 3, mRNA [NM_001017972]
A_23_P84475	AF026246	AF026246	NA	Homo sapiens mRNA containing human endogenous retrovirus H and human endogenous retrovirus E sequences. [AF026246]
A_23_P257924	NM_005239	ETS2	2114	Homo sapiens v-ets erythroblastosis virus E26 oncogene homolog 2 (avian) (ETS2), mRNA [NM_005239]
A_23_P151426	NM_002015	FOXO1	NA	Homo sapiens forkhead box O1A (FOXO1A), mRNA [NM_002015]
A_23_P24215	AJ404330	TBC1D12	23232	Homo sapiens partial mRNA for KIAA0608 transcript, 3' UTR. [AJ404330]
A_23_P102242	NM_022826	2013-03-07	64844	Homo sapiens membrane-associated ring finger (C3HC4) 7 (MARCH7), mRNA [NM_022826]
A_23_P145024	NM_000024	ADRB2	154	Homo sapiens adrenergic, beta-2-, receptor, surface (ADRB2), mRNA [NM_000024]
A_23_P30395	AL161991	GPBP1	65056	Homo sapiens mRNA; cDNA DKFZp761C169 (from clone DKFZp761C169). [AL161991]
A_23_P208369	NM_025194	ITPKC	NA	Homo sapiens inositol 1,4,5-trisphosphate 3-kinase C (ITPKC), mRNA [NM_025194]
A_23_P335661	AB028976	SAMD4A	23034	Homo sapiens mRNA for KIAA1053 protein, partial cds. [AB028976]
A_23_P304016	BC006438	BC006438	NA	Homo sapiens cDNA clone MGC:13162 IMAGE:3010103, complete cds. [BC006438]
A_23_P76610	ENST00000382921	ENST00000382921	55269	paraspeckle protein 1 [Source:RefSeq_peptide;Acc:NP_001035879] [ENST00000382921]
A_24_P401221	A_24_P401221	A_24_P401221	NA	Unknown
A_23_P215577	NM_058176	HDAC9	NA	Homo sapiens histone deacetylase 9 (HDAC9), transcript variant 1, mRNA [NM_058176]
A_23_P48350	NM_182848	CLDN10	NA	Homo sapiens claudin 10 (CLDN10), transcript variant 1, mRNA [NM_182848]
A_23_P408094	NM_002357	MXD1	NA	Homo sapiens MAX dimerization protein 1 (MXD1), mRNA [NM_002357]
A_23_P12526	NM_005426	TP53BP2	7159	Homo sapiens tumor protein p53 binding protein, 2 (TP53BP2), transcript variant 2, mRNA [NM_005426]
A_23_P112016	NM_024767	DLC1	10395	Homo sapiens deleted in liver cancer 1 (DLC1), transcript variant 3, mRNA [NM_024767]
A_23_P205828	NM_003257	TJP1	7082	Homo sapiens tight junction protein 1 (zona occludens 1) (TJP1), transcript variant 1, mRNA [NM_003257]
A_23_P93348	NM_002341	LTB	4050	Homo sapiens lymphotoxin beta (TNF superfamily, member 3) (LTB), transcript variant 1, mRNA [NM_002341]
A_23_P71774	NM_002176	IFNB1	3456	Homo sapiens interferon, beta 1, fibroblast (IFNB1), mRNA [NM_002176]
A_23_P73220	NM_018351	FGD6	55785	Homo sapiens FYVE, RhoGEF and PH domain containing 6 (FGD6), mRNA [NM_018351]
A_23_P251011	ENST00000379969	ELL2	22936	RNA polymerase II elongation factor ELL2. [Source:Uniprot/SWISSPROT;Acc:O00472] [ENST00000379969]
A_23_P360329	NM_017977	AIM1L	55057	Homo sapiens absent in melanoma 1-like (AIM1L), mRNA [NM_017977]
A_23_P206792	NM_033410	ZNF764	92595	Homo sapiens zinc finger protein 764 (ZNF764), mRNA [NM_033410]
A_23_P432610	NM_153029	N4BP1	9683	Homo sapiens Nedd4 binding protein 1 (N4BP1), mRNA [NM_153029]
A_24_P303091	NM_001565	CXCL10	3627	Homo sapiens chemokine (C-X-C motif) ligand 10 (CXCL10), mRNA [NM_001565]
A_23_P53267	NM_198261	RSRC2	65117	Homo sapiens arginine/serine-rich coiled-coil 2 (RSRC2), transcript variant 2, mRNA [NM_198261]
A_23_P113701	NM_002607	PDGFA	5154	Homo sapiens platelet-derived growth factor alpha polypeptide (PDGFA), transcript variant 1, mRNA [NM_002607]
A_24_P110213	ENST00000382909	ENST00000382909	9205	Zinc finger MYM-type protein 5 (Zinc finger protein 237) (Zinc finger protein 198-like 1). [Source:Uniprot/SWISSPROT;Acc:Q9UJ78] [ENST00000382909]
A_23_P139786	NM_003733	OASL	8638	Homo sapiens 2'-5'-oligoadenylate synthetase-like (OASL), transcript variant 1, mRNA [NM_003733]
A_23_P25403	NM_013320	HCFC2	29915	Homo sapiens host cell factor C2 (HCFC2), mRNA [NM_013320]
A_24_P202978	NM_021090	MTMR3	8897	Homo sapiens myotubularin related protein 3 (MTMR3), transcript variant 3, mRNA [NM_021090]
A_23_P69242	NM_182760	SUMF1	285362	Homo sapiens sulfatase modifying factor 1 (SUMF1), mRNA [NM_182760]
A_23_P433218	NR_002185	OR7E91P	NA	Homo sapiens olfactory receptor, family 7, subfamily E, member 91 pseudogene (OR7E91P) on chromosome 2 [NR_002185]
A_23_P58983	NM_017772	TBC1D22B	55633	Homo sapiens TBC1 domain family, member 22B (TBC1D22B), mRNA [NM_017772]
A_32_P205637	NM_032521	PARD6B	84612	Homo sapiens par-6 partitioning defective 6 homolog beta (C. elegans) (PARD6B), mRNA [NM_032521]
A_23_P203829	NM_015394	ZNF10	7556	Homo sapiens zinc finger protein 10 (ZNF10), mRNA [NM_015394]
A_23_P255444	NM_014395	DAPP1	27071	Homo sapiens dual adaptor of phosphotyrosine and 3-phosphoinositides (DAPP1), mRNA [NM_014395]
A_23_P30687	NM_004155	SERPINB9	5272	Homo sapiens serpin peptidase inhibitor, clade B (ovalbumin), member 9 (SERPINB9), mRNA [NM_004155]
A_23_P32143	NM_000035	ALDOB	229	Homo sapiens aldolase B, fructose-bisphosphate (ALDOB), mRNA [NM_000035]
A_23_P127891	NM_170735	BDNF	627	Homo sapiens brain-derived neurotrophic factor (BDNF), transcript variant 1, mRNA [NM_170735]
A_23_P336198	NM_138426	GLCCI1	113263	Homo sapiens glucocorticoid induced transcript 1 (GLCCI1), mRNA [NM_138426]
A_23_P133095	AB002311	RAPGEF2	9693	Homo sapiens mRNA for KIAA0313 gene, partial cds. [AB002311]
A_23_P65996	NM_015247	CYLD	1540	Homo sapiens cylindromatosis (turban tumor syndrome) (CYLD), transcript variant 1, mRNA [NM_015247]
A_23_P60009	NM_001003954	ANXA13	312	Homo sapiens annexin A13 (ANXA13), transcript variant 2, mRNA [NM_001003954]
A_32_P1173	NM_138441	C6orf150	115004	Homo sapiens chromosome 6 open reading frame 150 (C6orf150), mRNA [NM_138441]
A_23_P132619	NM_000916	OXTR	5021	Homo sapiens oxytocin receptor (OXTR), mRNA [NM_000916]
A_23_P118334	NM_001040285	PAPD5	64282	Homo sapiens PAP associated domain containing 5 (PAPD5), transcript variant 2, mRNA [NM_001040285]
A_23_P107942	NM_015428	ZNF473	25888	Homo sapiens zinc finger protein 473 (ZNF473), transcript variant 1, mRNA [NM_015428]
A_23_P51339	NM_007034	DNAJB4	11080	Homo sapiens DnaJ (Hsp40) homolog, subfamily B, member 4 (DNAJB4), mRNA [NM_007034]
A_23_P17065	NM_004591	CCL20	6364	Homo sapiens chemokine (C-C motif) ligand 20 (CCL20), mRNA [NM_004591]
A_23_P118065	NM_002153	HSD17B2	3294	Homo sapiens hydroxysteroid (17-beta) dehydrogenase 2 (HSD17B2), mRNA [NM_002153]
A_23_P62840	NM_024640	YRDC	79693	Homo sapiens yrdC domain containing (E. coli) (YRDC), mRNA [NM_024640]
A_23_P256487	ENST00000381577	CD274	29126	Programmed cell death 1 ligand 1 precursor (Programmed death ligand 1) (PD-L1) (PDCD1 ligand 1) (B7 homolog 1) (B7-H1) (CD274 antigen). [Source:Uniprot/SWISSPROT;Acc:Q9NZQ7] [ENST00000381577]
A_23_P168828	NM_005655	KLF10	NA	Homo sapiens Kruppel-like factor 10 (KLF10), transcript variant 1, mRNA [NM_005655]
A_23_P250444	NM_000166	GJB1	2705	Homo sapiens gap junction protein, beta 1, 32kDa (GJB1), mRNA [NM_000166]
A_23_P165840	NM_002539	ODC1	4953	Homo sapiens ornithine decarboxylase 1 (ODC1), mRNA [NM_002539]
A_32_P94685	BC042589	BC042589	NA	Homo sapiens cDNA clone IMAGE:4819084. [BC042589]
A_23_P9435	NM_001006641	SLC25A25	114789	Homo sapiens solute carrier family 25 (mitochondrial carrier; phosphate carrier), member 25 (SLC25A25), nuclear gene encoding mitochondrial protein, transcript variant 2, mRNA [NM_001006641]
A_23_P127394	NM_021117	CRY2	1408	Homo sapiens cryptochrome 2 (photolyase-like) (CRY2), mRNA [NM_021117]
A_23_P873	BC031655	C1orf38	NA	Homo sapiens chromosome 1 open reading frame 38, mRNA (cDNA clone IMAGE:5170350), complete cds. [BC031655]
A_23_P76901	NM_015549	PLEKHG3	26030	Homo sapiens pleckstrin homology domain containing, family G (with RhoGef domain) member 3 (PLEKHG3), mRNA [NM_015549]
A_23_P126037	NM_012421	RLF	6018	Homo sapiens rearranged L-myc fusion (RLF), mRNA [NM_012421]
A_23_P143047	NM_080653	ATP6V1E2	90423	Homo sapiens ATPase, H+ transporting, lysosomal 31kDa, V1 subunit E2 (ATP6V1E2), mRNA [NM_080653]
A_23_P20122	NM_024625	ZC3HAV1	56829	Homo sapiens zinc finger CCCH-type, antiviral 1 (ZC3HAV1), transcript variant 2, mRNA [NM_024625]
A_23_P4662	NM_005178	BCL3	602	Homo sapiens B-cell CLL/lymphoma 3 (BCL3), mRNA [NM_005178]
A_23_P47077	NM_004281	BAG3	9531	Homo sapiens BCL2-associated athanogene 3 (BAG3), mRNA [NM_004281]
A_23_P40866	NM_015642	ZBTB20	26137	Homo sapiens zinc finger and BTB domain containing 20 (ZBTB20), mRNA [NM_015642]
A_23_P81153	NM_033632	FBXW7	55294	Homo sapiens F-box and WD repeat domain containing 7 (FBXW7), transcript variant 1, mRNA [NM_033632]
A_23_P321201	NM_015213	RAB6IP1	23258	Homo sapiens RAB6 interacting protein 1 (RAB6IP1), mRNA [NM_015213]
A_23_P350187	ENST00000265149	ENST00000265149	54790	Homo sapiens mRNA for KIAA1546 protein, partial cds. [AB046766]
A_23_P306933	NM_139283	PPTC7	160760	Homo sapiens PTC7 protein phosphatase homolog (S. cerevisiae) (PPTC7), mRNA [NM_139283]
A_32_P30898	AA593970	AA593970	NA	AA593970 nn01c05.s1 NCI_CGAP_Co9 Homo sapiens cDNA clone IMAGE:1076456 3', mRNA sequence [AA593970]
A_23_P3552	NR_003370	LOC730092	NA	Homo sapiens RRN3 RNA polymerase I transcription factor homolog (S. cerevisiae) pseudogene (LOC730092) on chromosome 16 [NR_003370]
A_23_P65208	NM_001039650	ZMYM5	9205	Homo sapiens zinc finger, MYM-type 5 (ZMYM5), transcript variant 1, mRNA [NM_001039650]
A_23_P347632	NM_014751	MTSS1	9788	Homo sapiens metastasis suppressor 1 (MTSS1), mRNA [NM_014751]
A_24_P739075	XR_018803	LOC649915	NA	PREDICTED: Homo sapiens similar to Glyceraldehyde-3-phosphate dehydrogenase (GAPDH) (LOC649915), mRNA [XR_018803]
A_23_P125278	NM_005409	CXCL11	6373	Homo sapiens chemokine (C-X-C motif) ligand 11 (CXCL11), mRNA [NM_005409]
A_24_P331704	NM_182507	KRT80	144501	Homo sapiens keratin 80 (KRT80), transcript variant 1, mRNA [NM_182507]
A_23_P71268	NM_001185	AZGP1	563	Homo sapiens alpha-2-glycoprotein 1, zinc-binding (AZGP1), mRNA [NM_001185]
A_23_P87879	NM_001781	CD69	969	Homo sapiens CD69 molecule (CD69), mRNA [NM_001781]
A_23_P352402	NM_153256	C10orf47	254427	Homo sapiens chromosome 10 open reading frame 47 (C10orf47), mRNA [NM_153256]
A_23_P77731	NM_001888	CRYM	1428	Homo sapiens crystallin, mu (CRYM), transcript variant 1, mRNA [NM_001888]
A_24_P42264	NM_000239	LYZ	4069	Homo sapiens lysozyme (renal amyloidosis) (LYZ), mRNA [NM_000239]
A_23_P500861	NM_182961	SYNE1	23345	Homo sapiens spectrin repeat containing, nuclear envelope 1 (SYNE1), transcript variant longest, mRNA [NM_182961]
A_23_P55518	NM_005904	SMAD7	4092	Homo sapiens SMAD family member 7 (SMAD7), mRNA [NM_005904]
A_23_P157795	NM_003798	CTNNAL1	8727	Homo sapiens catenin (cadherin-associated protein), alpha-like 1 (CTNNAL1), mRNA [NM_003798]
A_23_P93599	NM_001010905	C6orf58	352999	Homo sapiens chromosome 6 open reading frame 58 (C6orf58), mRNA [NM_001010905]
A_23_P256244	AK096148	OXR1	55074	Homo sapiens cDNA FLJ38829 fis, clone MAMGL1000083, weakly similar to Drosophila melanogaster L82B (L82) mRNA. [AK096148]
A_23_P53345	NM_020183	ARNTL2	NA	Homo sapiens aryl hydrocarbon receptor nuclear translocator-like 2 (ARNTL2), mRNA [NM_020183]
A_23_P166686	NM_016201	AMOTL2	51421	Homo sapiens angiomotin like 2 (AMOTL2), mRNA [NM_016201]
A_23_P79360	NM_052946	NOSTRIN	115677	Homo sapiens nitric oxide synthase trafficker (NOSTRIN), transcript variant 1, mRNA [NM_052946]
A_24_P217234	NM_000341	SLC3A1	6519	Homo sapiens solute carrier family 3 (cystine, dibasic and neutral amino acid transporters, activator of cystine, dibasic and neutral amino acid transport), member 1 (SLC3A1), mRNA [NM_000341]
A_23_P99853	NM_019600	KIAA1370	56204	Homo sapiens KIAA1370 (KIAA1370), mRNA [NM_019600]
A_24_P253233	NM_001042414	PSPC1	NA	Homo sapiens paraspeckle component 1 (PSPC1), transcript variant alpha, mRNA [NM_001042414]
A_24_P212875	A_24_P212875	A_24_P212875	NA	Unknown
A_23_P58747	NM_015111	N4BP3	23138	Homo sapiens Nedd4 binding protein 3 (N4BP3), mRNA [NM_015111]
A_23_P162579	NM_014365	HSPB8	NA	Homo sapiens heat shock 22kDa protein 8 (HSPB8), mRNA [NM_014365]
A_24_P141688	AK130583	AK130583	5094	Homo sapiens cDNA FLJ27073 fis, clone SPL02032, highly similar to POLY(RC) BINDING PROTEIN 2. [AK130583]
A_23_P7144	NM_001511	CXCL1	2919	Homo sapiens chemokine (C-X-C motif) ligand 1 (melanoma growth stimulating activity, alpha) (CXCL1), mRNA [NM_001511]
A_23_P46470	NM_018948	ERRFI1	54206	Homo sapiens ERBB receptor feedback inhibitor 1 (ERRFI1), mRNA [NM_018948]
A_23_P342053	NM_032626	RBBP6	NA	Homo sapiens retinoblastoma binding protein 6 (RBBP6), transcript variant 3, mRNA [NM_032626]
A_23_P218555	NM_005253	FOSL2	2355	Homo sapiens FOS-like antigen 2 (FOSL2), mRNA [NM_005253]
A_23_P47208	NM_003860	BANF1	8815	Homo sapiens barrier to autointegration factor 1 (BANF1), mRNA [NM_003860]
A_23_P35412	NM_001549	IFIT3	3437	Homo sapiens interferon-induced protein with tetratricopeptide repeats 3 (IFIT3), mRNA [NM_001549]
A_23_P218463	NM_013376	SERTAD1	29950	Homo sapiens SERTA domain containing 1 (SERTAD1), mRNA [NM_013376]
A_23_P259490	NM_006454	MXD4	NA	Homo sapiens MAX dimerization protein 4 (MXD4), mRNA [NM_006454]
A_23_P406508	NM_005020	PDE1C	5137	Homo sapiens phosphodiesterase 1C, calmodulin-dependent 70kDa (PDE1C), mRNA [NM_005020]
A_23_P18372	NM_032047	B3GNT5	84002	Homo sapiens UDP-GlcNAc:betaGal beta-1,3-N-acetylglucosaminyltransferase 5 (B3GNT5), mRNA [NM_032047]
A_23_P88767	NM_003561	PLA2G10	8399	Homo sapiens phospholipase A2, group X (PLA2G10), mRNA [NM_003561]
A_23_P75523	NM_203330	CD59	966	Homo sapiens CD59 molecule, complement regulatory protein (CD59), transcript variant 1, mRNA [NM_203330]
A_23_P85008	NM_000898	MAOB	4129	Homo sapiens monoamine oxidase B (MAOB), nuclear gene encoding mitochondrial protein, mRNA [NM_000898]
A_23_P156957	NM_181782	NCOA7	135112	Homo sapiens nuclear receptor coactivator 7 (NCOA7), mRNA [NM_181782]
A_23_P127107	NM_152311	CLRN3	119467	Homo sapiens clarin 3 (CLRN3), mRNA [NM_152311]
A_32_P180958	THC2563387	THC2563387	51449	CD676691 ho04g02.y1 Human Trabecular meshwork cDNA: hohphq Homo sapiens cDNA clone ho04g02 5', mRNA sequence [CD676691]
A_23_P435407	NM_001448	GPC4	2239	Homo sapiens glypican 4 (GPC4), mRNA [NM_001448]
A_23_P163402	NM_000499	CYP1A1	1543	Homo sapiens cytochrome P450, family 1, subfamily A, polypeptide 1 (CYP1A1), mRNA [NM_000499]
A_23_P65089	NM_016355	DDX47	NA	Homo sapiens DEAD (Asp-Glu-Ala-Asp) box polypeptide 47 (DDX47), transcript variant 1, mRNA [NM_016355]
A_23_P123503	NM_025195	TRIB1	NA	Homo sapiens tribbles homolog 1 (Drosophila) (TRIB1), mRNA [NM_025195]
A_23_P64743	NM_015000	STK38L	23012	Homo sapiens serine/threonine kinase 38 like (STK38L), mRNA [NM_015000]
A_23_P154986	NM_013430	GGT1	2678	Homo sapiens gamma-glutamyltransferase 1 (GGT1), transcript variant 3, mRNA [NM_013430]
A_24_P42066	NR_003267	GGT3	NA	Homo sapiens gamma-glutamyltransferase 3 (GGT3) on chromosome 22 [NR_003267]
A_24_P181254	NM_006418	OLFM4	10562	Homo sapiens olfactomedin 4 (OLFM4), mRNA [NM_006418]
A_32_P182388	NM_021217	ZNF77	58492	Homo sapiens zinc finger protein 77 (ZNF77), mRNA [NM_021217]
A_23_P164737	NM_004831	CRSP7	9441	Homo sapiens cofactor required for Sp1 transcriptional activation, subunit 7, 70kDa (CRSP7), mRNA [NM_004831]
A_23_P133770	NM_138493	C6orf129	NA	Homo sapiens chromosome 6 open reading frame 129 (C6orf129), mRNA [NM_138493]
A_23_P58031	NM_004721	MAP3K13	9175	Homo sapiens mitogen-activated protein kinase kinase kinase 13 (MAP3K13), mRNA [NM_004721]
A_23_P30254	NM_006622	PLK2	10769	Homo sapiens polo-like kinase 2 (Drosophila) (PLK2), mRNA [NM_006622]
A_23_P150018	NM_004419	DUSP5	1847	Homo sapiens dual specificity phosphatase 5 (DUSP5), mRNA [NM_004419]
A_23_P46604	NM_020448	NPAL3	57185	Homo sapiens NIPA-like domain containing 3 (NPAL3), mRNA [NM_020448]
A_23_P161064	NM_014455	ZNF364	NA	Homo sapiens zinc finger protein 364 (ZNF364), mRNA [NM_014455]
A_23_P256898	NM_005104	BRD2	6046	Homo sapiens bromodomain containing 2 (BRD2), mRNA [NM_005104]
A_23_P50508	NM_003706	PLA2G4C	8605	Homo sapiens phospholipase A2, group IVC (cytosolic, calcium-independent) (PLA2G4C), mRNA [NM_003706]
A_23_P259141	NM_030776	ZBP1	81030	Homo sapiens Z-DNA binding protein 1 (ZBP1), mRNA [NM_030776]
A_23_P92490	NM_020139	BDH2	NA	Homo sapiens 3-hydroxybutyrate dehydrogenase, type 2 (BDH2), mRNA [NM_020139]
A_24_P69439	NM_030780	SLC25A32	81034	Homo sapiens solute carrier family 25, member 32 (SLC25A32), mRNA [NM_030780]
A_23_P106497	NM_004136	IREB2	3658	Homo sapiens iron-responsive element binding protein 2 (IREB2), mRNA [NM_004136]
A_23_P254741	NM_003102	SOD3	6649	Homo sapiens superoxide dismutase 3, extracellular (SOD3), mRNA [NM_003102]
A_23_P86706	NM_017580	ZRANB1	54764	Homo sapiens zinc finger, RAN-binding domain containing 1 (ZRANB1), mRNA [NM_017580]
A_23_P4821	NM_002229	JUNB	3726	Homo sapiens jun B proto-oncogene (JUNB), mRNA [NM_002229]
A_23_P77031	NM_007039	PTPN21	11099	Homo sapiens protein tyrosine phosphatase, non-receptor type 21 (PTPN21), mRNA [NM_007039]
A_24_P64653	NM_152637	METTL7B	196410	Homo sapiens methyltransferase like 7B (METTL7B), mRNA [NM_152637]
A_23_P27994	NM_003332	TYROBP	7305	Homo sapiens TYRO protein tyrosine kinase binding protein (TYROBP), transcript variant 1, mRNA [NM_003332]
A_23_P390044	NM_002359	MAFG	4097	Homo sapiens v-maf musculoaponeurotic fibrosarcoma oncogene homolog G (avian) (MAFG), transcript variant 1, mRNA [NM_002359]
A_23_P138805	NM_012124	CHORDC1	26973	Homo sapiens cysteine and histidine-rich domain (CHORD)-containing 1 (CHORDC1), mRNA [NM_012124]
A_23_P167997	NM_003518	HIST1H2BG	8339	Homo sapiens histone cluster 1, H2bg (HIST1H2BG), mRNA [NM_003518]
A_23_P74241	NM_005955	MTF1	4520	Homo sapiens metal-regulatory transcription factor 1 (MTF1), mRNA [NM_005955]
A_23_P357546	NM_015488	PNKD	25953	Homo sapiens paroxysmal nonkinesiogenic dyskinesia (PNKD), transcript variant 1, mRNA [NM_015488]
A_23_P258246	NM_001923	DDB1	1642	Homo sapiens damage-specific DNA binding protein 1, 127kDa (DDB1), mRNA [NM_001923]
A_23_P37068	NM_145725	TRAF3	7187	Homo sapiens TNF receptor-associated factor 3 (TRAF3), transcript variant 1, mRNA [NM_145725]
A_23_P257795	NM_002488	NDUFA2	4695	Homo sapiens NADH dehydrogenase (ubiquinone) 1 alpha subcomplex, 2, 8kDa (NDUFA2), mRNA [NM_002488]
A_23_P206788	NM_001128	AP1G1	164	Homo sapiens adaptor-related protein complex 1, gamma 1 subunit (AP1G1), transcript variant 2, mRNA [NM_001128]
A_23_P98350	NM_001165	BIRC3	330	Homo sapiens baculoviral IAP repeat-containing 3 (BIRC3), transcript variant 1, mRNA [NM_001165]
A_23_P251002	A_23_P251002	A_23_P251002	NA	Unknown
A_32_P115717	THC2671575	THC2671575	NA	Unknown
A_23_P138760	NM_013246	CLCF1	23529	Homo sapiens cardiotrophin-like cytokine factor 1 (CLCF1), mRNA [NM_013246]
A_32_P177267	NM_001034172	MCART2	NA	Homo sapiens mitochondrial carrier triple repeat 2 (MCART2), mRNA [NM_001034172]
A_23_P344555	NM_006403	NEDD9	4739	Homo sapiens neural precursor cell expressed, developmentally down-regulated 9 (NEDD9), transcript variant 1, mRNA [NM_006403]
A_32_P109653	THC2669092	THC2669092	6622	Unknown
A_32_P18547	NM_058181	C21orf57	54059	Homo sapiens chromosome 21 open reading frame 57 (C21orf57), transcript variant 1, mRNA [NM_058181]
A_23_P304054	ENST00000269499	ZCCHC2	NA	Zinc finger CCHC domain-containing protein 2 (Fragment). [Source:Uniprot/SWISSPROT;Acc:Q9C0B9] [ENST00000269499]
A_23_P103503	NM_002393	MDM4	4194	Homo sapiens Mdm4, transformed 3T3 cell double minute 4, p53 binding protein (mouse) (MDM4), mRNA [NM_002393]
A_23_P100802	NM_001040431	CCDC56	28958	Homo sapiens coiled-coil domain containing 56 (CCDC56), mRNA [NM_001040431]
A_32_P150030	NM_003620	PPM1D	8493	Homo sapiens protein phosphatase 1D magnesium-dependent, delta isoform (PPM1D), mRNA [NM_003620]
A_23_P256603	NM_005936	MLLT4	4301	Homo sapiens myeloid/lymphoid or mixed-lineage leukemia (trithorax homolog, Drosophila); translocated to, 4 (MLLT4), transcript variant 3, mRNA [NM_005936]
A_23_P41765	NM_002198	IRF1	3659	Homo sapiens interferon regulatory factor 1 (IRF1), mRNA [NM_002198]
A_23_P79942	NM_153638	PANK2	NA	Homo sapiens pantothenate kinase 2 (Hallervorden-Spatz syndrome) (PANK2), nuclear gene encoding mitochondrial protein, transcript variant 1, mRNA [NM_153638]
A_32_P36292	AI523154	AI523154	NA	ar69c11.x1 Barstead aorta HPLRB6 Homo sapiens cDNA clone IMAGE:2127860 3', mRNA sequence [AI523154]
A_32_P20221	AK095738	AK095738	6605	Homo sapiens cDNA FLJ38419 fis, clone FEBRA2009846. [AK095738]
A_24_P299429	D87454	KIAA0265	23008	Homo sapiens mRNA for KIAA0265 gene, partial cds. [D87454]
A_23_P427616	NM_080621	SAMD10	NA	Homo sapiens sterile alpha motif domain containing 10 (SAMD10), mRNA [NM_080621]
A_24_P28722	NM_080657	RSAD2	91543	Homo sapiens radical S-adenosyl methionine domain containing 2 (RSAD2), mRNA [NM_080657]
A_23_P135914	NM_012426	SF3B3	23450	Homo sapiens splicing factor 3b, subunit 3, 130kDa (SF3B3), mRNA [NM_012426]
A_23_P163336	AK000158	CA12	771	Homo sapiens cDNA FLJ20151 fis, clone COL08412. [AK000158]
A_24_P79808	NM_020524	PBXIP1	57326	Homo sapiens pre-B-cell leukemia homeobox interacting protein 1 (PBXIP1), mRNA [NM_020524]
A_23_P334751	NM_152490	B3GALNT2	148789	Homo sapiens beta-1,3-N-acetylgalactosaminyltransferase 2 (B3GALNT2), mRNA [NM_152490]
A_23_P209527	THC2581431	THC2581431	7429	Q96AC8_HUMAN (Q96AC8) VIL1 protein, partial (46%) [THC2581431]
A_23_P122947	NM_015060	KIAA0241	NA	Homo sapiens KIAA0241 (KIAA0241), mRNA [NM_015060]
A_23_P428139	NM_004093	EFNB2	1948	Homo sapiens ephrin-B2 (EFNB2), mRNA [NM_004093]
A_23_P213114	NM_003215	TEC	7006	Homo sapiens tec protein tyrosine kinase (TEC), mRNA [NM_003215]
A_23_P52121	NM_002614	PDZK1	NA	Homo sapiens PDZ domain containing 1 (PDZK1), mRNA [NM_002614]
A_24_P250922	NM_000963	PTGS2	5743	Homo sapiens prostaglandin-endoperoxide synthase 2 (prostaglandin G/H synthase and cyclooxygenase) (PTGS2), mRNA [NM_000963]
A_23_P345575	NM_001455	FOXO3	NA	Homo sapiens forkhead box O3A (FOXO3A), transcript variant 1, mRNA [NM_001455]
A_24_P592400	AK124400	LOC553137	NA	Homo sapiens cDNA FLJ42409 fis, clone BLADE2000866. [AK124400]
A_24_P941666	BC038512	BC038512	NA	Homo sapiens cDNA clone IMAGE:5262734. [BC038512]
A_23_P363936	NM_014278	HSPA4L	22824	Homo sapiens heat shock 70kDa protein 4-like (HSPA4L), mRNA [NM_014278]
A_24_P903680	ENST00000382591	FAM90A10	NA	Unknown
A_23_P95923	NM_017656	ZNF562	54811	Homo sapiens zinc finger protein 562 (ZNF562), mRNA [NM_017656]
A_24_P400324	ENST00000262042	THSD7A	221981	Thrombospondin type-1 domain-containing protein 7A precursor. [Source:Uniprot/SWISSPROT;Acc:Q9UPZ6] [ENST00000262042]
A_23_P51548	NM_004528	MGST3	4259	Homo sapiens microsomal glutathione S-transferase 3 (MGST3), mRNA [NM_004528]
A_23_P428738	NM_001145	ANG	283	Homo sapiens angiogenin, ribonuclease, RNase A family, 5 (ANG), mRNA [NM_001145]
A_23_P326204	NM_152621	SGMS2	166929	Homo sapiens sphingomyelin synthase 2 (SGMS2), mRNA [NM_152621]
A_23_P128060	NM_019591	ZNF26	7574	Homo sapiens zinc finger protein 26 (ZNF26), mRNA [NM_019591]
A_23_P216970	NM_005658	TRAF1	7185	Homo sapiens TNF receptor-associated factor 1 (TRAF1), mRNA [NM_005658]
A_32_P61975	THC2713067	THC2713067	NA	AC009978 T23E18.3 {Arabidopsis thaliana} (exp=0; wgp=1; cg=0), partial (7%) [THC2713067]
A_23_P55376	NM_015443	KIAA1267	284058	Homo sapiens KIAA1267 (KIAA1267), mRNA [NM_015443]
A_23_P207058	NM_003955	SOCS3	9021	Homo sapiens suppressor of cytokine signaling 3 (SOCS3), mRNA [NM_003955]
A_23_P87049	NM_003105	SORL1	6653	Homo sapiens sortilin-related receptor, L(DLR class) A repeats-containing (SORL1), mRNA [NM_003105]
A_23_P421638	NM_145166	ZBTB47	92999	Homo sapiens zinc finger and BTB domain containing 47 (ZBTB47), mRNA [NM_145166]
A_32_P208753	BG191465	BG191465	3694	RST10559 Athersys RAGE Library Homo sapiens cDNA, mRNA sequence [BG191465]
A_23_P200001	NM_144573	NEXN	91624	Homo sapiens nexilin (F actin binding protein) (NEXN), mRNA [NM_144573]
A_24_P852001	ENST00000390609	ENST00000390609	NA	Immunoglobulin heavy chain V gene segment [Source:IMGT/GENE_DB;Acc:IGHV3-23] [ENST00000390609]
A_23_P377312	NM_138814	PNPLA5	150379	Homo sapiens patatin-like phospholipase domain containing 5 (PNPLA5), mRNA [NM_138814]
A_23_P434347	NM_147152	ITSN2	50618	Homo sapiens intersectin 2 (ITSN2), transcript variant 2, mRNA [NM_147152]
A_23_P16963	NM_005291	GPR17	2840	Homo sapiens G protein-coupled receptor 17 (GPR17), mRNA [NM_005291]
A_23_P75921	NM_145803	TRAF6	7189	Homo sapiens TNF receptor-associated factor 6 (TRAF6), transcript variant 1, mRNA [NM_145803]
A_23_P350005	NM_173553	FLJ25801	205860	Homo sapiens hypothetical protein FLJ25801 (FLJ25801), mRNA [NM_173553]
A_23_P358928	NM_003130	SRI	6717	Homo sapiens sorcin (SRI), transcript variant 1, mRNA [NM_003130]
A_23_P250413	NM_022141	PARVG	64098	Homo sapiens parvin, gamma (PARVG), mRNA [NM_022141]
A_23_P27279	NM_015277	NEDD4L	NA	Homo sapiens neural precursor cell expressed, developmentally down-regulated 4-like (NEDD4L), mRNA [NM_015277]
A_23_P56746	NM_004460	FAP	2191	Homo sapiens fibroblast activation protein, alpha (FAP), mRNA [NM_004460]
A_23_P153905	NM_004907	IER2	9592	Homo sapiens immediate early response 2 (IER2), mRNA [NM_004907]
A_23_P371824	NM_020127	TUFT1	7286	Homo sapiens tuftelin 1 (TUFT1), mRNA [NM_020127]
A_23_P384355	BG547557	BG547557	NA	BG547557 602575410F1 NIH_MGC_77 Homo sapiens cDNA clone IMAGE:4703546 5', mRNA sequence [BG547557]
A_23_P100092	NM_152455	ZSCAN29	146050	Homo sapiens zinc finger and SCAN domain containing 29 (ZSCAN29), mRNA [NM_152455]
A_23_P303763	NM_007135	ZNF79	7633	Homo sapiens zinc finger protein 79 (ZNF79), mRNA [NM_007135]
A_23_P250164	NM_000187	HGD	3081	Homo sapiens homogentisate 1,2-dioxygenase (homogentisate oxidase) (HGD), mRNA [NM_000187]
A_23_P217901	ENST00000368025	ENST00000368025	100131187	Junctional adhesion molecule A precursor (JAM-A) (Junctional adhesion molecule 1) (JAM-1) (Platelet adhesion molecule 1) (PAM-1) (Platelet F11 receptor) (CD321 antigen). [Source:Uniprot/SWISSPROT;Acc:Q9Y624] [ENST00000368025]
A_24_P172293	ENST00000313339	ENST00000313339	253650	Ankyrin repeat domain-containing protein 18A. [Source:Uniprot/SWISSPROT;Acc:Q8IVF6] [ENST00000313339]
A_23_P78958	NM_004058	CAPS	828	Homo sapiens calcyphosine (CAPS), transcript variant 1, mRNA [NM_004058]
A_23_P13822	NM_018423	STYK1	55359	Homo sapiens serine/threonine/tyrosine kinase 1 (STYK1), mRNA [NM_018423]
A_23_P257638	NM_006384	CIB1	10519	Homo sapiens calcium and integrin binding 1 (calmyrin) (CIB1), mRNA [NM_006384]
A_23_P250506	NM_018973	DPM3	54344	Homo sapiens dolichyl-phosphate mannosyltransferase polypeptide 3 (DPM3), transcript variant 1, mRNA [NM_018973]
A_24_P860703	ENST00000360896	ENST00000360896	NA	Homo sapiens cDNA FLJ12683 fis, clone NT2RM4002457. [AK022745]
A_23_P128215	NM_003877	SOCS2	8835	Homo sapiens suppressor of cytokine signaling 2 (SOCS2), mRNA [NM_003877]
A_24_P914043	BC034407	LOC643201	NA	Homo sapiens cDNA clone IMAGE:5171181. [BC034407]
A_24_P91472	NM_032306	ALKBH7	84266	Homo sapiens alkB, alkylation repair homolog 7 (E. coli) (ALKBH7), mRNA [NM_032306]
A_24_P256243	NM_175698	SSX2	6757	Homo sapiens synovial sarcoma, X breakpoint 2 (SSX2), transcript variant 2, mRNA [NM_175698]
A_24_P147169	NM_213600	PLA2G4F	255189	Homo sapiens phospholipase A2, group IVF (PLA2G4F), mRNA [NM_213600]
A_23_P373619	NM_172139	IL28B	NA	Homo sapiens interleukin 28B (interferon, lambda 3) (IL28B), mRNA [NM_172139]
A_23_P392384	NM_031426	C9orf58	83543	Homo sapiens chromosome 9 open reading frame 58 (C9orf58), transcript variant 1, mRNA [NM_031426]
A_23_P389250	XM_292021	LOC341346	341346	PREDICTED: Homo sapiens hypothetical LOC341346 (LOC341346), mRNA [XM_292021]
A_23_P300301	NM_004241	JMJD1C	221037	Homo sapiens jumonji domain containing 1C (JMJD1C), transcript variant 2, mRNA [NM_004241]
A_23_P132536	NM_001042646	TRAK1	22906	Homo sapiens trafficking protein, kinesin binding 1 (TRAK1), transcript variant 1, mRNA [NM_001042646]
A_23_P118042	NM_018296	LRRC36	55282	Homo sapiens leucine rich repeat containing 36 (LRRC36), mRNA [NM_018296]
A_24_P709949	BM351936	BM351936	NA	BM351936 ig84d05.x1 HR85 islet Homo sapiens cDNA 3', mRNA sequence [BM351936]
A_23_P432034	NM_173510	CCDC117	150275	Homo sapiens coiled-coil domain containing 117 (CCDC117), mRNA [NM_173510]
A_23_P204702	NM_003217	TEGT	7009	Homo sapiens testis enhanced gene transcript (BAX inhibitor 1) (TEGT), mRNA [NM_003217]
A_23_P204579	NM_003211	TDG	6996	Homo sapiens thymine-DNA glycosylase (TDG), mRNA [NM_003211]
A_23_P258862	NM_145341	PDCD4	27250	Homo sapiens programmed cell death 4 (neoplastic transformation inhibitor) (PDCD4), transcript variant 2, mRNA [NM_145341]
A_23_P74581	BC022205	C1orf79	NA	Homo sapiens cDNA clone IMAGE:5258564. [BC022205]
A_24_P886515	THC2654231	THC2654231	NA	ALU5_HUMAN (P39192) Alu subfamily SC sequence contamination warning entry, partial (8%) [THC2654231]
A_23_P252106	NM_003821	RIPK2	8767	Homo sapiens receptor-interacting serine-threonine kinase 2 (RIPK2), mRNA [NM_003821]
A_23_P37983	NM_005947	MT1B	4490	Homo sapiens metallothionein 1B (MT1B), mRNA [NM_005947]
A_24_P892402	AK057652	AK057652	NA	Homo sapiens cDNA FLJ33090 fis, clone TRACH2000559. [AK057652]
A_24_P110273	XR_019590	LOC647195	NA	PREDICTED: Homo sapiens hypothetical LOC647195 (LOC647195), mRNA [XR_019590]
A_32_P935688	AK095331	LOC654780	NA	Homo sapiens cDNA FLJ38012 fis, clone CTONG2012554. [AK095331]
A_23_P2793	NM_001629	ALOX5AP	241	Homo sapiens arachidonate 5-lipoxygenase-activating protein (ALOX5AP), mRNA [NM_001629]
A_23_P122655	AK023806	FLJ13744	NA	Homo sapiens cDNA FLJ13744 fis, clone PLACE3000230. [AK023806]
A_23_P328740	NM_001080535	LINCR	NA	Homo sapiens likely ortholog of mouse lung-inducible Neutralized-related C3HC4 RING domain protein (LINCR), mRNA [NM_001080535]
A_23_P24004	NM_001547	IFIT2	3433	Homo sapiens interferon-induced protein with tetratricopeptide repeats 2 (IFIT2), mRNA [NM_001547]
A_23_P90510	NM_138393	REEP6	92840	Homo sapiens receptor accessory protein 6 (REEP6), mRNA [NM_138393]
A_23_P384650	NM_138454	TXNL6	115861	Homo sapiens thioredoxin-like 6 (TXNL6), mRNA [NM_138454]
A_23_P142045	NM_005809	PRDX2	7001	Homo sapiens peroxiredoxin 2 (PRDX2), nuclear gene encoding mitochondrial protein, transcript variant 1, mRNA [NM_005809]
A_23_P23102	NM_145238	ZSCAN20	7579	Homo sapiens zinc finger and SCAN domain containing 20 (ZSCAN20), mRNA [NM_145238]
A_23_P100413	NM_058219	EXOSC6	118460	Homo sapiens exosome component 6 (EXOSC6), mRNA [NM_058219]
A_24_P195037	NM_198077	C1orf52	148423	Homo sapiens chromosome 1 open reading frame 52 (C1orf52), mRNA [NM_198077]
A_23_P209316	NM_058241	CCNT2	905	Homo sapiens cyclin T2 (CCNT2), transcript variant b, mRNA [NM_058241]
A_24_P169544	NM_006959	ZNF17	7565	Homo sapiens zinc finger protein 17 (ZNF17), mRNA [NM_006959]
A_23_P39465	NM_004335	BST2	684	Homo sapiens bone marrow stromal cell antigen 2 (BST2), mRNA [NM_004335]
A_23_P398566	NM_173198	NR4A3	8013	Homo sapiens nuclear receptor subfamily 4, group A, member 3 (NR4A3), transcript variant 2, mRNA [NM_173198]
A_23_P430902	NM_178832	C10orf83	118812	Homo sapiens chromosome 10 open reading frame 83 (C10orf83), mRNA [NM_178832]
A_23_P143692	NM_018957	SH3BP1	23616	Homo sapiens SH3-domain binding protein 1 (SH3BP1), mRNA [NM_018957]
A_23_P111811	NM_019071	ING3	54556	Homo sapiens inhibitor of growth family, member 3 (ING3), transcript variant 1, mRNA [NM_019071]
A_23_P46725	NM_025209	EPC1	80314	Homo sapiens enhancer of polycomb homolog 1 (Drosophila) (EPC1), mRNA [NM_025209]
A_24_P647163	BG777521	BG777521	NA	602664870F1 NIH_MGC_60 Homo sapiens cDNA clone IMAGE:4804769 5', mRNA sequence [BG777521]
A_23_P364625	NM_022901	LRRC19	64922	Homo sapiens leucine rich repeat containing 19 (LRRC19), mRNA [NM_022901]
A_23_P75355	AK127347	AK127347	NA	Homo sapiens cDNA FLJ45419 fis, clone BRHIP3035222. [AK127347]
A_23_P360626	NM_178836	LOC201164	201164	Homo sapiens similar to CG12314 gene product (LOC201164), mRNA [NM_178836]
A_23_P159797	NM_004650	PNPLA4	NA	Homo sapiens patatin-like phospholipase domain containing 4 (PNPLA4), mRNA [NM_004650]
A_23_P365610	X56681	JUND	NA	Human junD mRNA. [X56681]
A_23_P95790	NM_017625	ITLN1	55600	Homo sapiens intelectin 1 (galactofuranose binding) (ITLN1), mRNA [NM_017625]
A_23_P38244	NM_000042	APOH	350	Homo sapiens apolipoprotein H (beta-2-glycoprotein I) (APOH), mRNA [NM_000042]
A_23_P146783	NM_004543	NEB	4703	Homo sapiens nebulin (NEB), mRNA [NM_004543]
A_23_P82550	NM_004760	STK17A	9263	Homo sapiens serine/threonine kinase 17a (STK17A), mRNA [NM_004760]
A_23_P206707	NM_005950	MT1G	NA	Homo sapiens metallothionein 1G (MT1G), mRNA [NM_005950]
A_24_P218814	NM_002905	RDH5	NA	Homo sapiens retinol dehydrogenase 5 (11-cis/9-cis) (RDH5), mRNA [NM_002905]
A_23_P16817	NM_004071	CLK1	NA	Homo sapiens CDC-like kinase 1 (CLK1), transcript variant 1, mRNA [NM_004071]
A_23_P93349	NM_025257	SLC44A4	NA	Homo sapiens solute carrier family 44, member 4 (SLC44A4), transcript variant 1, mRNA [NM_025257]
A_24_P289273	BC008094	RGR	NA	Homo sapiens retinal G protein coupled receptor, mRNA (cDNA clone IMAGE:4179231), complete cds. [BC008094]
A_24_P333341	AK074586	SCAMP4	113178	Homo sapiens cDNA FLJ90105 fis, clone HEMBA1006357, highly similar to Secretory carrier membrane protein 4. [AK074586]
A_23_P136493	NM_013962	NRG1	NA	Homo sapiens neuregulin 1 (NRG1), transcript variant GGF2, mRNA [NM_013962]
A_23_P206212	NM_003246	THBS1	7057	Homo sapiens thrombospondin 1 (THBS1), mRNA [NM_003246]
A_23_P103905	NM_016406	UFC1	NA	Homo sapiens ubiquitin-fold modifier conjugating enzyme 1 (UFC1), mRNA [NM_016406]
A_23_P3242	BC064969	BC064969	8125	Homo sapiens cDNA clone IMAGE:6149643, partial cds. [BC064969]
A_23_P73493	NM_004344	CETN2	1069	Homo sapiens centrin, EF-hand protein, 2 (CETN2), mRNA [NM_004344]
A_24_P506977	AK096179	C7orf40	NA	Homo sapiens cDNA FLJ38860 fis, clone MESAN2011977. [AK096179]
A_32_P117313	BC110326	DKFZP779L1068	286144	Homo sapiens cDNA clone IMAGE:5555490. [BC110326]
A_23_P148345	NM_194463	RNF128	79589	Homo sapiens ring finger protein 128 (RNF128), transcript variant 1, mRNA [NM_194463]
A_24_P258955	NM_020933	ZNF317	57693	Homo sapiens zinc finger protein 317 (ZNF317), mRNA [NM_020933]
A_23_P153251	NM_133502	ZNF274	10782	Homo sapiens zinc finger protein 274 (ZNF274), transcript variant ZNF274c, mRNA [NM_133502]
A_23_P304171	ENST00000273582	ENST00000273582	9711	Homo sapiens mRNA for KIAA0226 protein, partial cds. [D86979]
A_23_P85853	NM_024587	TMEM53	79639	Homo sapiens transmembrane protein 53 (TMEM53), mRNA [NM_024587]
A_24_P79750	NM_006066	AKR1A1	10327	Homo sapiens aldo-keto reductase family 1, member A1 (aldehyde reductase) (AKR1A1), transcript variant 1, mRNA [NM_006066]
A_23_P37505	NM_130810	DYX1C1	9236	Homo sapiens dyslexia susceptibility 1 candidate 1 (DYX1C1), transcript variant 1, mRNA [NM_130810]
A_24_P348828	NM_177549	PRNT	NA	Homo sapiens prion protein (testis specific) (PRNT), mRNA [NM_177549]
A_23_P421423	NM_006291	TNFAIP2	7127	Homo sapiens tumor necrosis factor, alpha-induced protein 2 (TNFAIP2), mRNA [NM_006291]
A_23_P171074	NM_004867	ITM2A	9452	Homo sapiens integral membrane protein 2A (ITM2A), mRNA [NM_004867]
A_23_P219161	NM_006334	OLFM1	10439	Homo sapiens olfactomedin 1 (OLFM1), transcript variant 2, mRNA [NM_006334]
A_23_P70670	NM_004233	CD83	9308	Homo sapiens CD83 molecule (CD83), transcript variant 1, mRNA [NM_004233]
A_23_P58228	NM_017855	ODAM	NA	Homo sapiens odontogenic, ameloblast asssociated (ODAM), mRNA [NM_017855]
A_32_P51082	AW188368	AW188368	NA	AW188368 xj95g10.x1 Soares_NFL_T_GBC_S1 Homo sapiens cDNA clone IMAGE:2665026 3', mRNA sequence [AW188368]
A_23_P64669	NM_017612	ZCCHC8	55596	Homo sapiens zinc finger, CCHC domain containing 8 (ZCCHC8), mRNA [NM_017612]
A_23_P103698	NM_014017	MAPBPIP	NA	Homo sapiens mitogen-activated protein-binding protein-interacting protein (MAPBPIP), mRNA [NM_014017]
A_23_P127608	NM_019894	TMPRSS4	56649	Homo sapiens transmembrane protease, serine 4 (TMPRSS4), transcript variant 1, mRNA [NM_019894]
A_23_P151337	NR_002605	DLEU1	NA	Homo sapiens deleted in lymphocytic leukemia, 1 (DLEU1) on chromosome 13 [NR_002605]
A_23_P207476	BC007524	SPAG9	9043	Homo sapiens sperm associated antigen 9, mRNA (cDNA clone IMAGE:3351321), complete cds. [BC007524]
A_24_P666340	ENST00000375606	ENST00000375606	NA	Transmembrane protein 16M (Fragment). [Source:Uniprot/SPTREMBL;Acc:Q5TEV4] [ENST00000375606]
A_23_P258891	NM_022133	SNX16	64089	Homo sapiens sorting nexin 16 (SNX16), transcript variant 1, mRNA [NM_022133]
A_23_P37718	NM_001297	CNGB1	1258	Homo sapiens cyclic nucleotide gated channel beta 1 (CNGB1), mRNA [NM_001297]
A_23_P133842	NM_005323	HIST1H1T	3010	Homo sapiens histone cluster 1, H1t (HIST1H1T), mRNA [NM_005323]
A_23_P160449	NM_032833	PPP1R15B	84919	Homo sapiens protein phosphatase 1, regulatory (inhibitor) subunit 15B (PPP1R15B), mRNA [NM_032833]
A_23_P209995	NM_173842	IL1RN	3557	Homo sapiens interleukin 1 receptor antagonist (IL1RN), transcript variant 1, mRNA [NM_173842]
A_23_P127926	NM_003390	WEE1	7465	Homo sapiens WEE1 homolog (S. pombe) (WEE1), mRNA [NM_003390]
A_23_P302709	NM_005126	NR1D2	9975	Homo sapiens nuclear receptor subfamily 1, group D, member 2 (NR1D2), mRNA [NM_005126]
A_24_P902052	D28589	KIAA0114	NA	Homo sapiens KIAA00167 mRNA, partial sequence. [D28589]
A_23_P105012	NM_017878	HRASLS2	54979	Homo sapiens HRAS-like suppressor 2 (HRASLS2), mRNA [NM_017878]
A_23_P24633	NM_199297	THYN1	29087	Homo sapiens thymocyte nuclear protein 1 (THYN1), transcript variant 2, mRNA [NM_199297]
A_24_P329924	NM_025164	KIAA0999	23387	Homo sapiens KIAA0999 protein (KIAA0999), mRNA [NM_025164]
A_23_P6263	NM_002463	MX2	4600	Homo sapiens myxovirus (influenza virus) resistance 2 (mouse) (MX2), mRNA [NM_002463]
A_23_P203498	NM_006074	TRIM22	10346	Homo sapiens tripartite motif-containing 22 (TRIM22), mRNA [NM_006074]
A_32_P157465	AK091904	AK091904	NA	Homo sapiens cDNA FLJ34585 fis, clone KIDNE2008758. [AK091904]
A_32_P115258	BX107298	BX107298	NA	BX107298 Soares_testis_NHT Homo sapiens cDNA clone IMAGp998N011789, mRNA sequence [BX107298]
A_23_P145761	NM_005738	ARL4A	10124	Homo sapiens ADP-ribosylation factor-like 4A (ARL4A), transcript variant 1, mRNA [NM_005738]
A_23_P80700	AK023765	KLHL18	23276	Homo sapiens cDNA FLJ13703 fis, clone PLACE2000246, weakly similar to RING CANAL PROTEIN. [AK023765]
A_23_P131846	NM_005985	SNAI1	6615	Homo sapiens snail homolog 1 (Drosophila) (SNAI1), mRNA [NM_005985]
A_23_P128174	NM_175623	RAB3IP	117177	Homo sapiens RAB3A interacting protein (rabin3) (RAB3IP), transcript variant alpha 2, mRNA [NM_175623]
A_23_P12965	NM_002033	FUT4	2526	Homo sapiens fucosyltransferase 4 (alpha (1,3) fucosyltransferase, myeloid-specific) (FUT4), mRNA [NM_002033]
A_23_P63655	NM_005174	ATP5C1	NA	Homo sapiens ATP synthase, H+ transporting, mitochondrial F1 complex, gamma polypeptide 1 (ATP5C1), nuclear gene encoding mitochondrial protein, transcript variant 2, mRNA [NM_005174]
A_23_P88626	NM_001150	ANPEP	NA	Homo sapiens alanyl (membrane) aminopeptidase (aminopeptidase N, aminopeptidase M, microsomal aminopeptidase, CD13, p150) (ANPEP), mRNA [NM_001150]
A_24_P161293	ENST00000369334	ENST00000369334	NA	Notch homolog 2 N-terminal like protein [Source:RefSeq_peptide;Acc:NP_982283] [ENST00000369334]
A_32_P14222	THC2687713	THC2687713	NA	Unknown
A_23_P318800	NM_001050	SSTR2	6752	Homo sapiens somatostatin receptor 2 (SSTR2), mRNA [NM_001050]
A_23_P19673	NM_005627	SGK	6446	Homo sapiens serum/glucocorticoid regulated kinase (SGK), mRNA [NM_005627]
A_23_P11729	NM_015872	ZBTB7B	51043	Homo sapiens zinc finger and BTB domain containing 7B (ZBTB7B), mRNA [NM_015872]
A_32_P150152	THC2618235	THC2618235	NA	Q4IUS1_AZOVI (Q4IUS1) Aspartate racemase , partial (4%) [THC2618235]
A_32_P40890	THC2659529	THC2659529	NA	Unknown
A_24_P942630	NM_001080424	JMJD3	23135	Homo sapiens jumonji domain containing 3 (JMJD3), mRNA [NM_001080424]
A_23_P104362	NM_004092	ECHS1	1892	Homo sapiens enoyl Coenzyme A hydratase, short chain, 1, mitochondrial (ECHS1), nuclear gene encoding mitochondrial protein, mRNA [NM_004092]
A_23_P57733	NM_033663	DRD3	NA	Homo sapiens dopamine receptor D3 (DRD3), transcript variant e, mRNA [NM_033663]
A_23_P74229	NM_032017	STK40	83931	Homo sapiens serine/threonine kinase 40 (STK40), mRNA [NM_032017]
A_32_P190303	NM_198461	LONRF2	164832	Homo sapiens LON peptidase N-terminal domain and ring finger 2 (LONRF2), mRNA [NM_198461]
A_23_P202750	NM_014039	C11orf54	NA	Homo sapiens chromosome 11 open reading frame 54 (C11orf54), mRNA [NM_014039]
A_23_P149545	NM_003528	HIST2H2BE	8349	Homo sapiens histone cluster 2, H2be (HIST2H2BE), mRNA [NM_003528]
A_23_P9621	NM_001421	ELF4	2000	Homo sapiens E74-like factor 4 (ets domain transcription factor) (ELF4), mRNA [NM_001421]
A_23_P170774	NM_198256	E2F6	1876	Homo sapiens E2F transcription factor 6 (E2F6), mRNA [NM_198256]
A_23_P29365	NM_012234	RYBP	23429	Homo sapiens RING1 and YY1 binding protein (RYBP), mRNA [NM_012234]
A_23_P120345	NM_020651	PELI1	57162	Homo sapiens pellino homolog 1 (Drosophila) (PELI1), mRNA [NM_020651]
A_23_P53211	NM_021200	PLEKHB1	58473	Homo sapiens pleckstrin homology domain containing, family B (evectins) member 1 (PLEKHB1), mRNA [NM_021200]
A_23_P160800	NM_021969	NR0B2	8431	Homo sapiens nuclear receptor subfamily 0, group B, member 2 (NR0B2), mRNA [NM_021969]
A_23_P371145	NM_138430	ADPRHL1	113622	Homo sapiens ADP-ribosylhydrolase like 1 (ADPRHL1), transcript variant 1, mRNA [NM_138430]
A_23_P146765	NM_007218	RNF139	11236	Homo sapiens ring finger protein 139 (RNF139), mRNA [NM_007218]
A_23_P149509	NM_005341	ZBTB48	NA	Homo sapiens zinc finger and BTB domain containing 48 (ZBTB48), mRNA [NM_005341]
A_23_P152066	NM_174916	UBR1	197131	Homo sapiens ubiquitin protein ligase E3 component n-recognin 1 (UBR1), mRNA [NM_174916]
A_24_P261005	NM_138436	C8orf40	NA	Homo sapiens chromosome 8 open reading frame 40 (C8orf40), mRNA [NM_138436]
A_23_P427703	X97261	MT1L	NA	H.sapiens mRNA for metallothionein isoform 1R. [X97261]
A_32_P135890	NM_001013680	LOC401233	NA	Homo sapiens similar to HIV TAT specific factor 1; cofactor required for Tat activation of HIV-1 transcription (LOC401233), mRNA [NM_001013680]
A_23_P159119	NM_016507	CRKRS	51755	Homo sapiens Cdc2-related kinase, arginine/serine-rich (CRKRS), mRNA [NM_016507]
A_24_P379413	NM_000565	IL6R	3570	Homo sapiens interleukin 6 receptor (IL6R), transcript variant 1, mRNA [NM_000565]
A_23_P77328	NM_005258	GCHFR	2644	Homo sapiens GTP cyclohydrolase I feedback regulator (GCHFR), mRNA [NM_005258]
A_23_P31097	NM_014028	OSTM1	28962	Homo sapiens osteopetrosis associated transmembrane protein 1 (OSTM1), mRNA [NM_014028]
A_23_P145724	NM_006658	C7orf16	10842	Homo sapiens chromosome 7 open reading frame 16 (C7orf16), mRNA [NM_006658]
A_23_P326885	NM_017420	SIX4	51804	Homo sapiens sine oculis homeobox homolog 4 (Drosophila) (SIX4), mRNA [NM_017420]
A_23_P23175	NM_024700	SNIP1	79753	Homo sapiens Smad nuclear interacting protein 1 (SNIP1), mRNA [NM_024700]
A_23_P112950	NM_018179	ATF7IP	55729	Homo sapiens activating transcription factor 7 interacting protein (ATF7IP), mRNA [NM_018179]
A_23_P108437	NM_003468	FZD5	7855	Homo sapiens frizzled homolog 5 (Drosophila) (FZD5), mRNA [NM_003468]
A_23_P47110	AF118080	PRO1880	100505593	Homo sapiens PRO1880 mRNA, complete cds. [AF118080]
A_24_P75856	A_24_P75856	A_24_P75856	NA	Unknown
A_23_P59602	NM_019005	FLJ20323	54468	Homo sapiens hypothetical protein FLJ20323 (FLJ20323), mRNA [NM_019005]
A_23_P36745	NM_000690	ALDH2	217	Homo sapiens aldehyde dehydrogenase 2 family (mitochondrial) (ALDH2), nuclear gene encoding mitochondrial protein, mRNA [NM_000690]
A_23_P97853	NM_025125	C10orf57	80195	Homo sapiens chromosome 10 open reading frame 57 (C10orf57), mRNA [NM_025125]
A_23_P216278	NM_018482	DDEF1	50807	Homo sapiens development and differentiation enhancing factor 1 (DDEF1), mRNA [NM_018482]
A_23_P9415	NM_002197	ACO1	48	Homo sapiens aconitase 1, soluble (ACO1), mRNA [NM_002197]
A_23_P108842	NM_004418	DUSP2	1844	Homo sapiens dual specificity phosphatase 2 (DUSP2), mRNA [NM_004418]
A_23_P103232	NM_017823	DUSP23	54935	Homo sapiens dual specificity phosphatase 23 (DUSP23), mRNA [NM_017823]
A_24_P128727	ENST00000306515	ENST00000306515	NA	Seven transmembrane helix receptor. [Source:Uniprot/SPTREMBL;Acc:Q8NHC1] [ENST00000306515]
A_23_P251387	NM_004726	REPS2	9185	Homo sapiens RALBP1 associated Eps domain containing 2 (REPS2), transcript variant 1, mRNA [NM_004726]
A_23_P1936	NM_025080	ASRGL1	80150	Homo sapiens asparaginase like 1 (ASRGL1), mRNA [NM_025080]
A_23_P29953	NM_172174	IL15	3600	Homo sapiens interleukin 15 (IL15), transcript variant 1, mRNA [NM_172174]
A_23_P154367	NM_004226	STK17B	9262	Homo sapiens serine/threonine kinase 17b (STK17B), mRNA [NM_004226]
A_23_P89003	NM_152891	PRSS33	260429	Homo sapiens protease, serine, 33 (PRSS33), mRNA [NM_152891]
A_23_P132159	NM_017414	USP18	11274	Homo sapiens ubiquitin specific peptidase 18 (USP18), mRNA [NM_017414]
A_32_P126410	AK000901	AK000901	NA	Homo sapiens cDNA FLJ10039 fis, clone HEMBA1000975. [AK000901]
A_23_P29621	NM_145262	GLYCTK	132158	Homo sapiens glycerate kinase (GLYCTK), mRNA [NM_145262]
A_23_P162746	NM_015974	CRYL1	51084	Homo sapiens crystallin, lambda 1 (CRYL1), mRNA [NM_015974]
A_23_P253762	BC004565	MGC12935	NA	Homo sapiens hypothetical protein MGC12935, mRNA (cDNA clone IMAGE:4309284), partial cds. [BC004565]
A_23_P326319	NM_033201	C16orf45	89927	Homo sapiens chromosome 16 open reading frame 45 (C16orf45), mRNA [NM_033201]
A_23_P61529	NM_000404	GLB1	2720	Homo sapiens galactosidase, beta 1 (GLB1), transcript variant 1, mRNA [NM_000404]
A_23_P167129	NM_022475	HHIP	64399	Homo sapiens hedgehog interacting protein (HHIP), mRNA [NM_022475]
A_23_P408930	AK055955	OR7E5P	NA	Homo sapiens cDNA FLJ31393 fis, clone NT2NE1000083, moderately similar to POSSIBLE GUSTATORY RECEPTOR CLONE PTE01. [AK055955]
A_23_P75299	NM_022126	LHPP	64077	Homo sapiens phospholysine phosphohistidine inorganic pyrophosphate phosphatase (LHPP), mRNA [NM_022126]
A_23_P136721	ENST00000355748	ENST00000355748	NA	Endogenous retrovirus H D1 leader region/integrase-derived ORF1, ORF2, and putative envelope protein (Endogenous retrovirus H protease/integrase-derived ORF1, ORF2, and putative envelope protein). [Source:Uniprot/SPTREMBL;Acc:O00627] [ENST00000355748]
A_24_P515319	ENST00000382595	FAM90A9	NA	Unknown
A_23_P112220	NM_002195	INSL4	3641	Homo sapiens insulin-like 4 (placenta) (INSL4), mRNA [NM_002195]
A_23_P156443	NM_002269	KPNA5	3841	Homo sapiens karyopherin alpha 5 (importin alpha 6) (KPNA5), mRNA [NM_002269]
A_23_P43763	NM_015993	PLLP	51090	Homo sapiens transmembrane 4 superfamily member 11 (plasmolipin) (TM4SF11), mRNA [NM_015993]
A_23_P57089	NM_020182	TMEPAI	56937	Homo sapiens transmembrane, prostate androgen induced RNA (TMEPAI), transcript variant 1, mRNA [NM_020182]
A_23_P134994	AB037853	KIAA1432	57589	Homo sapiens mRNA for KIAA1432 protein, partial cds. [AB037853]
A_24_P350223	NM_203349	SHC4	399694	Homo sapiens SHC (Src homology 2 domain containing) family, member 4 (SHC4), mRNA [NM_203349]
A_23_P359647	NM_138714	NFAT5	10725	Homo sapiens nuclear factor of activated T-cells 5, tonicity-responsive (NFAT5), transcript variant 1, mRNA [NM_138714]
A_24_P740662	AK022379	AK022379	NA	Homo sapiens cDNA FLJ12317 fis, clone MAMMA1002058. [AK022379]
A_23_P8834	NM_001979	EPHX2	2053	Homo sapiens epoxide hydrolase 2, cytoplasmic (EPHX2), mRNA [NM_001979]
A_23_P13772	NM_016569	TBX3	6926	Homo sapiens T-box 3 (ulnar mammary syndrome) (TBX3), transcript variant 2, mRNA [NM_016569]
A_23_P41734	NM_018434	RNF130	55819	Homo sapiens ring finger protein 130 (RNF130), mRNA [NM_018434]
A_23_P106844	NM_005953	MT2A	4502	Homo sapiens metallothionein 2A (MT2A), mRNA [NM_005953]
A_23_P214766	NM_006734	HIVEP2	3097	Homo sapiens human immunodeficiency virus type I enhancer binding protein 2 (HIVEP2), mRNA [NM_006734]
A_23_P302116	NM_177423	PPFIA1	8500	Homo sapiens protein tyrosine phosphatase, receptor type, f polypeptide (PTPRF), interacting protein (liprin), alpha 1 (PPFIA1), transcript variant 1, mRNA [NM_177423]
A_23_P38115	NM_017748	CCDC49	54883	Homo sapiens coiled-coil domain containing 49 (CCDC49), mRNA [NM_017748]
A_23_P338410	NM_147198	WFDC9	259240	Homo sapiens WAP four-disulfide core domain 9 (WFDC9), mRNA [NM_147198]
A_23_P391689	AK124717	LOC554363	51726	Homo sapiens cDNA FLJ42727 fis, clone BRAWH2004136. [AK124717]
A_23_P156852	NM_206836	PECI	10455	Homo sapiens peroxisomal D3,D2-enoyl-CoA isomerase (PECI), transcript variant 2, mRNA [NM_206836]
A_23_P115021	NM_001103	ACTN2	88	Homo sapiens actinin, alpha 2 (ACTN2), mRNA [NM_001103]
A_23_P138665	NM_005271	GLUD1	2747	Homo sapiens glutamate dehydrogenase 1 (GLUD1), mRNA [NM_005271]
A_23_P115838	NM_015652	C10orf12	26148	Homo sapiens chromosome 10 open reading frame 12 (C10orf12), mRNA [NM_015652]
A_23_P254944	NM_000853	GSTT1	2952	Homo sapiens glutathione S-transferase theta 1 (GSTT1), mRNA [NM_000853]
A_23_P105923	NM_001362	DIO3	NA	Homo sapiens deiodinase, iodothyronine, type III (DIO3), mRNA [NM_001362]
A_24_P915446	DQ786286	DQ786286	NA	Homo sapiens clone HLS_IMAGE_470261 mRNA sequence. [DQ786286]
A_23_P121926	NM_005410	SEPP1	NA	Homo sapiens selenoprotein P, plasma, 1 (SEPP1), mRNA [NM_005410]
A_23_P306148	NM_002675	PML	NA	Homo sapiens promyelocytic leukemia (PML), transcript variant 6, mRNA [NM_002675]
A_23_P91619	NM_002415	MIF	NA	Homo sapiens macrophage migration inhibitory factor (glycosylation-inhibiting factor) (MIF), mRNA [NM_002415]
A_23_P151059	NM_018088	FAM90A1	55138	Homo sapiens family with sequence similarity 90, member A1 (FAM90A1), mRNA [NM_018088]
A_23_P166640	NM_006407	ARL6IP5	10550	Homo sapiens ADP-ribosylation-like factor 6 interacting protein 5 (ARL6IP5), mRNA [NM_006407]
A_23_P160283	NM_014458	KLHL20	NA	Homo sapiens kelch-like 20 (Drosophila) (KLHL20), mRNA [NM_014458]
A_23_P402804	AK057898	NKX6-3	157848	Homo sapiens cDNA FLJ25169 fis, clone CBR08739. [AK057898]
A_23_P31810	NM_005195	CEBPD	1052	Homo sapiens CCAAT/enhancer binding protein (C/EBP), delta (CEBPD), mRNA [NM_005195]
A_23_P302787	ENST00000295549	LOC375295	NA	Homo sapiens hypothetical gene supported by BC013438, mRNA (cDNA clone IMAGE:3899073), partial cds. [BC013438]
A_23_P300087	BC107050	FKSG83	NA	Homo sapiens FKSG83, mRNA (cDNA clone MGC:129573 IMAGE:40004452), complete cds. [BC107050]
A_32_P133670	NM_006305	ANP32A	NA	Homo sapiens acidic (leucine-rich) nuclear phosphoprotein 32 family, member A (ANP32A), mRNA [NM_006305]
A_24_P16036	NM_001013663	LOC391356	391356	Homo sapiens similar to CG14903-PA (LOC391356), mRNA [NM_001013663]
A_23_P93431	NM_016108	AIG1	51390	Homo sapiens androgen-induced 1 (AIG1), mRNA [NM_016108]
A_23_P256084	NM_000047	ARSE	NA	Homo sapiens arylsulfatase E (chondrodysplasia punctata 1) (ARSE), mRNA [NM_000047]
A_23_P203790	NM_006812	OS9	10956	Homo sapiens amplified in osteosarcoma (OS9), transcript variant 1, mRNA [NM_006812]
A_24_P127812	NM_005933	MLL	NA	Homo sapiens myeloid/lymphoid or mixed-lineage leukemia (trithorax homolog, Drosophila) (MLL), mRNA [NM_005933]
A_32_P200947	BC035518	BC035518	NA	Homo sapiens, clone IMAGE:4214654, mRNA. [BC035518]
A_23_P23947	NM_005204	MAP3K8	1326	Homo sapiens mitogen-activated protein kinase kinase kinase 8 (MAP3K8), mRNA [NM_005204]
A_23_P129188	NM_033429	CALML4	91860	Homo sapiens calmodulin-like 4 (CALML4), transcript variant 1, mRNA [NM_033429]
A_23_P82394	NM_032172	USP42	84132	Homo sapiens ubiquitin specific peptidase 42 (USP42), mRNA [NM_032172]
A_24_P523061	BC031320	BC031320	NA	Homo sapiens cDNA clone IMAGE:5278682. [BC031320]
A_23_P206612	NM_020718	USP31	57478	Homo sapiens ubiquitin specific peptidase 31 (USP31), mRNA [NM_020718]
A_23_P9591	NM_006816	LMAN2	NA	Homo sapiens lectin, mannose-binding 2 (LMAN2), mRNA [NM_006816]
A_23_P167789	NM_016605	FAM53C	51307	Homo sapiens family with sequence similarity 53, member C (FAM53C), mRNA [NM_016605]
A_23_P31064	NM_015529	MOXD1	26002	Homo sapiens monooxygenase, DBH-like 1 (MOXD1), transcript variant 2, mRNA [NM_015529]
A_23_P209320	NM_022817	PER2	8864	Homo sapiens period homolog 2 (Drosophila) (PER2), mRNA [NM_022817]
A_23_P86330	NM_016545	IER5	51278	Homo sapiens immediate early response 5 (IER5), mRNA [NM_016545]
A_32_P175991	THC2511310	THC2511310	NA	Unknown
A_23_P347610	NM_012206	HAVCR1	26762	Homo sapiens hepatitis A virus cellular receptor 1 (HAVCR1), mRNA [NM_012206]
A_23_P10488	AK057704	AK057704	NA	Homo sapiens cDNA FLJ33142 fis, clone UTERU1000192. [AK057704]
A_23_P217409	NM_001039590	USP9X	8239	Homo sapiens ubiquitin specific peptidase 9, X-linked (USP9X), transcript variant 3, mRNA [NM_001039590]
A_32_P16493	THC2711029	THC2711029	NA	Unknown
A_23_P66487	NM_003077	SMARCD2	6603	Homo sapiens SWI/SNF related, matrix associated, actin dependent regulator of chromatin, subfamily d, member 2 (SMARCD2), mRNA [NM_003077]
A_24_P924104	NP109438	NP109438	NA	GB|S77447.1|AAB34086.1 copper transporting P-type ATPase, ATP7B [human, Wilson disease patient, Peptide Partial, 38 aa] [NP109438]
A_24_P23995	BC012758	RNF187	149603	Homo sapiens ring finger protein 187, mRNA (cDNA clone IMAGE:3633225), partial cds. [BC012758]
A_23_P100441	NM_024946	NIP30	80011	Homo sapiens NEFA-interacting nuclear protein NIP30 (NIP30), mRNA [NM_024946]
A_24_P32627	XM_001130569	hCG_1981531	NA	PREDICTED: Homo sapiens hypothetical protein LOC728586 (LOC728586), mRNA [XM_001130569]
A_23_P103496	NM_052941	GBP4	NA	Homo sapiens guanylate binding protein 4 (GBP4), mRNA [NM_052941]
A_23_P96158	NM_000422	KRT17	3872	Homo sapiens keratin 17 (KRT17), mRNA [NM_000422]
A_24_P340390	NM_182485	CPEB2	NA	Homo sapiens cytoplasmic polyadenylation element binding protein 2 (CPEB2), transcript variant B, mRNA [NM_182485]
A_23_P314202	NM_173797	PAPD4	NA	Homo sapiens PAP associated domain containing 4 (PAPD4), mRNA [NM_173797]
A_23_P22422	NM_013364	PNMA3	29944	Homo sapiens paraneoplastic antigen MA3 (PNMA3), mRNA [NM_013364]
A_23_P103454	NM_032264	NBPF3	NA	Homo sapiens neuroblastoma breakpoint family, member 3 (NBPF3), mRNA [NM_032264]
A_23_P256142	NM_024595	C1orf108	79647	Homo sapiens chromosome 1 open reading frame 108 (C1orf108), mRNA [NM_024595]
A_32_P201976	BQ002790	BQ002790	NA	UI-H-EI1-ayv-o-09-0-UI.s1 NCI_CGAP_EI1 Homo sapiens cDNA clone IMAGE:5844320 3', mRNA sequence [BQ002790]
A_23_P160466	NM_006996	SLC19A2	10560	Homo sapiens solute carrier family 19 (thiamine transporter), member 2 (SLC19A2), mRNA [NM_006996]
A_23_P342668	NM_005088	CXYorf3	8227	Homo sapiens chromosome X and Y open reading frame 3 (CXYorf3), mRNA [NM_005088]
A_23_P89431	NM_002982	CCL2	6347	Homo sapiens chemokine (C-C motif) ligand 2 (CCL2), mRNA [NM_002982]
A_23_P33154	NM_014393	STAU2	27067	Homo sapiens staufen, RNA binding protein, homolog 2 (Drosophila) (STAU2), mRNA [NM_014393]
A_32_P114215	NM_203495	COMMD6	170622	Homo sapiens COMM domain containing 6 (COMMD6), transcript variant 2, mRNA [NM_203495]
A_23_P30707	AK000385	RNASET2	NA	Homo sapiens cDNA FLJ20378 fis, clone KAIA0536. [AK000385]
A_23_P125643	NM_024087	ASB9	140462	Homo sapiens ankyrin repeat and SOCS box-containing 9 (ASB9), transcript variant 2, mRNA [NM_024087]
A_23_P204087	NM_016817	OAS2	4939	Homo sapiens 2'-5'-oligoadenylate synthetase 2, 69/71kDa (OAS2), transcript variant 1, mRNA [NM_016817]
A_23_P67971	NM_138801	GALM	130589	Homo sapiens galactose mutarotase (aldose 1-epimerase) (GALM), mRNA [NM_138801]
A_23_P217596	ENST00000258451	USP12	219333	Ubiquitin carboxyl-terminal hydrolase 12 (EC 3.1.2.15) (Ubiquitin thioesterase 12) (Ubiquitin-specific-processing protease 12) (Deubiquitinating enzyme 12) (Ubiquitin-hydrolyzing enzyme 1). [Source:Uniprot/SWISSPROT;Acc:O75317] [ENST00000258451]
A_23_P46426	NM_001554	CYR61	3491	Homo sapiens cysteine-rich, angiogenic inducer, 61 (CYR61), mRNA [NM_001554]
A_23_P389102	NM_015194	MYO1D	4642	Homo sapiens myosin ID (MYO1D), mRNA [NM_015194]
A_23_P123555	NM_032687	CYHR1	50626	Homo sapiens cysteine/histidine-rich 1 (CYHR1), mRNA [NM_032687]
A_32_P104995	A_32_P104995	A_32_P104995	NA	Unknown
A_23_P101551	NM_001190	BCAT2	587	Homo sapiens branched chain aminotransferase 2, mitochondrial (BCAT2), mRNA [NM_001190]
A_23_P21644	NM_016245	HSD17B11	51170	Homo sapiens hydroxysteroid (17-beta) dehydrogenase 11 (HSD17B11), mRNA [NM_016245]
A_23_P304450	NM_005257	GATA6	2627	Homo sapiens GATA binding protein 6 (GATA6), mRNA [NM_005257]
A_23_P166068	NM_174856	IDH3B	3420	Homo sapiens isocitrate dehydrogenase 3 (NAD+) beta (IDH3B), nuclear gene encoding mitochondrial protein, transcript variant 3, mRNA [NM_174856]
A_23_P97021	NM_024852	EIF2C3	192669	Homo sapiens eukaryotic translation initiation factor 2C, 3 (EIF2C3), transcript variant 1, mRNA [NM_024852]
A_24_P183544	ENST00000371253	ENST00000371253	266977	Probable G-protein coupled receptor 110 precursor (G-protein coupled receptor PGR19) (G-protein coupled receptor KPG_012). [Source:Uniprot/SWISSPROT;Acc:Q5T601] [ENST00000371253]
A_23_P16469	NM_001005377	PLAUR	5329	Homo sapiens plasminogen activator, urokinase receptor (PLAUR), transcript variant 3, mRNA [NM_001005377]
A_23_P369047	ENST00000324982	ENST00000324982	NA	Homo sapiens cDNA FLJ43379 fis, clone OCBBF2002626. [AK125369]
A_23_P52286	NM_015448	RP11-529I10.4	NA	Homo sapiens deleted in a mouse model of primary ciliary dyskinesia (RP11-529I10.4), mRNA [NM_015448]
A_23_P92786	ENST00000265271	ENST00000265271	NA	RNA-binding protein 27 (RNA-binding motif protein 27). [Source:Uniprot/SWISSPROT;Acc:Q9P2N5] [ENST00000265271]
A_23_P39402	NM_198867	ALKBH6	NA	Homo sapiens alkB, alkylation repair homolog 6 (E. coli) (ALKBH6), transcript variant 1, mRNA [NM_198867]
A_24_P272713	XR_018980	LOC442239	NA	PREDICTED: Homo sapiens similar to Peroxiredoxin-2 (Thioredoxin peroxidase 1) (Thioredoxin-dependent peroxide reductase 1) (Thiol-specific antioxidant protein) (TSA) (PRP) (Natural killer cell-enhancing factor B) (NKEF-B) (LOC442239), mRNA [XR_018980]
A_23_P46936	NM_000399	EGR2	1959	Homo sapiens early growth response 2 (Krox-20 homolog, Drosophila) (EGR2), mRNA [NM_000399]
A_32_P165297	ENST00000370857	ENST00000370857	55796	Muscleblind-like X-linked protein (Muscleblind-like protein 3) (Cys3His CCG1-required protein) (Protein HCHCR). [Source:Uniprot/SWISSPROT;Acc:Q9NUK0] [ENST00000370857]
A_23_P205355	NM_000624	SERPINA5	5104	Homo sapiens serpin peptidase inhibitor, clade A (alpha-1 antiproteinase, antitrypsin), member 5 (SERPINA5), mRNA [NM_000624]
A_32_P171181	NM_173638	NBPF15	NA	Homo sapiens neuroblastoma breakpoint family, member 15 (NBPF15), mRNA [NM_173638]
A_24_P135061	NM_183372	NBPF11	149013	Homo sapiens neuroblastoma breakpoint family, member 11 (NBPF11), mRNA [NM_183372]
A_23_P36018	NM_014312	VSIG2	NA	Homo sapiens V-set and immunoglobulin domain containing 2 (VSIG2), mRNA [NM_014312]
A_23_P79199	NM_020548	DBI	1622	Homo sapiens diazepam binding inhibitor (GABA receptor modulator, acyl-Coenzyme A binding protein) (DBI), transcript variant 1, mRNA [NM_020548]
A_23_P18292	NM_003973	RPL14	NA	Homo sapiens ribosomal protein L14 (RPL14), transcript variant 2, mRNA [NM_003973]
A_23_P207842	NM_000964	RARA	5914	Homo sapiens retinoic acid receptor, alpha (RARA), transcript variant 1, mRNA [NM_000964]
A_23_P68072	NM_032118	WDR54	84058	Homo sapiens WD repeat domain 54 (WDR54), mRNA [NM_032118]
A_23_P114929	NM_015415	BRP44	25874	Homo sapiens brain protein 44 (BRP44), mRNA [NM_015415]
A_23_P402287	NM_153371	LNX2	222484	Homo sapiens ligand of numb-protein X 2 (LNX2), mRNA [NM_153371]
A_23_P210253	NM_152879	DGKD	8527	Homo sapiens diacylglycerol kinase, delta 130kDa (DGKD), transcript variant 2, mRNA [NM_152879]
A_23_P215566	NM_001621	AHR	196	Homo sapiens aryl hydrocarbon receptor (AHR), mRNA [NM_001621]
A_23_P29747	NM_000984	RPL23A	NA	Homo sapiens ribosomal protein L23a (RPL23A), mRNA [NM_000984]
A_23_P251785	NM_024561	NARG1L	79612	Homo sapiens NMDA receptor regulated 1-like (NARG1L), transcript variant 1, mRNA [NM_024561]
A_23_P214139	NM_002912	REV3L	5980	Homo sapiens REV3-like, catalytic subunit of DNA polymerase zeta (yeast) (REV3L), mRNA [NM_002912]
A_23_P10927	NM_031940	TM2D2	83877	Homo sapiens TM2 domain containing 2 (TM2D2), transcript variant 2, mRNA [NM_031940]
A_23_P112159	NM_012154	EIF2C2	27161	Homo sapiens eukaryotic translation initiation factor 2C, 2 (EIF2C2), mRNA [NM_012154]
A_23_P131653	NM_002643	PIGF	5281	Homo sapiens phosphatidylinositol glycan anchor biosynthesis, class F (PIGF), transcript variant 1, mRNA [NM_002643]
A_24_P221327	BC020847	LOC644246	NA	Homo sapiens hypothetical protein LOC644246, mRNA (cDNA clone IMAGE:4730995), partial cds. [BC020847]
A_23_P347070	NM_018440	PAG1	55824	Homo sapiens phosphoprotein associated with glycosphingolipid microdomains 1 (PAG1), mRNA [NM_018440]
A_23_P142574	NM_058165	MOGAT1	116255	Homo sapiens monoacylglycerol O-acyltransferase 1 (MOGAT1), mRNA [NM_058165]
A_32_P186725	AL546498	LOC728928	NA	AL546498 Homo sapiens PLACENTA COT 25-NORMALIZED Homo sapiens cDNA clone CS0DI030YH22 5-PRIME, mRNA sequence [AL546498]
A_23_P111126	L06175	HCP5	NA	Homo Sapiens P5-1 mRNA, complete cds. [L06175]
A_23_P23017	NM_017887	C1orf123	54987	Homo sapiens chromosome 1 open reading frame 123 (C1orf123), mRNA [NM_017887]
A_23_P57697	NM_020865	DHX36	170506	Homo sapiens DEAH (Asp-Glu-Ala-His) box polypeptide 36 (DHX36), mRNA [NM_020865]
A_23_P164228	NM_005175	ATP5G1	NA	Homo sapiens ATP synthase, H+ transporting, mitochondrial F0 complex, subunit C1 (subunit 9) (ATP5G1), nuclear gene encoding mitochondrial protein, transcript variant 1, mRNA [NM_005175]
A_23_P345361	NM_145055	C18orf25	147339	Homo sapiens chromosome 18 open reading frame 25 (C18orf25), transcript variant 1, mRNA [NM_145055]
A_24_P396105	NM_153273	IHPK1	386724	Homo sapiens inositol hexaphosphate kinase 1 (IHPK1), transcript variant 1, mRNA [NM_153273]
A_24_P49383	NM_024684	C11orf67	28971	Homo sapiens chromosome 11 open reading frame 67 (C11orf67), mRNA [NM_024684]
A_23_P338495	NM_001002265	2013-03-08	220972	Homo sapiens membrane-associated ring finger (C3HC4) 8 (MARCH8), transcript variant 6, mRNA [NM_001002265]
A_23_P59528	NM_020186	ACN9	57001	Homo sapiens ACN9 homolog (S. cerevisiae) (ACN9), mRNA [NM_020186]
A_23_P338912	NM_007350	PHLDA1	22822	Homo sapiens pleckstrin homology-like domain, family A, member 1 (PHLDA1), mRNA [NM_007350]
A_23_P167674	NM_000505	F12	2161	Homo sapiens coagulation factor XII (Hageman factor) (F12), mRNA [NM_000505]
A_23_P125656	NM_001356	DDX3X	1654	Homo sapiens DEAD (Asp-Glu-Ala-Asp) box polypeptide 3, X-linked (DDX3X), mRNA [NM_001356]
A_32_P12183	AK024248	FLJ14186	NA	Homo sapiens cDNA FLJ14186 fis, clone NT2RP2005726. [AK024248]
A_23_P129556	NM_000418	IL4R	3566	Homo sapiens interleukin 4 receptor (IL4R), transcript variant 1, mRNA [NM_000418]
A_23_P142506	NM_015675	GADD45B	4616	Homo sapiens growth arrest and DNA-damage-inducible, beta (GADD45B), mRNA [NM_015675]
A_23_P305205	NM_015314	KIAA0895	23366	Homo sapiens KIAA0895 protein (KIAA0895), mRNA [NM_015314]
A_23_P83192	NM_014172	PHPT1	29085	Homo sapiens phosphohistidine phosphatase 1 (PHPT1), mRNA [NM_014172]
A_23_P65797	NM_022480	KLHL25	64410	Homo sapiens kelch-like 25 (Drosophila) (KLHL25), mRNA [NM_022480]
A_23_P112026	NM_002164	INDO	3620	Homo sapiens indoleamine-pyrrole 2,3 dioxygenase (INDO), mRNA [NM_002164]
A_23_P90155	NM_017916	PIH1D1	NA	Homo sapiens PIH1 domain containing 1 (PIH1D1), mRNA [NM_017916]
A_23_P164691	NM_002162	ICAM3	3385	Homo sapiens intercellular adhesion molecule 3 (ICAM3), mRNA [NM_002162]
A_23_P168419	NM_170606	MLL3	58508	Homo sapiens myeloid/lymphoid or mixed-lineage leukemia 3 (MLL3), transcript variant 2, mRNA [NM_170606]
A_23_P17345	NM_005461	MAFB	9935	Homo sapiens v-maf musculoaponeurotic fibrosarcoma oncogene homolog B (avian) (MAFB), mRNA [NM_005461]
A_23_P163782	NM_005951	MT1H	NA	Homo sapiens metallothionein 1H (MT1H), mRNA [NM_005951]
A_32_P18493	XR_015398	LOC730747	NA	PREDICTED: Homo sapiens similar to 60S ribosomal protein L14 (CAG-ISL 7) (LOC730747), mRNA [XR_015398]
A_23_P205228	NM_000053	ATP7B	540	Homo sapiens ATPase, Cu++ transporting, beta polypeptide (ATP7B), transcript variant 1, mRNA [NM_000053]
A_23_P9744	BC042108	PHF8	23133	Homo sapiens PHD finger protein 8, mRNA (cDNA clone IMAGE:5171076), partial cds. [BC042108]
A_23_P392076	NM_014574	STRN3	29966	Homo sapiens striatin, calmodulin binding protein 3 (STRN3), mRNA [NM_014574]
A_24_P111134	NM_013382	POMT2	29954	Homo sapiens protein-O-mannosyltransferase 2 (POMT2), mRNA [NM_013382]
A_23_P205531	NM_194430	RNASE4	6038	Homo sapiens ribonuclease, RNase A family, 4 (RNASE4), transcript variant 1, mRNA [NM_194430]
A_32_P188186	ENST00000367711	ENST00000367711	57221	KIAA1244 (KIAA1244), mRNA [Source:RefSeq_dna;Acc:NM_020340] [ENST00000367711]
A_23_P30024	NM_003998	NFKB1	4790	Homo sapiens nuclear factor of kappa light polypeptide gene enhancer in B-cells 1 (p105) (NFKB1), mRNA [NM_003998]
A_23_P27247	NM_005121	THRAP1	9969	Homo sapiens thyroid hormone receptor associated protein 1 (THRAP1), mRNA [NM_005121]
A_23_P23705	ENST00000371847	SPATA6	54558	Spermatogenesis-associated protein 6 precursor. [Source:Uniprot/SWISSPROT;Acc:Q9NWH7] [ENST00000371847]
A_23_P387471	NM_005931	MICB	4277	Homo sapiens MHC class I polypeptide-related sequence B (MICB), mRNA [NM_005931]
A_24_P101072	ENST00000369326	ENST00000369326	100132406	Notch homolog 2 N-terminal like protein [Source:RefSeq_peptide;Acc:NP_982283] [ENST00000369326]
A_24_P137522	BC017382	USP53	54532	Homo sapiens ubiquitin specific peptidase 53, mRNA (cDNA clone IMAGE:4082351), complete cds. [BC017382]
A_23_P428468	ENST00000369577	ENST00000369577	23036	Zinc finger protein 292. [Source:Uniprot/SWISSPROT;Acc:O60281] [ENST00000369577]
A_24_P227993	BC064492	BC064492	7329	Homo sapiens cDNA clone IMAGE:5090094, partial cds. [BC064492]
A_23_P7212	NM_000204	CFI	3426	Homo sapiens complement factor I (CFI), mRNA [NM_000204]
A_24_P313397	ENST00000219169	ENST00000219169	10204	Nuclear transport factor 2 (NTF-2) (Placental protein 15) (PP15). [Source:Uniprot/SWISSPROT;Acc:P61970] [ENST00000219169]
A_23_P207517	NM_002611	PDK2	5164	Homo sapiens pyruvate dehydrogenase kinase, isozyme 2 (PDK2), mRNA [NM_002611]
A_23_P130482	NM_198855	ZNF211	10520	Homo sapiens zinc finger protein 211 (ZNF211), transcript variant 2, mRNA [NM_198855]
A_23_P10815	NM_014676	PUM1	9698	Homo sapiens pumilio homolog 1 (Drosophila) (PUM1), transcript variant 2, mRNA [NM_014676]
A_23_P424269	NM_020207	C9orf102	375748	Homo sapiens chromosome 9 open reading frame 102 (C9orf102), transcript variant 1, mRNA [NM_020207]
A_32_P198325	NM_207644	C22orf36	388886	Homo sapiens chromosome 22 open reading frame 36 (C22orf36), mRNA [NM_207644]
A_32_P54553	ENST00000292729	USP41	373856	Ubiquitin carboxyl-terminal hydrolase 41 (EC 3.1.2.15) (Ubiquitin thioesterase 41) (Ubiquitin-specific-processing protease 41) (Deubiquitinating enzyme 41) (Fragment). [Source:Uniprot/SPTREMBL;Acc:Q3LFD5] [ENST00000292729]
A_23_P106194	NM_005252	FOS	2353	Homo sapiens v-fos FBJ murine osteosarcoma viral oncogene homolog (FOS), mRNA [NM_005252]
A_23_P151368	NM_174928	N6AMT2	221143	Homo sapiens N-6 adenine-specific DNA methyltransferase 2 (putative) (N6AMT2), mRNA [NM_174928]
A_23_P311912	BC090889	AHNAK2	113146	Homo sapiens AHNAK nucleoprotein 2, mRNA (cDNA clone MGC:102983 IMAGE:30387958), complete cds. [BC090889]
A_24_P16702	NM_152793	C7orf41	NA	Homo sapiens chromosome 7 open reading frame 41 (C7orf41), mRNA [NM_152793]
A_23_P120002	NM_004510	SP110	3431	Homo sapiens SP110 nuclear body protein (SP110), transcript variant b, mRNA [NM_004510]
A_23_P70355	NM_004568	SERPINB6	NA	Homo sapiens serpin peptidase inhibitor, clade B (ovalbumin), member 6 (SERPINB6), mRNA [NM_004568]
A_24_P228302	NM_006890	CEACAM7	1087	Homo sapiens carcinoembryonic antigen-related cell adhesion molecule 7 (CEACAM7), mRNA [NM_006890]
A_23_P342727	NM_178006	STARD13	90627	Homo sapiens START domain containing 13 (STARD13), transcript variant alpha, mRNA [NM_178006]
A_23_P146908	NM_004853	STX8	NA	Homo sapiens syntaxin 8 (STX8), mRNA [NM_004853]
A_23_P20107	NM_015917	GSTK1	373156	Homo sapiens glutathione S-transferase kappa 1 (GSTK1), mRNA [NM_015917]
A_23_P148162	NM_018269	ADI1	55256	Homo sapiens acireductone dioxygenase 1 (ADI1), mRNA [NM_018269]
A_23_P149111	NM_005401	PTPN14	5784	Homo sapiens protein tyrosine phosphatase, non-receptor type 14 (PTPN14), mRNA [NM_005401]
A_23_P106389	NM_003612	SEMA7A	8482	Homo sapiens semaphorin 7A, GPI membrane anchor (John Milton Hagen blood group) (SEMA7A), mRNA [NM_003612]
A_23_P61674	NM_020666	CLK4	57396	Homo sapiens CDC-like kinase 4 (CLK4), mRNA [NM_020666]
A_32_P74409	ENST00000339446	LOC387763	387763	Homo sapiens hypothetical LOC387763, mRNA (cDNA clone IMAGE:6272440), partial cds. [BC052560]
A_23_P12911	NM_022338	C11orf24	53838	Homo sapiens chromosome 11 open reading frame 24 (C11orf24), mRNA [NM_022338]
A_23_P82351	NM_198428	BBS9	27241	Homo sapiens Bardet-Biedl syndrome 9 (BBS9), transcript variant 2, mRNA [NM_198428]
A_24_P55148	NM_021058	HIST1H2BJ	8970	Homo sapiens histone cluster 1, H2bj (HIST1H2BJ), mRNA [NM_021058]
A_23_P100278	NM_000833	GRIN2A	2903	Homo sapiens glutamate receptor, ionotropic, N-methyl D-aspartate 2A (GRIN2A), mRNA [NM_000833]
A_23_P64372	NM_001062	TCN1	NA	Homo sapiens transcobalamin I (vitamin B12 binding protein, R binder family) (TCN1), mRNA [NM_001062]
A_23_P257423	NM_144988	ALG14	NA	Homo sapiens asparagine-linked glycosylation 14 homolog (S. cerevisiae) (ALG14), mRNA [NM_144988]
A_23_P59005	NM_000593	TAP1	6890	Homo sapiens transporter 1, ATP-binding cassette, sub-family B (MDR/TAP) (TAP1), mRNA [NM_000593]
A_23_P156993	NM_001008225	CNOT4	NA	Homo sapiens CCR4-NOT transcription complex, subunit 4 (CNOT4), transcript variant 2, mRNA [NM_001008225]
A_23_P217304	NM_021140	UTX	7403	Homo sapiens ubiquitously transcribed tetratricopeptide repeat, X chromosome (UTX), mRNA [NM_021140]
A_23_P117767	NM_017828	COMMD4	NA	Homo sapiens COMM domain containing 4 (COMMD4), mRNA [NM_017828]
A_23_P20532	AK024257	RP11-138L21.1	NA	Homo sapiens cDNA FLJ14195 fis, clone NT2RP3001723, weakly similar to Homo sapiens cell recognition molecule Caspr2 (CASPR2) mRNA. [AK024257]
A_23_P52266	NM_001548	IFIT1	3434	Homo sapiens interferon-induced protein with tetratricopeptide repeats 1 (IFIT1), transcript variant 2, mRNA [NM_001548]
A_24_P765795	AK055981	AK055981	NA	Homo sapiens cDNA FLJ31419 fis, clone NT2NE2000356. [AK055981]
A_23_P405175	NM_152609	C1orf71	163882	Homo sapiens chromosome 1 open reading frame 71 (C1orf71), mRNA [NM_152609]
A_23_P3302	NM_018365	MNS1	55329	Homo sapiens meiosis-specific nuclear structural 1 (MNS1), mRNA [NM_018365]
A_23_P111132	NM_005345	HSPA1A	3303	Homo sapiens heat shock 70kDa protein 1A (HSPA1A), mRNA [NM_005345]
A_23_P24424	NM_138368	DKFZp761E198	NA	Homo sapiens DKFZp761E198 protein (DKFZp761E198), mRNA [NM_138368]
A_23_P112481	NM_004925	AQP3	360	Homo sapiens aquaporin 3 (Gill blood group) (AQP3), mRNA [NM_004925]
A_23_P19115	NM_018094	GSPT2	23708	Homo sapiens G1 to S phase transition 2 (GSPT2), mRNA [NM_018094]
A_23_P107693	NM_017652	ZNF586	54807	Homo sapiens zinc finger protein 586 (ZNF586), transcript variant 1, mRNA [NM_017652]
A_32_P25623	THC2787314	THC2787314	NA	AF052050 integrin alpha 7 {Homo sapiens} (exp=-1; wgp=0; cg=0), partial (7%) [THC2787314]
A_24_P118892	NM_004029	IRF7	NA	Homo sapiens interferon regulatory factor 7 (IRF7), transcript variant b, mRNA [NM_004029]
A_23_P55578	NM_145906	RIOK3	8780	Homo sapiens RIO kinase 3 (yeast) (RIOK3), transcript variant 2, mRNA [NM_145906]
A_23_P130293	NM_015208	ANKRD12	23253	Homo sapiens ankyrin repeat domain 12 (ANKRD12), mRNA [NM_015208]
A_23_P6447	NM_006860	RABL4	11020	Homo sapiens RAB, member of RAS oncogene family-like 4 (RABL4), mRNA [NM_006860]
A_32_P15128	BQ213856	BQ213856	NA	AGENCOURT_7504745 NIH_MGC_92 Homo sapiens cDNA clone IMAGE:6014884 5', mRNA sequence [BQ213856]
A_23_P38723	AK126324	SMCHD1	23347	Homo sapiens cDNA FLJ44350 fis, clone TRACH3006228. [AK126324]
A_23_P300563	A_23_P300563	A_23_P300563	NA	Unknown
A_24_P931944	AK128814	AK128814	NA	Homo sapiens cDNA FLJ46049 fis, clone SYNOV2020463. [AK128814]
A_24_P310009	NM_153210	USP43	124739	Homo sapiens ubiquitin specific peptidase 43 (USP43), mRNA [NM_153210]
A_32_P162709	CR624517	CR624517	NA	full-length cDNA clone CS0DC002YA18 of Neuroblastoma Cot 25-normalized of Homo sapiens (human) [CR624517]
A_23_P39542	NM_001017927	LOC130355	130355	Homo sapiens hypothetical protein LOC130355 (LOC130355), mRNA [NM_001017927]
A_24_P149124	NM_004772	C5orf13	9315	Homo sapiens chromosome 5 open reading frame 13 (C5orf13), mRNA [NM_004772]
A_23_P114814	NM_021205	RHOU	58480	Homo sapiens ras homolog gene family, member U (RHOU), mRNA [NM_021205]
A_23_P406227	AY203928	MGC23284	NA	Homo sapiens FP17581 mRNA, complete cds. [AY203928]
A_23_P214821	NM_001955	EDN1	1906	Homo sapiens endothelin 1 (EDN1), mRNA [NM_001955]
A_24_P395415	AF343666	AF343666	NA	Homo sapiens translocation associated fusion protein IRTA1/IGA1 (IRTA1/IGHA1) mRNA, complete cds. [AF343666]
A_23_P160869	NM_014813	LRIG2	9860	Homo sapiens leucine-rich repeats and immunoglobulin-like domains 2 (LRIG2), mRNA [NM_014813]
A_23_P8004	ENST00000356177	ENST00000356177	NA	Histone H2A type 1 (H2A.1). [Source:Uniprot/SWISSPROT;Acc:P0C0S8] [ENST00000356177]
A_23_P131935	NM_017671	C20orf42	55612	Homo sapiens chromosome 20 open reading frame 42 (C20orf42), mRNA [NM_017671]
A_23_P329198	NM_001031716	OBFC2A	64859	Homo sapiens oligonucleotide/oligosaccharide-binding fold containing 2A (OBFC2A), mRNA [NM_001031716]
A_23_P3994	NM_152766	C17orf61	254863	Homo sapiens chromosome 17 open reading frame 61 (C17orf61), mRNA [NM_152766]
A_23_P128967	NM_005589	ALDH6A1	4329	Homo sapiens aldehyde dehydrogenase 6 family, member A1 (ALDH6A1), nuclear gene encoding mitochondrial protein, mRNA [NM_005589]
A_23_P11341	BC006406	FAM104B	90736	Homo sapiens family with sequence similarity 104, member B, mRNA (cDNA clone IMAGE:3939163), partial cds. [BC006406]
A_32_P162862	AY831680	AY831680	NA	Homo sapiens HC1 (HC1) mRNA, complete cds. [AY831680]
A_23_P63711	NM_004311	ARL3	403	Homo sapiens ADP-ribosylation factor-like 3 (ARL3), mRNA [NM_004311]
A_32_P177300	THC2692669	THC2692669	284273	ALU1_HUMAN (P39188) Alu subfamily J sequence contamination warning entry, partial (10%) [THC2692669]
A_23_P164210	NM_032258	TBC1D3	414060	Homo sapiens TBC1 domain family, member 3 (TBC1D3), mRNA [NM_032258]
A_32_P74243	BF366211	BF366211	NA	BF366211 IL2-NT0099-300500-096-H08 NT0099 Homo sapiens cDNA, mRNA sequence [BF366211]
A_23_P63050	NM_000374	UROD	NA	Homo sapiens uroporphyrinogen decarboxylase (UROD), mRNA [NM_000374]
A_24_P103363	NM_032042	C5orf21	83989	Homo sapiens chromosome 5 open reading frame 21 (C5orf21), mRNA [NM_032042]
A_23_P254917	NM_006149	LGALS4	NA	Homo sapiens lectin, galactoside-binding, soluble, 4 (galectin 4) (LGALS4), mRNA [NM_006149]
A_23_P203564	NM_003442	ZNF143	7702	Homo sapiens zinc finger protein 143 (ZNF143), mRNA [NM_003442]
A_24_P79712	NM_198076	FAM36A	116228	Homo sapiens family with sequence similarity 36, member A (FAM36A), mRNA [NM_198076]
A_23_P103282	NM_004872	TMEM59	9528	Homo sapiens transmembrane protein 59 (TMEM59), mRNA [NM_004872]
A_23_P431638	BC029662	C20orf142	128486	Homo sapiens chromosome 20 open reading frame 142, mRNA (cDNA clone IMAGE:4933017), with apparent retained intron. [BC029662]
A_23_P308800	AF158555	GLS	2744	Homo sapiens glutaminase C mRNA, complete cds. [AF158555]
A_23_P72737	NM_003641	IFITM1	10581	Homo sapiens interferon induced transmembrane protein 1 (9-27) (IFITM1), mRNA [NM_003641]
A_23_P161522	NM_025124	TMEM134	NA	Homo sapiens transmembrane protein 134 (TMEM134), transcript variant 1, mRNA [NM_025124]
A_23_P110430	NM_002448	MSX1	4487	Homo sapiens msh homeobox 1 (MSX1), mRNA [NM_002448]
A_24_P735072	AK128436	AK128436	22806	Homo sapiens cDNA FLJ46579 fis, clone THYMU3042758. [AK128436]
A_23_P421563	NM_014463	LSM3	27258	Homo sapiens LSM3 homolog, U6 small nuclear RNA associated (S. cerevisiae) (LSM3), mRNA [NM_014463]
A_23_P2152	NM_004549	NDUFC2	4718	Homo sapiens NADH dehydrogenase (ubiquinone) 1, subcomplex unknown, 2, 14.5kDa (NDUFC2), mRNA [NM_004549]
A_23_P98580	NM_004265	FADS2	9415	Homo sapiens fatty acid desaturase 2 (FADS2), mRNA [NM_004265]
A_23_P141960	NM_203344	SERTAD3	29946	Homo sapiens SERTA domain containing 3 (SERTAD3), transcript variant 2, mRNA [NM_203344]
A_23_P39755	NM_145236	B3GNT7	93010	Homo sapiens UDP-GlcNAc:betaGal beta-1,3-N-acetylglucosaminyltransferase 7 (B3GNT7), mRNA [NM_145236]
A_23_P1461	NM_001008211	OPTN	10133	Homo sapiens optineurin (OPTN), transcript variant 1, mRNA [NM_001008211]
A_24_P263330	NM_182758	WDR72	256764	Homo sapiens WD repeat domain 72 (WDR72), mRNA [NM_182758]
A_23_P83917	NM_012308	FBXL11	22992	Homo sapiens F-box and leucine-rich repeat protein 11 (FBXL11), mRNA [NM_012308]
A_23_P86100	NM_001007255	KARCA1	126823	Homo sapiens kelch/ankyrin repeat containing cyclin A1 interacting protein (KARCA1), transcript variant 2, mRNA [NM_001007255]
A_23_P152666	NM_004375	COX11	1353	Homo sapiens COX11 homolog, cytochrome c oxidase assembly protein (yeast) (COX11), nuclear gene encoding mitochondrial protein, mRNA [NM_004375]
A_23_P167096	NM_005429	VEGFC	7424	Homo sapiens vascular endothelial growth factor C (VEGFC), mRNA [NM_005429]
A_23_P1492	NM_021732	AVPI1	60370	Homo sapiens arginine vasopressin-induced 1 (AVPI1), mRNA [NM_021732]
A_23_P206347	NM_016025	METTL9	51108	Homo sapiens methyltransferase like 9 (METTL9), transcript variant 1, mRNA [NM_016025]
A_23_P143356	AY007156	AY007156	57186	Homo sapiens clone CDABP0105 mRNA sequence. [AY007156]
A_23_P35456	NM_014631	SH3PXD2A	9644	Homo sapiens SH3 and PX domains 2A (SH3PXD2A), mRNA [NM_014631]
A_23_P407628	NM_006766	MYST3	7994	Homo sapiens MYST histone acetyltransferase (monocytic leukemia) 3 (MYST3), mRNA [NM_006766]
A_23_P100486	NM_206824	VKORC1	79001	Homo sapiens vitamin K epoxide reductase complex, subunit 1 (VKORC1), transcript variant 2, mRNA [NM_206824]
A_23_P51126	NM_016232	IL1RL1	9173	Homo sapiens interleukin 1 receptor-like 1 (IL1RL1), transcript variant 1, mRNA [NM_016232]
A_23_P37205	NM_201535	NDRG2	57447	Homo sapiens NDRG family member 2 (NDRG2), transcript variant 1, mRNA [NM_201535]
A_24_P269006	AK021800	AK021800	501	Homo sapiens cDNA FLJ11738 fis, clone HEMBA1005474. [AK021800]
A_23_P102884	NM_203446	SYNJ1	8867	Homo sapiens synaptojanin 1 (SYNJ1), transcript variant 2, mRNA [NM_203446]
A_23_P356565	NM_015324	KIAA0409	23378	Homo sapiens KIAA0409 (KIAA0409), mRNA [NM_015324]
A_23_P106299	NM_001018108	SERF2	10169	Homo sapiens small EDRK-rich factor 2 (SERF2), mRNA [NM_001018108]
A_32_P192842	BM129308	BM129308	NA	if20d02.x1 Melton Normalized Human Islet 4 N4-HIS 1 Homo sapiens cDNA clone IMAGE:5677082 3', mRNA sequence [BM129308]
A_24_P883577	THC2657091	THC2657091	NA	BC004696 Nedd9 protein {Mus musculus} (exp=-1; wgp=0; cg=0), partial (6%) [THC2657091]
A_32_P11670	BC030083	BC030083	221981	Homo sapiens cDNA clone IMAGE:4791783. [BC030083]
A_24_P5026	AK091569	AK091569	5529	Homo sapiens cDNA FLJ34250 fis, clone FCBBF4000529. [AK091569]
A_23_P127079	NM_015062	PPRC1	23082	Homo sapiens peroxisome proliferator-activated receptor gamma, coactivator-related 1 (PPRC1), mRNA [NM_015062]
A_23_P25720	NM_006215	SERPINA4	5267	Homo sapiens serpin peptidase inhibitor, clade A (alpha-1 antiproteinase, antitrypsin), member 4 (SERPINA4), mRNA [NM_006215]
A_23_P214080	NM_001964	EGR1	1958	Homo sapiens early growth response 1 (EGR1), mRNA [NM_001964]
A_32_P208350	NM_153046	TDRD9	122402	Homo sapiens tudor domain containing 9 (TDRD9), mRNA [NM_153046]
A_23_P26024	NM_032413	C15orf48	84419	Homo sapiens chromosome 15 open reading frame 48 (C15orf48), transcript variant 2, mRNA [NM_032413]
A_23_P303242	NM_005952	MT1X	4501	Homo sapiens metallothionein 1X (MT1X), mRNA [NM_005952]
A_24_P625683	XR_018208	LOC647580	NA	PREDICTED: Homo sapiens hypothetical LOC647580 (LOC647580), mRNA [XR_018208]
A_23_P388244	NM_173793	LOC128977	7290	Homo sapiens hypothetical protein LOC128977 (LOC128977), mRNA [NM_173793]
A_32_P542874	AB007861	MGC22014	NA	Homo sapiens KIAA0401 mRNA, partial cds. [AB007861]
A_23_P219105	NM_023111	FGFR1	NA	Homo sapiens fibroblast growth factor receptor 1 (fms-related tyrosine kinase 2, Pfeiffer syndrome) (FGFR1), transcript variant 9, mRNA [NM_023111]
A_23_P205646	NM_198794	MAP4K5	11183	Homo sapiens mitogen-activated protein kinase kinase kinase kinase 5 (MAP4K5), transcript variant 2, mRNA [NM_198794]
A_23_P46396	NM_021190	PTBP2	58155	Homo sapiens polypyrimidine tract binding protein 2 (PTBP2), mRNA [NM_021190]
A_32_P113193	NM_014630	ZNF592	9640	Homo sapiens zinc finger protein 592 (ZNF592), mRNA [NM_014630]
A_32_P69465	ENST00000378820	ENST00000378820	729967	MORN repeat-containing protein 2 (MORN motif protein in testis). [Source:Uniprot/SWISSPROT;Acc:Q502X0] [ENST00000378820]
A_23_P354074	NM_000081	LYST	1130	Homo sapiens lysosomal trafficking regulator (LYST), transcript variant 1, mRNA [NM_000081]
A_23_P99980	NM_002128	HMGB1	3146	Homo sapiens high-mobility group box 1 (HMGB1), mRNA [NM_002128]
A_23_P501849	NM_033251	RPL13	6137	Homo sapiens ribosomal protein L13 (RPL13), transcript variant 2, mRNA [NM_033251]
A_23_P77381	NM_018110	DOK4	55715	Homo sapiens docking protein 4 (DOK4), mRNA [NM_018110]
A_24_P417959	NM_194278	C14orf43	91748	Homo sapiens chromosome 14 open reading frame 43 (C14orf43), transcript variant 1, mRNA [NM_194278]
A_23_P169154	NM_024896	KIAA1815	79956	Homo sapiens KIAA1815 (KIAA1815), mRNA [NM_024896]
A_23_P123265	NM_015411	SUMF2	25870	Homo sapiens sulfatase modifying factor 2 (SUMF2), transcript variant 2, mRNA [NM_015411]
A_23_P122439	NM_181531	BTN2A2	10385	Homo sapiens butyrophilin, subfamily 2, member A2 (BTN2A2), transcript variant 2, mRNA [NM_181531]
A_23_P90463	NM_016199	LSM7	51690	Homo sapiens LSM7 homolog, U6 small nuclear RNA associated (S. cerevisiae) (LSM7), mRNA [NM_016199]
A_23_P135164	NM_207309	UAP1L1	91373	Homo sapiens UDP-N-acteylglucosamine pyrophosphorylase 1-like 1 (UAP1L1), mRNA [NM_207309]
A_23_P128375	NM_032829	C12orf34	84915	Homo sapiens chromosome 12 open reading frame 34 (C12orf34), mRNA [NM_032829]
A_23_P69810	NM_032717	MAG1	84803	Homo sapiens lung cancer metastasis-associated protein (MAG1), mRNA [NM_032717]
A_24_P303354	NM_021064	HIST1H2AG	8329	Homo sapiens histone cluster 1, H2ag (HIST1H2AG), mRNA [NM_021064]
A_23_P52067	NM_198173	GRHL3	57822	Homo sapiens grainyhead-like 3 (Drosophila) (GRHL3), transcript variant 2, mRNA [NM_198173]
A_23_P19102	AK021777	GALNT10	NA	Homo sapiens cDNA FLJ11715 fis, clone HEMBA1005223. [AK021777]
A_24_P933180	NM_000821	GGCX	NA	Homo sapiens gamma-glutamyl carboxylase (GGCX), mRNA [NM_000821]
A_32_P185029	THC2746310	THC2746310	51263	ALU8_HUMAN (P39195) Alu subfamily SX sequence contamination warning entry, partial (7%) [THC2746310]
A_23_P38365	NM_006852	TLK2	NA	Homo sapiens tousled-like kinase 2 (TLK2), mRNA [NM_006852]
A_23_P107684	NM_014347	ZNF324	25799	Homo sapiens zinc finger protein 324 (ZNF324), mRNA [NM_014347]
A_23_P211126	NM_130436	DYRK1A	1859	Homo sapiens dual-specificity tyrosine-(Y)-phosphorylation regulated kinase 1A (DYRK1A), transcript variant 2, mRNA [NM_130436]
A_23_P43455	NM_152286	PNPLA7	375775	Homo sapiens patatin-like phospholipase domain containing 7 (PNPLA7), mRNA [NM_152286]
A_23_P139143	NM_004177	STX3	6809	Homo sapiens syntaxin 3 (STX3), mRNA [NM_004177]
A_23_P155417	NM_032750	ABHD14B	84836	Homo sapiens abhydrolase domain containing 14B (ABHD14B), mRNA [NM_032750]
A_23_P117424	NM_025230	WDR23	80344	Homo sapiens WD repeat domain 23 (WDR23), transcript variant 1, mRNA [NM_025230]
A_23_P112241	NM_012266	DNAJB5	25822	Homo sapiens DnaJ (Hsp40) homolog, subfamily B, member 5 (DNAJB5), mRNA [NM_012266]
A_24_P915256	AF355802	AF355802	1577	Homo sapiens CYP3A5 mRNA, allele CYP3A5*3, exon 5B and partial cds, alternatively spliced. [AF355802]
A_23_P304991	NM_000411	HLCS	3141	Homo sapiens holocarboxylase synthetase (biotin-(proprionyl-Coenzyme A-carboxylase (ATP-hydrolysing)) ligase) (HLCS), mRNA [NM_000411]
A_24_P760708	BU526515	BU526515	NA	AGENCOURT_10181939 NIH_MGC_101 Homo sapiens cDNA clone IMAGE:6536199 5', mRNA sequence [BU526515]
A_23_P401014	NM_005744	ARIH1	NA	Homo sapiens ariadne homolog, ubiquitin-conjugating enzyme E2 binding protein, 1 (Drosophila) (ARIH1), mRNA [NM_005744]
A_23_P150876	NM_024667	VPS37B	79720	Homo sapiens vacuolar protein sorting 37 homolog B (S. cerevisiae) (VPS37B), mRNA [NM_024667]
A_23_P52031	NM_002633	PGM1	5236	Homo sapiens phosphoglucomutase 1 (PGM1), mRNA [NM_002633]
A_23_P12680	NM_002778	PSAP	5660	Homo sapiens prosaposin (variant Gaucher disease and variant metachromatic leukodystrophy) (PSAP), transcript variant 1, mRNA [NM_002778]
A_23_P257129	NM_002571	PAEP	5047	Homo sapiens progestagen-associated endometrial protein (placental protein 14, pregnancy-associated endometrial alpha-2-globulin, alpha uterine protein) (PAEP), transcript variant 2, mRNA [NM_002571]
A_23_P214046	NM_012300	FBXW11	23291	Homo sapiens F-box and WD repeat domain containing 11 (FBXW11), transcript variant 3, mRNA [NM_012300]
A_23_P20558	NM_017913	CDC37L1	55664	Homo sapiens cell division cycle 37 homolog (S. cerevisiae)-like 1 (CDC37L1), mRNA [NM_017913]
A_23_P119627	NM_015965	NDUFA13	51079	Homo sapiens NADH dehydrogenase (ubiquinone) 1 alpha subcomplex, 13 (NDUFA13), mRNA [NM_015965]
A_23_P163306	NM_032866	CGNL1	84952	Homo sapiens cingulin-like 1 (CGNL1), mRNA [NM_032866]
A_23_P334709	NM_007270	FKBP9	11328	Homo sapiens FK506 binding protein 9, 63 kDa (FKBP9), mRNA [NM_007270]
A_23_P135730	NM_145295	ZNF627	199692	Homo sapiens zinc finger protein 627 (ZNF627), mRNA [NM_145295]
A_23_P121120	NM_023915	GPR87	53836	Homo sapiens G protein-coupled receptor 87 (GPR87), mRNA [NM_023915]
A_23_P364613	NM_138413	C10orf65	112817	Homo sapiens chromosome 10 open reading frame 65 (C10orf65), mRNA [NM_138413]
A_23_P210554	NM_006038	SPATA2	9825	Homo sapiens spermatogenesis associated 2 (SPATA2), mRNA [NM_006038]
A_24_P115007	NM_170740	ALDH5A1	7915	Homo sapiens aldehyde dehydrogenase 5 family, member A1 (succinate-semialdehyde dehydrogenase) (ALDH5A1), nuclear gene encoding mitochondrial protein, transcript variant 1, mRNA [NM_170740]
A_23_P301051	ENST00000244221	PAIP2B	400961	Homo sapiens mRNA for KIAA1155 protein, partial cds. [AB032981]
A_23_P334864	NM_173822	FAM126B	285172	Homo sapiens family with sequence similarity 126, member B (FAM126B), mRNA [NM_173822]
A_32_P141546	THC2527835	THC2527835	NA	Unknown
A_23_P266	U82382	PIN1L	NA	Homo sapiens PIN1 peptidyl-prolyl cis/trans isomerase-like (PIN1L) mRNA, complete cds. [U82382]
A_23_P171249	NM_001551	IGBP1	3476	Homo sapiens immunoglobulin (CD79A) binding protein 1 (IGBP1), mRNA [NM_001551]
A_24_P83848	M30474	GGT2	NA	Human kidney gamma-glutamyl transpeptidase type II mRNA, 3' end. [M30474]
A_23_P251051	NM_181832	NF2	4771	Homo sapiens neurofibromin 2 (bilateral acoustic neuroma) (NF2), transcript variant 8, mRNA [NM_181832]
A_23_P164468	NM_014913	ZNF508	22850	Homo sapiens zinc finger protein 508 (ZNF508), mRNA [NM_014913]
A_23_P16866	NM_007127	VIL1	7429	Homo sapiens villin 1 (VIL1), mRNA [NM_007127]
A_23_P20814	NM_014314	DDX58	23586	Homo sapiens DEAD (Asp-Glu-Ala-Asp) box polypeptide 58 (DDX58), mRNA [NM_014314]
A_23_P212830	NM_000142	FGFR3	2261	Homo sapiens fibroblast growth factor receptor 3 (achondroplasia, thanatophoric dwarfism) (FGFR3), transcript variant 1, mRNA [NM_000142]
A_23_P33984	NM_020665	TMEM27	57393	Homo sapiens transmembrane protein 27 (TMEM27), mRNA [NM_020665]
A_23_P46333	NM_007358	MTF2	22823	Homo sapiens metal response element binding transcription factor 2 (MTF2), mRNA [NM_007358]
A_32_P191004	ENST00000238789	ATAD2B	54454	ATPase family AAA domain-containing protein 2B. [Source:Uniprot/SWISSPROT;Acc:Q9ULI0] [ENST00000238789]
A_24_P25229	AK056283	AK056283	NA	Homo sapiens cDNA FLJ31721 fis, clone NT2RI2006667. [AK056283]
A_23_P336728	AL049980	DKFZP564C152	NA	Homo sapiens mRNA; cDNA DKFZp564C152 (from clone DKFZp564C152) [AL049980]
A_23_P87616	NM_001002031	ATP5G2	517	Homo sapiens ATP synthase, H+ transporting, mitochondrial F0 complex, subunit C2 (subunit 9) (ATP5G2), nuclear gene encoding mitochondrial protein, transcript variant 1, mRNA [NM_001002031]
A_23_P8400	NM_004935	CDK5	NA	Homo sapiens cyclin-dependent kinase 5 (CDK5), mRNA [NM_004935]
A_23_P407992	NM_020825	CRAMP1L	57585	Homo sapiens Crm, cramped-like (Drosophila) (CRAMP1L), mRNA [NM_020825]
A_24_P325006	BC014228	LOC494150	NA	Homo sapiens prohibitin pseudogene, mRNA (cDNA clone MGC:20874 IMAGE:4547239), complete cds. [BC014228]
A_23_P120594	NM_032501	ACSS1	84532	Homo sapiens acyl-CoA synthetase short-chain family member 1 (ACSS1), nuclear gene encoding mitochondrial protein, mRNA [NM_032501]
A_24_P618928	BC041837	BC041837	NA	Homo sapiens cDNA clone IMAGE:5268696. [BC041837]
A_23_P111311	NM_144497	AKAP12	9590	Homo sapiens A kinase (PRKA) anchor protein (gravin) 12 (AKAP12), transcript variant 2, mRNA [NM_144497]
A_24_P134266	NM_001728	BSG	682	Homo sapiens basigin (Ok blood group) (BSG), transcript variant 1, mRNA [NM_001728]
A_23_P24433	NM_003793	CTSF	8722	Homo sapiens cathepsin F (CTSF), mRNA [NM_003793]
A_24_P651859	A_24_P651859	A_24_P651859	NA	Unknown
A_24_P49657	A_24_P49657	A_24_P49657	NA	Unknown
A_23_P104876	NM_017425	SPA17	NA	Homo sapiens sperm autoantigenic protein 17 (SPA17), mRNA [NM_017425]
A_23_P166797	NM_022147	RTP4	64108	Homo sapiens receptor (chemosensory) transporter protein 4 (RTP4), mRNA [NM_022147]
A_23_P258887	NM_012190	ALDH1L1	NA	Homo sapiens aldehyde dehydrogenase 1 family, member L1 (ALDH1L1), mRNA [NM_012190]
A_32_P46981	BC017654	LOC440498	NA	Homo sapiens cDNA clone IMAGE:3887603. [BC017654]
A_23_P116809	NM_016057	COPZ1	22818	Homo sapiens coatomer protein complex, subunit zeta 1 (COPZ1), mRNA [NM_016057]
A_24_P136387	ENST00000368491	C6orf204	387119	C6orf204 protein. [Source:Uniprot/SPTREMBL;Acc:Q2TAM2] [ENST00000368491]
A_23_P4611	NM_012254	SLC27A5	10998	Homo sapiens solute carrier family 27 (fatty acid transporter), member 5 (SLC27A5), mRNA [NM_012254]
A_23_P410859	ENST00000252744	ZSWIM6	57688	Zinc finger SWIM domain-containing protein 6 (Fragment). [Source:Uniprot/SWISSPROT;Acc:Q9HCJ5] [ENST00000252744]
A_24_P380679	NM_182597	FLJ39575	286006	Homo sapiens hypothetical protein FLJ39575 (FLJ39575), mRNA [NM_182597]
A_23_P212196	NM_016828	OGG1	4968	Homo sapiens 8-oxoguanine DNA glycosylase (OGG1), nuclear gene encoding mitochondrial protein, transcript variant 2d, mRNA [NM_016828]
A_23_P372096	AK097804	C20orf112	140688	Homo sapiens cDNA FLJ40485 fis, clone TESTI2043857, moderately similar to Homo sapiens nolp mRNA. [AK097804]
A_23_P17275	NM_016544	RBJ	51277	Homo sapiens Ras-associated protein Rap1 (RBJ), mRNA [NM_016544]
A_23_P91430	NM_007238	PXMP4	11264	Homo sapiens peroxisomal membrane protein 4, 24kDa (PXMP4), transcript variant 1, mRNA [NM_007238]
A_23_P66260	NM_003414	ZNF267	10308	Homo sapiens zinc finger protein 267 (ZNF267), transcript variant 498723, mRNA [NM_003414]
A_23_P5002	NM_007181	MAP4K1	11184	Homo sapiens mitogen-activated protein kinase kinase kinase kinase 1 (MAP4K1), transcript variant 2, mRNA [NM_007181]
A_23_P208991	NM_002579	PALM	5064	Homo sapiens paralemmin (PALM), transcript variant 1, mRNA [NM_002579]
A_23_P17074	NM_032357	CCDC115	84317	Homo sapiens coiled-coil domain containing 115 (CCDC115), mRNA [NM_032357]
A_23_P359091	U68019	SMAD3	NA	Homo sapiens mad protein homolog (hMAD-3) mRNA, complete cds. [U68019]
A_23_P151679	NM_021003	PPM1A	5494	Homo sapiens protein phosphatase 1A (formerly 2C), magnesium-dependent, alpha isoform (PPM1A), transcript variant 1, mRNA [NM_021003]
A_23_P426279	THC2651548	THC2651548	NA	PEBP_MOUSE (P70296) Phosphatidylethanolamine-binding protein (PEBP) (HCNPpp) [Contains: Hippocampal cholinergic neurostimulating peptide (HCNP)], complete [THC2651548]
A_23_P50872	NM_004146	NDUFB7	NA	Homo sapiens NADH dehydrogenase (ubiquinone) 1 beta subcomplex, 7, 18kDa (NDUFB7), nuclear gene encoding mitochondrial protein, mRNA [NM_004146]
A_23_P78543	NM_005498	AP1M2	NA	Homo sapiens adaptor-related protein complex 1, mu 2 subunit (AP1M2), mRNA [NM_005498]
A_32_P30345	THC2615857	THC2615857	27314	Unknown
A_23_P146736	THC2526410	THC2526410	NA	Q9BUZ3_HUMAN (Q9BUZ3) QARS protein (Fragment), partial (25%) [THC2526410]
A_24_P917384	BC009467	LOC158960	NA	Homo sapiens, clone IMAGE:3613029, mRNA, partial cds. [BC009467]
A_23_P168449	NM_006989	RASA4	NA	Homo sapiens RAS p21 protein activator 4 (RASA4), transcript variant 1, mRNA [NM_006989]
A_23_P10591	NM_001004431	METRNL	284207	Homo sapiens meteorin, glial cell differentiation regulator-like (METRNL), mRNA [NM_001004431]
A_23_P105138	NM_001752	CAT	847	Homo sapiens catalase (CAT), mRNA [NM_001752]
A_23_P103981	NM_003516	HIST2H2AA3	8337	Homo sapiens histone cluster 2, H2aa3 (HIST2H2AA3), mRNA [NM_003516]
A_23_P68155	NM_022168	IFIH1	64135	Homo sapiens interferon induced with helicase C domain 1 (IFIH1), mRNA [NM_022168]
A_23_P386356	NM_138424	KIF12	NA	Homo sapiens kinesin family member 12 (KIF12), mRNA [NM_138424]
A_24_P387514	NM_182492	LRP5L	91355	Homo sapiens low density lipoprotein receptor-related protein 5-like (LRP5L), mRNA [NM_182492]
A_23_P28595	NM_004405	DLX2	1746	Homo sapiens distal-less homeobox 2 (DLX2), mRNA [NM_004405]
A_24_P295379	NM_020960	GPR107	57720	Homo sapiens G protein-coupled receptor 107 (GPR107), mRNA [NM_020960]
A_24_P634602	BE542385	BE542385	NA	601062845F1 NIH_MGC_10 Homo sapiens cDNA clone IMAGE:3449194 5', mRNA sequence [BE542385]
A_23_P156609	A_23_P156609	A_23_P156609	NA	Unknown
A_23_P145874	NM_152703	SAMD9L	219285	Homo sapiens sterile alpha motif domain containing 9-like (SAMD9L), mRNA [NM_152703]
A_23_P158330	NM_019076	UGT1A8	NA	Homo sapiens UDP glucuronosyltransferase 1 family, polypeptide A8 (UGT1A8), mRNA [NM_019076]
A_23_P90062	NM_006145	DNAJB1	3337	Homo sapiens DnaJ (Hsp40) homolog, subfamily B, member 1 (DNAJB1), mRNA [NM_006145]
A_23_P147450	NM_016630	SPG21	51324	Homo sapiens spastic paraplegia 21, maspardin (autosomal recessive, Mast syndrome) (SPG21), mRNA [NM_016630]
A_32_P6344	NM_003010	MAP2K4	6416	Homo sapiens mitogen-activated protein kinase kinase 4 (MAP2K4), mRNA [NM_003010]
A_23_P145984	NM_012338	TSPAN12	23554	Homo sapiens tetraspanin 12 (TSPAN12), mRNA [NM_012338]
A_23_P218977	NM_014423	AFF4	27125	Homo sapiens AF4/FMR2 family, member 4 (AFF4), mRNA [NM_014423]
A_23_P202206	NM_183239	GSTO2	119391	Homo sapiens glutathione S-transferase omega 2 (GSTO2), mRNA [NM_183239]
A_23_P420361	NM_018462	C3orf10	55845	Homo sapiens chromosome 3 open reading frame 10 (C3orf10), mRNA [NM_018462]
A_24_P41021	NM_203301	FBXO33	254170	Homo sapiens F-box protein 33 (FBXO33), mRNA [NM_203301]
A_24_P152793	A_24_P152793	A_24_P152793	NA	Unknown
A_23_P107653	NM_001014763	ETFB	2109	Homo sapiens electron-transfer-flavoprotein, beta polypeptide (ETFB), transcript variant 2, mRNA [NM_001014763]
A_23_P216200	NM_018361	AGPAT5	55326	Homo sapiens 1-acylglycerol-3-phosphate O-acyltransferase 5 (lysophosphatidic acid acyltransferase, epsilon) (AGPAT5), mRNA [NM_018361]
A_23_P59045	NM_021052	HIST1H2AE	3012	Homo sapiens histone cluster 1, H2ae (HIST1H2AE), mRNA [NM_021052]
A_23_P110167	NM_002413	MGST2	4258	Homo sapiens microsomal glutathione S-transferase 2 (MGST2), mRNA [NM_002413]
A_23_P99917	NM_032856	WDR73	84942	Homo sapiens WD repeat domain 73 (WDR73), mRNA [NM_032856]
A_23_P166826	NM_018403	DCP1A	NA	Homo sapiens DCP1 decapping enzyme homolog A (S. cerevisiae) (DCP1A), mRNA [NM_018403]
A_23_P155624	NM_004068	AP2M1	1173	Homo sapiens adaptor-related protein complex 2, mu 1 subunit (AP2M1), transcript variant 1, mRNA [NM_004068]
A_23_P142174	NM_004497	FOXA3	3171	Homo sapiens forkhead box A3 (FOXA3), mRNA [NM_004497]
A_24_P216294	NM_000099	CST3	1471	Homo sapiens cystatin C (amyloid angiopathy and cerebral hemorrhage) (CST3), mRNA [NM_000099]
A_32_P109704	NM_004592	SFRS8	6433	Homo sapiens splicing factor, arginine/serine-rich 8 (suppressor-of-white-apricot homolog, Drosophila) (SFRS8), mRNA [NM_004592]
A_23_P216742	NM_002581	PAPPA	5069	Homo sapiens pregnancy-associated plasma protein A, pappalysin 1 (PAPPA), mRNA [NM_002581]
A_32_P174214	THC2637838	THC2637838	NA	CT149_MOUSE (Q9CR37) UPF0362 protein C20orf149 homolog, partial (13%) [THC2637838]
A_23_P501887	NM_013407	DHPS	NA	Homo sapiens deoxyhypusine synthase (DHPS), transcript variant 3, mRNA [NM_013407]
A_32_P176911	XM_096733	C14orf72	NA	PREDICTED: Homo sapiens chromosome 14 open reading frame 72 (C14orf72), mRNA [XM_096733]
A_23_P255111	THC2545097	THC2545097	NA	IBP7_HUMAN (Q16270) Insulin-like growth factor-binding protein 7 precursor (IGFBP-7) (IBP-7) (IGF-binding protein 7) (MAC25 protein) (Prostacyclin-stimulating factor) (PGI2-stimulating factor) (IGFBP-rP1), partial (58%) [THC2545097]
A_23_P15857	NM_005134	PPP4R1	NA	Homo sapiens protein phosphatase 4, regulatory subunit 1 (PPP4R1), transcript variant 2, mRNA [NM_005134]
A_23_P103968	NM_012067	AKR7A3	NA	Homo sapiens aldo-keto reductase family 7, member A3 (aflatoxin aldehyde reductase) (AKR7A3), mRNA [NM_012067]
A_24_P211151	NM_020158	EXOSC5	56915	Homo sapiens exosome component 5 (EXOSC5), mRNA [NM_020158]
A_23_P139575	NM_001005354	PRR13	NA	Homo sapiens proline rich 13 (PRR13), transcript variant 3, mRNA [NM_001005354]
A_23_P369733	NM_020850	RANBP10	57610	Homo sapiens RAN binding protein 10 (RANBP10), mRNA [NM_020850]
A_23_P18604	NM_015907	LAP3	NA	Homo sapiens leucine aminopeptidase 3 (LAP3), mRNA [NM_015907]
A_23_P80566	NM_006506	RASA2	5922	Homo sapiens RAS p21 protein activator 2 (RASA2), mRNA [NM_006506]
A_23_P129221	NM_000137	FAH	NA	Homo sapiens fumarylacetoacetate hydrolase (fumarylacetoacetase) (FAH), mRNA [NM_000137]
A_23_P62429	NM_001078172	FAM127B	26071	Homo sapiens family with sequence similarity 127, member B (FAM127B), mRNA [NM_001078172]
A_24_P408740	NM_182523	MGC61571	152100	Homo sapiens hypothetical protein MGC61571 (MGC61571), mRNA [NM_182523]
A_23_P121265	NM_007284	TWF2	NA	Homo sapiens twinfilin, actin-binding protein, homolog 2 (Drosophila) (TWF2), mRNA [NM_007284]
A_23_P51202	NM_030634	ZNF436	80818	Homo sapiens zinc finger protein 436 (ZNF436), transcript variant 2, mRNA [NM_030634]
A_23_P62465	NM_003411	ZFY	7544	Homo sapiens zinc finger protein, Y-linked (ZFY), mRNA [NM_003411]
A_32_P91186	AK074776	AK074776	NA	Homo sapiens cDNA FLJ90295 fis, clone NT2RP2000240. [AK074776]
A_23_P380754	NM_002769	PRSS1	5644	Homo sapiens protease, serine, 1 (trypsin 1) (PRSS1), mRNA [NM_002769]
A_23_P149153	NM_022359	PDE4DIP	NA	Homo sapiens phosphodiesterase 4D interacting protein (myomegalin) (PDE4DIP), transcript variant 3, mRNA [NM_022359]
A_24_P303454	NM_012454	TIAM2	26230	Homo sapiens T-cell lymphoma invasion and metastasis 2 (TIAM2), transcript variant 1, mRNA [NM_012454]
A_32_P161140	AI824599	AI824599	NA	AI824599 wc18g09.x1 NCI_CGAP_Pr28 Homo sapiens cDNA clone IMAGE:2315584 3', mRNA sequence [AI824599]
A_23_P160318	NM_001856	COL16A1	1307	Homo sapiens collagen, type XVI, alpha 1 (COL16A1), mRNA [NM_001856]
A_23_P1676	NM_001080546	LOC219854	219854	Homo sapiens hypothetical protein LOC219854 (LOC219854), mRNA [NM_001080546]
A_23_P34537	NM_000120	EPHX1	2052	Homo sapiens epoxide hydrolase 1, microsomal (xenobiotic) (EPHX1), mRNA [NM_000120]
A_23_P153022	NM_033184	KRTAP2-4	81872	Homo sapiens keratin associated protein 2-4 (KRTAP2-4), mRNA [NM_033184]
A_23_P85604	NM_025160	WDR26	80232	Homo sapiens WD repeat domain 26 (WDR26), mRNA [NM_025160]
A_23_P12044	NM_018022	TMEM51	55092	Homo sapiens transmembrane protein 51 (TMEM51), mRNA [NM_018022]
A_23_P142421	NM_014727	MLL4	NA	Homo sapiens myeloid/lymphoid or mixed-lineage leukemia 4 (MLL4), mRNA [NM_014727]
A_23_P68730	NM_003681	PDXK	8566	Homo sapiens pyridoxal (pyridoxine, vitamin B6) kinase (PDXK), mRNA [NM_003681]
A_23_P331186	NM_152545	RASGEF1B	NA	Homo sapiens RasGEF domain family, member 1B (RASGEF1B), mRNA [NM_152545]
A_32_P42964	ENST00000329309	LOC650200	NA	Homo sapiens, clone IMAGE:5166551, mRNA. [BC043523]
A_32_P78783	ENST00000306502	ZNF778	197320	ZN778_HUMAN Isoform 2 of Q96MU6 - Homo sapiens (Human) [Source:Uniprot/Varsplic;Acc:Q96MU6-2] [ENST00000306502]
A_23_P117506	NM_016029	DHRS7	NA	Homo sapiens dehydrogenase/reductase (SDR family) member 7 (DHRS7), mRNA [NM_016029]
A_23_P370097	NM_152388	ALS2CR4	65062	Homo sapiens amyotrophic lateral sclerosis 2 (juvenile) chromosome region, candidate 4 (ALS2CR4), transcript variant 2, mRNA [NM_152388]
A_32_P16931	THC2579173	THC2579173	NA	ALU1_HUMAN (P39188) Alu subfamily J sequence contamination warning entry, partial (11%) [THC2579173]
A_32_P11096	NM_203303	ZCCHC13	389874	Homo sapiens zinc finger, CCHC domain containing 13 (ZCCHC13), mRNA [NM_203303]
A_24_P404868	ENST00000339993	ENST00000339993	NA	Glycine receptor, alpha 4. [Source:Uniprot/SPTREMBL;Acc:Q5H965] [ENST00000339993]
A_24_P524462	A_24_P524462	A_24_P524462	NA	Unknown
A_32_P5205	A_32_P5205	A_32_P5205	NA	Unknown
A_23_P219072	NM_017654	SAMD9	54809	Homo sapiens sterile alpha motif domain containing 9 (SAMD9), mRNA [NM_017654]
A_32_P95223	NR_003262	FDPSL2A	NA	Homo sapiens MGC44478 (FDPSL2A) on chromosome 7 [NR_003262]
A_23_P19352	NM_006586	TNRC5	10695	Homo sapiens trinucleotide repeat containing 5 (TNRC5), transcript variant 1, mRNA [NM_006586]
A_23_P149075	NM_018067	MAP7D1	55700	Homo sapiens MAP7 domain containing 1 (MAP7D1), mRNA [NM_018067]
A_23_P154199	NM_002712	PPP1R7	NA	Homo sapiens protein phosphatase 1, regulatory (inhibitor) subunit 7 (PPP1R7), mRNA [NM_002712]
A_23_P127088	NM_024040	CUEDC2	NA	Homo sapiens CUE domain containing 2 (CUEDC2), mRNA [NM_024040]
A_24_P311063	BC018095	BC018095	441869	Homo sapiens cDNA clone IMAGE:4793786. [BC018095]
A_23_P134176	NM_000636	SOD2	6648	Homo sapiens superoxide dismutase 2, mitochondrial (SOD2), nuclear gene encoding mitochondrial protein, transcript variant 1, mRNA [NM_000636]
A_23_P87238	NM_006512	SAA4	NA	Homo sapiens serum amyloid A4, constitutive (SAA4), mRNA [NM_006512]
A_23_P115460	NM_000983	RPL22	NA	Homo sapiens ribosomal protein L22 (RPL22), mRNA [NM_000983]
A_24_P913119	AF024696	ZNF543	NA	Homo sapiens clone L2-6 zinc finger protein mRNA, partial cds. [AF024696]
A_23_P14986	NM_000196	HSD11B2	3291	Homo sapiens hydroxysteroid (11-beta) dehydrogenase 2 (HSD11B2), mRNA [NM_000196]
A_23_P41697	NM_020177	FEM1C	56929	Homo sapiens fem-1 homolog c (C. elegans) (FEM1C), mRNA [NM_020177]
A_23_P251574	NM_017644	KLHL24	NA	Homo sapiens kelch-like 24 (Drosophila) (KLHL24), mRNA [NM_017644]
A_23_P131611	NM_152275	TTC30A	92104	Homo sapiens tetratricopeptide repeat domain 30A (TTC30A), mRNA [NM_152275]
A_23_P131954	NM_014426	SNX5	NA	Homo sapiens sorting nexin 5 (SNX5), transcript variant 2, mRNA [NM_014426]
A_23_P75786	NM_016582	SLC15A3	NA	Homo sapiens solute carrier family 15, member 3 (SLC15A3), mRNA [NM_016582]
A_23_P16944	NM_001006946	SDC1	6382	Homo sapiens syndecan 1 (SDC1), transcript variant 1, mRNA [NM_001006946]
A_23_P53298	NM_001487	BLOC1S1	2647	Homo sapiens biogenesis of lysosome-related organelles complex-1, subunit 1 (BLOC1S1), mRNA [NM_001487]
A_23_P390734	NM_015633	FGFR1OP2	26127	Homo sapiens FGFR1 oncogene partner 2 (FGFR1OP2), mRNA [NM_015633]
A_32_P177797	BC053632	BC053632	NA	Homo sapiens cDNA clone IMAGE:6500775, partial cds. [BC053632]
A_23_P34307	NM_005482	PIGK	10026	Homo sapiens phosphatidylinositol glycan anchor biosynthesis, class K (PIGK), mRNA [NM_005482]
A_23_P56894	NM_177538	CYP20A1	NA	Homo sapiens cytochrome P450, family 20, subfamily A, polypeptide 1 (CYP20A1), transcript variant 1, mRNA [NM_177538]
A_23_P212639	NM_004593	SFRS10	6434	Homo sapiens splicing factor, arginine/serine-rich 10 (transformer 2 homolog, Drosophila) (SFRS10), mRNA [NM_004593]
A_23_P28652	NM_016085	C2orf28	51374	Homo sapiens chromosome 2 open reading frame 28 (C2orf28), transcript variant 1, mRNA [NM_016085]
A_23_P82108	NM_020861	ZBTB2	57621	Homo sapiens zinc finger and BTB domain containing 2 (ZBTB2), mRNA [NM_020861]
A_23_P141329	NM_003161	RPS6KB1	NA	Homo sapiens ribosomal protein S6 kinase, 70kDa, polypeptide 1 (RPS6KB1), mRNA [NM_003161]
A_24_P377269	NM_002154	HSPA4	3308	Homo sapiens heat shock 70kDa protein 4 (HSPA4), transcript variant 1, mRNA [NM_002154]
A_23_P120281	NM_022336	EDAR	10913	Homo sapiens ectodysplasin A receptor (EDAR), mRNA [NM_022336]
A_23_P37727	NM_002996	CX3CL1	6376	Homo sapiens chemokine (C-X3-C motif) ligand 1 (CX3CL1), mRNA [NM_002996]
A_23_P128728	NM_001172	ARG2	384	Homo sapiens arginase, type II (ARG2), nuclear gene encoding mitochondrial protein, mRNA [NM_001172]
A_23_P430161	NM_175876	EXOC8	149371	Homo sapiens exocyst complex component 8 (EXOC8), mRNA [NM_175876]
A_23_P2554	NM_014730	KIAA0152	NA	Homo sapiens KIAA0152 (KIAA0152), mRNA [NM_014730]
A_23_P41159	NM_174907	PPP4R2	151987	Homo sapiens protein phosphatase 4, regulatory subunit 2 (PPP4R2), mRNA [NM_174907]
A_24_P884915	A_24_P884915	A_24_P884915	NA	Unknown
A_32_P12214	NM_001013699	LOC440093	440093	Homo sapiens similar to H3 histone, family 3B (LOC440093), mRNA [NM_001013699]
A_23_P145159	NM_001371	DNAH8	1769	Homo sapiens dynein, axonemal, heavy chain 8 (DNAH8), mRNA [NM_001371]
A_23_P53567	NM_016053	CCDC53	51019	Homo sapiens coiled-coil domain containing 53 (CCDC53), mRNA [NM_016053]
A_23_P73667	NM_001031745	RIBC1	158787	Homo sapiens RIB43A domain with coiled-coils 1 (RIBC1), transcript variant 1, mRNA [NM_001031745]
A_23_P201808	NM_003713	PPAP2B	8613	Homo sapiens phosphatidic acid phosphatase type 2B (PPAP2B), transcript variant 1, mRNA [NM_003713]
A_23_P209636	NM_006449	CDC42EP3	10602	Homo sapiens CDC42 effector protein (Rho GTPase binding) 3 (CDC42EP3), mRNA [NM_006449]
A_32_P179859	BC034428	BC034428	NA	Homo sapiens cDNA clone IMAGE:4821804. [BC034428]
A_23_P26629	NM_013258	PYCARD	29108	Homo sapiens PYD and CARD domain containing (PYCARD), transcript variant 1, mRNA [NM_013258]
A_23_P253200	NM_002948	RPL15	6138	Homo sapiens ribosomal protein L15 (RPL15), mRNA [NM_002948]
A_23_P141893	NM_001080401	FLJ40125	147699	Homo sapiens hypothetical protein FLJ40125 (FLJ40125), mRNA [NM_001080401]
A_23_P157726	NM_017925	DENND4C	55667	Homo sapiens DENN/MADD domain containing 4C (DENND4C), mRNA [NM_017925]
A_23_P99642	NM_003982	SLC7A7	9056	Homo sapiens solute carrier family 7 (cationic amino acid transporter, y+ system), member 7 (SLC7A7), mRNA [NM_003982]
A_23_P134714	NM_005836	HRSP12	10247	Homo sapiens heat-responsive protein 12 (HRSP12), mRNA [NM_005836]
A_23_P370682	NM_138456	BATF2	116071	Homo sapiens basic leucine zipper transcription factor, ATF-like 2 (BATF2), mRNA [NM_138456]
A_23_P203586	NM_016320	NUP98	4928	Homo sapiens nucleoporin 98kDa (NUP98), transcript variant 1, mRNA [NM_016320]
A_23_P152505	NM_020686	ABAT	18	Homo sapiens 4-aminobutyrate aminotransferase (ABAT), nuclear gene encoding mitochondrial protein, transcript variant 1, mRNA [NM_020686]
A_23_P327643	AK002200	SMC4	10051	Homo sapiens cDNA FLJ11338 fis, clone PLACE1010720, highly similar to Homo sapiens mRNA for chromosome-associated polypeptide-C. [AK002200]
A_24_P193257	THC2654608	THC2654608	8848	Q961E2_DROME (Q961E2) GM14238p, partial (8%) [THC2654608]
A_24_P715602	AK096134	AK096134	NA	Homo sapiens cDNA FLJ38815 fis, clone LIVER2007548. [AK096134]
A_23_P305723	NM_020948	MIER1	57708	Homo sapiens mesoderm induction early response 1 homolog (Xenopus laevis) (MIER1), transcript variant 1, mRNA [NM_020948]
A_24_P255100	NM_001010940	C9orf135	138255	Homo sapiens chromosome 9 open reading frame 135 (C9orf135), mRNA [NM_001010940]
A_23_P47955	NM_006187	OAS3	4940	Homo sapiens 2'-5'-oligoadenylate synthetase 3, 100kDa (OAS3), mRNA [NM_006187]
A_24_P319635	NM_021960	MCL1	4170	Homo sapiens myeloid cell leukemia sequence 1 (BCL2-related) (MCL1), transcript variant 1, mRNA [NM_021960]
A_23_P163850	NM_004380	CREBBP	1387	Homo sapiens CREB binding protein (Rubinstein-Taybi syndrome) (CREBBP), transcript variant 1, mRNA [NM_004380]
A_23_P135437	NM_021807	EXOC4	60412	Homo sapiens exocyst complex component 4 (EXOC4), transcript variant 1, mRNA [NM_021807]
A_23_P32233	NM_004235	KLF4	9314	Homo sapiens Kruppel-like factor 4 (gut) (KLF4), mRNA [NM_004235]
A_23_P31143	NM_001003395	TPD52L1	7164	Homo sapiens tumor protein D52-like 1 (TPD52L1), transcript variant 2, mRNA [NM_001003395]
A_24_P101455	BG190831	BG190831	NA	RST9909 Athersys RAGE Library Homo sapiens cDNA, mRNA sequence [BG190831]
A_23_P206822	AK123846	XPO6	23214	Homo sapiens cDNA FLJ41852 fis, clone NT2RI3004133, highly similar to Homo sapiens ran binding protein RanBP20 mRNA. [AK123846]
A_23_P4283	NM_017523	XAF1	54739	Homo sapiens XIAP associated factor-1 (XAF1), transcript variant 1, mRNA [NM_017523]
A_23_P87323	NM_014186	COMMD9	29099	Homo sapiens COMM domain containing 9 (COMMD9), mRNA [NM_014186]
A_32_P95541	AA564209	AA564209	4137	AA564209 nk42g12.s1 NCI_CGAP_GC2 Homo sapiens cDNA clone IMAGE:1016230 3', mRNA sequence [AA564209]
A_23_P320200	NM_006913	RNF5	NA	Homo sapiens ring finger protein 5 (RNF5), mRNA [NM_006913]
A_23_P3295	AL110257	AL110257	145773	Homo sapiens mRNA; cDNA DKFZp566P2346 (from clone DKFZp566P2346). [AL110257]
A_23_P126782	NM_001993	F3	2152	Homo sapiens coagulation factor III (thromboplastin, tissue factor) (F3), mRNA [NM_001993]
A_23_P4153	NR_003108	NBR2	NA	Homo sapiens neighbor of BRCA1 gene 2 (NBR2) on chromosome 17 [NR_003108]
A_23_P98252	NM_001667	ARL2	402	Homo sapiens ADP-ribosylation factor-like 2 (ARL2), mRNA [NM_001667]
A_23_P317591	NM_006080	SEMA3A	10371	Homo sapiens sema domain, immunoglobulin domain (Ig), short basic domain, secreted, (semaphorin) 3A (SEMA3A), mRNA [NM_006080]
A_23_P67162	NM_006221	PIN1	5300	Homo sapiens protein (peptidylprolyl cis/trans isomerase) NIMA-interacting 1 (PIN1), mRNA [NM_006221]
A_23_P34115	NM_004135	IDH3G	NA	Homo sapiens isocitrate dehydrogenase 3 (NAD+) gamma (IDH3G), nuclear gene encoding mitochondrial protein, transcript variant 1, mRNA [NM_004135]
A_23_P355394	NM_145001	STK32A	202374	Homo sapiens serine/threonine kinase 32A (STK32A), mRNA [NM_145001]
A_32_P515088	AF086045	AF086045	2531	Homo sapiens full length insert cDNA clone YX81F03. [AF086045]
A_23_P32249	ENST00000372415	ENST00000372415	23048	Formin-binding protein 1 (Formin-binding protein 17) (hFBP17). [Source:Uniprot/SWISSPROT;Acc:Q96RU3] [ENST00000372415]
A_23_P64828	NM_002534	OAS1	4938	Homo sapiens 2',5'-oligoadenylate synthetase 1, 40/46kDa (OAS1), transcript variant 2, mRNA [NM_002534]
A_23_P36226	NM_032315	SLC25A33	NA	Homo sapiens solute carrier family 25, member 33 (SLC25A33), mRNA [NM_032315]
A_23_P336992	NM_182491	ZFAND2A	90637	Homo sapiens zinc finger, AN1-type domain 2A (ZFAND2A), mRNA [NM_182491]
A_23_P321388	NM_153341	IBRDC3	NA	Homo sapiens IBR domain containing 3 (IBRDC3), mRNA [NM_153341]
A_23_P169030	NM_003842	TNFRSF10B	8795	Homo sapiens tumor necrosis factor receptor superfamily, member 10b (TNFRSF10B), transcript variant 1, mRNA [NM_003842]
A_23_P134426	NM_001005340	GPNMB	10457	Homo sapiens glycoprotein (transmembrane) nmb (GPNMB), transcript variant 1, mRNA [NM_001005340]
A_23_P15108	NM_031477	YPEL3	83719	Homo sapiens yippee-like 3 (Drosophila) (YPEL3), mRNA [NM_031477]
A_24_P8088	NM_153005	RIOK1	NA	Homo sapiens RIO kinase 1 (yeast) (RIOK1), transcript variant 2, mRNA [NM_153005]
A_23_P407074	NM_001005360	DNM2	1785	Homo sapiens dynamin 2 (DNM2), transcript variant 1, mRNA [NM_001005360]
A_23_P208055	NM_014646	LPIN2	NA	Homo sapiens lipin 2 (LPIN2), mRNA [NM_014646]
A_23_P46315	CR749576	DENND2C	163259	Homo sapiens mRNA; cDNA DKFZp686N1631 (from clone DKFZp686N1631). [CR749576]
A_23_P114952	NM_016456	TMEM9	252839	Homo sapiens transmembrane protein 9 (TMEM9), mRNA [NM_016456]
A_23_P12053	NM_015001	SPEN	23013	Homo sapiens spen homolog, transcriptional regulator (Drosophila) (SPEN), mRNA [NM_015001]
A_23_P134935	NM_001394	DUSP4	1846	Homo sapiens dual specificity phosphatase 4 (DUSP4), transcript variant 1, mRNA [NM_001394]
A_23_P106204	NM_145870	GSTZ1	2954	Homo sapiens glutathione transferase zeta 1 (maleylacetoacetate isomerase) (GSTZ1), transcript variant 1, mRNA [NM_145870]
A_23_P214554	NM_033229	TRIM15	NA	Homo sapiens tripartite motif-containing 15 (TRIM15), transcript variant 1, mRNA [NM_033229]
A_32_P76627	CR597597	CR597597	NA	full-length cDNA clone CS0DI013YN06 of Placenta Cot 25-normalized of Homo sapiens (human) [CR597597]
A_23_P250735	NM_175709	CBX7	23492	Homo sapiens chromobox homolog 7 (CBX7), mRNA [NM_175709]
A_23_P204958	NM_014572	LATS2	26524	Homo sapiens LATS, large tumor suppressor, homolog 2 (Drosophila) (LATS2), mRNA [NM_014572]
A_23_P212469	NM_001248	ENTPD3	956	Homo sapiens ectonucleoside triphosphate diphosphohydrolase 3 (ENTPD3), mRNA [NM_001248]
A_24_P8575	AB007928	OTUD3	23252	Homo sapiens mRNA for KIAA0459 protein, partial cds. [AB007928]
A_23_P55936	NM_004107	FCGRT	2217	Homo sapiens Fc fragment of IgG, receptor, transporter, alpha (FCGRT), mRNA [NM_004107]
A_23_P366125	AK074080	EME2	NA	Homo sapiens mRNA for FLJ00151 protein. [AK074080]
A_23_P151209	NM_030809	FAM130A1	81566	Homo sapiens family with sequence similarity 130, member A1 (FAM130A1), mRNA [NM_030809]
A_23_P33072	NM_032272	MAF1	84232	Homo sapiens MAF1 homolog (S. cerevisiae) (MAF1), mRNA [NM_032272]
A_23_P384085	NM_181453	GCC2	9648	Homo sapiens GRIP and coiled-coil domain containing 2 (GCC2), transcript variant 1, mRNA [NM_181453]
A_32_P99533	AI423557	AI423557	NA	AI423557 tf73d12.x1 NCI_CGAP_Brn23 Homo sapiens cDNA clone IMAGE:2104919 3' similar to gb:M13755 INTERFERON-INDUCED 17 KD PROTEIN (HUMAN);contains TAR1.t3 TAR1 repetitive element ;, mRNA sequence [AI423557]
A_23_P82523	NM_000927	ABCB1	NA	Homo sapiens ATP-binding cassette, sub-family B (MDR/TAP), member 1 (ABCB1), mRNA [NM_000927]
A_23_P102950	NM_080860	TSGA2	89765	Homo sapiens testis specific A2 homolog (mouse) (TSGA2), mRNA [NM_080860]
A_23_P51136	NM_004040	RHOB	388	Homo sapiens ras homolog gene family, member B (RHOB), mRNA [NM_004040]
A_24_P222432	BC032585	BC032585	NA	Homo sapiens cDNA clone IMAGE:5500261, partial cds. [BC032585]
A_24_P507383	THC2705254	THC2705254	79962	ALU2_HUMAN (P39189) Alu subfamily SB sequence contamination warning entry, partial (13%) [THC2705254]
A_32_P93209	AY203961	AY203961	NA	Homo sapiens LP8151 mRNA, complete cds. [AY203961]
A_23_P85980	NM_020965	MAGI3	260425	Homo sapiens membrane associated guanylate kinase, WW and PDZ domain containing 3 (MAGI3), transcript variant 1, mRNA [NM_020965]
A_23_P305877	NM_033428	C9orf123	90871	Homo sapiens chromosome 9 open reading frame 123 (C9orf123), mRNA [NM_033428]
A_23_P350451	NM_001198	PRDM1	639	Homo sapiens PR domain containing 1, with ZNF domain (PRDM1), transcript variant 1, mRNA [NM_001198]
A_23_P112061	BC012452	HGSNAT	138050	Homo sapiens heparan-alpha-glucosaminide N-acetyltransferase, mRNA (cDNA clone IMAGE:3880903), complete cds. [BC012452]
A_23_P82051	NM_058182	C21orf51	54065	Homo sapiens chromosome 21 open reading frame 51 (C21orf51), transcript variant 1, mRNA [NM_058182]
A_24_P307255	A_24_P307255	A_24_P307255	NA	Unknown
A_32_P63324	THC2700145	THC2700145	NA	Q9F8M7_CARHY (Q9F8M7) DTDP-glucose 4,6-dehydratase (Fragment), partial (11%) [THC2700145]
A_24_P554408	BC007809	BC007809	NA	Homo sapiens cDNA clone IMAGE:4298560. [BC007809]
A_23_P123448	AL136588	C8orf57	4325	Homo sapiens mRNA; cDNA DKFZp761D112 (from clone DKFZp761D112). [AL136588]
A_23_P315836	NM_017451	BAIAP2	10458	Homo sapiens BAI1-associated protein 2 (BAIAP2), transcript variant 2, mRNA [NM_017451]
A_24_P623782	NM_001005217	FRG2	NA	Homo sapiens FSHD region gene 2 protein (FRG2), mRNA [NM_001005217]
A_23_P215479	NM_003388	CLIP2	7461	Homo sapiens CAP-GLY domain containing linker protein 2 (CLIP2), transcript variant 1, mRNA [NM_003388]
A_23_P42353	NM_016135	ETV7	51513	Homo sapiens ets variant gene 7 (TEL2 oncogene) (ETV7), mRNA [NM_016135]
A_23_P146997	NM_018360	CXorf15	NA	Homo sapiens chromosome X open reading frame 15 (CXorf15), mRNA [NM_018360]
A_23_P81898	NM_006398	UBD	10537	Homo sapiens ubiquitin D (UBD), mRNA [NM_006398]
A_23_P322076	NM_001080470	ZNF697	90874	Homo sapiens zinc finger protein 697 (ZNF697), mRNA [NM_001080470]
A_23_P204052	NM_031989	PCBP2	NA	Homo sapiens poly(rC) binding protein 2 (PCBP2), transcript variant 2, mRNA [NM_031989]
A_23_P64919	NM_024730	FLJ22655	79785	Homo sapiens hypothetical protein FLJ22655 (FLJ22655), mRNA [NM_024730]
A_23_P132019	NM_031483	ITCH	NA	Homo sapiens itchy homolog E3 ubiquitin protein ligase (mouse) (ITCH), mRNA [NM_031483]
A_24_P16124	NR_001590	IFITM4P	NA	Homo sapiens interferon induced transmembrane protein 4 pseudogene (IFITM4P) on chromosome 6 [NR_001590]
A_23_P218317	NM_012336	NARF	26502	Homo sapiens nuclear prelamin A recognition factor (NARF), transcript variant 1, mRNA [NM_012336]
A_23_P252808	NM_012477	WBP1	83444	Homo sapiens WW domain binding protein 1 (WBP1), mRNA [NM_012477]
A_23_P337917	NM_177444	PPFIBP1	NA	Homo sapiens PTPRF interacting protein, binding protein 1 (liprin beta 1) (PPFIBP1), transcript variant 2, mRNA [NM_177444]
A_32_P462013	AK021694	CXorf10	84766	Homo sapiens cDNA FLJ11632 fis, clone HEMBA1004272. [AK021694]
A_24_P941279	ENST00000344771	ENST00000344771	10847	Snf2-related CBP activator protein [Source:RefSeq_peptide;Acc:NP_006653] [ENST00000344771]
A_23_P140405	NM_005197	FOXN3	1112	Homo sapiens checkpoint suppressor 1 (CHES1), mRNA [NM_005197]
A_23_P208090	NM_015846	MBD1	4152	Homo sapiens methyl-CpG binding domain protein 1 (MBD1), transcript variant 1, mRNA [NM_015846]
A_23_P425880	NM_007118	TRIO	7204	Homo sapiens triple functional domain (PTPRF interacting) (TRIO), mRNA [NM_007118]
A_23_P215431	AB014518	POM121	9883	Homo sapiens mRNA for KIAA0618 protein, partial cds. [AB014518]
A_23_P365614	NM_004557	NOTCH4	4855	Homo sapiens Notch homolog 4 (Drosophila) (NOTCH4), mRNA [NM_004557]
A_23_P654	NM_003443	ZBTB17	7709	Homo sapiens zinc finger and BTB domain containing 17 (ZBTB17), mRNA [NM_003443]
A_23_P218531	NM_017712	PGPEP1	54858	Homo sapiens pyroglutamyl-peptidase I (PGPEP1), mRNA [NM_017712]
A_23_P371410	NM_207578	PRKACB	5567	Homo sapiens protein kinase, cAMP-dependent, catalytic, beta (PRKACB), transcript variant 3, mRNA [NM_207578]
A_32_P62434	THC2539541	THC2539541	NA	MUSTCAYK T-cell receptor alpha chain {Mus musculus} (exp=-1; wgp=0; cg=0), partial (11%) [THC2539541]
A_23_P151565	NM_014990	GARNL1	253959	Homo sapiens GTPase activating Rap/RanGAP domain-like 1 (GARNL1), transcript variant 1, mRNA [NM_014990]
A_23_P71146	NM_006230	POLD2	5425	Homo sapiens polymerase (DNA directed), delta 2, regulatory subunit 50kDa (POLD2), mRNA [NM_006230]
A_23_P130040	NM_002634	PHB	5245	Homo sapiens prohibitin (PHB), mRNA [NM_002634]
A_23_P216476	NM_014872	ZBTB5	9925	Homo sapiens zinc finger and BTB domain containing 5 (ZBTB5), mRNA [NM_014872]
A_23_P6849	NM_001295	CCR1	1230	Homo sapiens chemokine (C-C motif) receptor 1 (CCR1), mRNA [NM_001295]
A_23_P207557	NM_006481	TCF2	6928	Homo sapiens transcription factor 2, hepatic; LF-B3; variant hepatic nuclear factor (TCF2), transcript variant b, mRNA [NM_006481]
A_23_P134925	NM_004331	BNIP3L	665	Homo sapiens BCL2/adenovirus E1B 19kDa interacting protein 3-like (BNIP3L), mRNA [NM_004331]
A_32_P130788	NM_001010971	SAMD13	NA	Homo sapiens sterile alpha motif domain containing 13 (SAMD13), mRNA [NM_001010971]
A_23_P3038	NM_002083	GPX2	NA	Homo sapiens glutathione peroxidase 2 (gastrointestinal) (GPX2), mRNA [NM_002083]
A_24_P298464	XM_374646	tcag7.23	NA	PREDICTED: Homo sapiens similar to ribosomal protein L18 (LOC392979), mRNA [XM_374646]
A_23_P103661	NM_139118	YY1AP1	55249	Homo sapiens YY1 associated protein 1 (YY1AP1), transcript variant 2, mRNA [NM_139118]
A_32_P52330	ENST00000269720	LOC113230	NA	Homo sapiens cDNA clone IMAGE:2820069, partial cds. [BC000492]
A_32_P96776	CD389391	CD389391	NA	AGENCOURT_14345969 NIH_MGC_173 Homo sapiens cDNA 5', mRNA sequence [CD389391]
A_23_P356677	NM_006661	PDE10A	10846	Homo sapiens phosphodiesterase 10A (PDE10A), mRNA [NM_006661]
A_23_P204891	NM_014089	NUPL1	9818	Homo sapiens nucleoporin like 1 (NUPL1), transcript variant 1, mRNA [NM_014089]
A_23_P17855	NM_007032	TRIOBP	NA	Homo sapiens TRIO and F-actin binding protein (TRIOBP), transcript variant 1, mRNA [NM_007032]
A_23_P210608	NM_006526	ZNF217	7764	Homo sapiens zinc finger protein 217 (ZNF217), mRNA [NM_006526]
A_24_P414169	BC040991	BC040991	7029	Homo sapiens cDNA clone IMAGE:4817695. [BC040991]
A_24_P169873	ENST00000390539	ENST00000390539	NA	Immunoglobulin heavy chain C gene segment [Source:IMGT/GENE_DB;Acc:IGHA2] [ENST00000390539]
A_23_P81399	NM_003900	SQSTM1	8878	Homo sapiens sequestosome 1 (SQSTM1), mRNA [NM_003900]
A_23_P353742	NM_017749	FLJ20294	55626	Homo sapiens hypothetical protein FLJ20294 (FLJ20294), mRNA [NM_017749]
A_23_P138417	NM_012425	RSU1	6251	Homo sapiens Ras suppressor protein 1 (RSU1), transcript variant 1, mRNA [NM_012425]
A_23_P383132	NM_015094	HIC2	23119	Homo sapiens hypermethylated in cancer 2 (HIC2), mRNA [NM_015094]
A_23_P205567	NM_006255	PRKCH	5583	Homo sapiens protein kinase C, eta (PRKCH), mRNA [NM_006255]
A_23_P218858	NM_015429	ABI3BP	25890	Homo sapiens ABI gene family, member 3 (NESH) binding protein (ABI3BP), mRNA [NM_015429]
A_23_P433107	NM_152289	ZNF561	93134	Homo sapiens zinc finger protein 561 (ZNF561), mRNA [NM_152289]
A_24_P212764	A_24_P212764	A_24_P212764	NA	Unknown
A_23_P115261	NM_000029	AGT	183	Homo sapiens angiotensinogen (serpin peptidase inhibitor, clade A, member 8) (AGT), mRNA [NM_000029]
A_23_P10194	NM_201575	SEZ6L2	26470	Homo sapiens seizure related 6 homolog (mouse)-like 2 (SEZ6L2), transcript variant 2, mRNA [NM_201575]
A_23_P62890	NM_002053	GBP1	2633	Homo sapiens guanylate binding protein 1, interferon-inducible, 67kDa (GBP1), mRNA [NM_002053]
A_23_P387057	NM_178014	TUBB	203068	Homo sapiens tubulin, beta (TUBB), mRNA [NM_178014]
A_23_P107513	NM_024899	CEP76	NA	Homo sapiens centrosomal protein 76kDa (CEP76), mRNA [NM_024899]
A_23_P20927	NM_003747	TNKS	8658	Homo sapiens tankyrase, TRF1-interacting ankyrin-related ADP-ribose polymerase (TNKS), mRNA [NM_003747]
A_23_P207837	NM_001304	CPD	1362	Homo sapiens carboxypeptidase D (CPD), mRNA [NM_001304]
A_24_P62505	NM_015101	GLT25D2	23127	Homo sapiens glycosyltransferase 25 domain containing 2 (GLT25D2), mRNA [NM_015101]
A_23_P17490	NM_001009924	C20orf30	29058	Homo sapiens chromosome 20 open reading frame 30 (C20orf30), transcript variant 2, mRNA [NM_001009924]
A_23_P132248	NM_019103	ZMAT5	NA	Homo sapiens zinc finger, matrin type 5 (ZMAT5), transcript variant 1, mRNA [NM_019103]
A_23_P163227	NM_020990	CKMT1B	1159	Homo sapiens creatine kinase, mitochondrial 1B (CKMT1B), nuclear gene encoding mitochondrial protein, mRNA [NM_020990]
A_23_P128192	NM_002624	PFDN5	5204	Homo sapiens prefoldin subunit 5 (PFDN5), transcript variant 1, mRNA [NM_002624]
A_24_P105283	NM_005066	SFPQ	NA	Homo sapiens splicing factor proline/glutamine-rich (polypyrimidine tract binding protein associated) (SFPQ), mRNA [NM_005066]
A_23_P312008	AY055760	CD55	1604	Homo sapiens decay-accelerating factor 4ab mRNA, partial cds, alternatively spliced. [AY055760]
A_23_P108294	NM_177543	PPAP2C	8612	Homo sapiens phosphatidic acid phosphatase type 2C (PPAP2C), transcript variant 3, mRNA [NM_177543]
A_23_P145218	NM_024018	BTN2A3	NA	Homo sapiens butyrophilin, subfamily 2, member A3 (BTN2A3), mRNA [NM_024018]
A_23_P27023	NM_032932	RAB11FIP4	84440	Homo sapiens RAB11 family interacting protein 4 (class II) (RAB11FIP4), mRNA [NM_032932]
A_23_P139228	NM_012402	ARFIP2	23647	Homo sapiens ADP-ribosylation factor interacting protein 2 (arfaptin 2) (ARFIP2), mRNA [NM_012402]
A_23_P431776	NM_001986	ETV4	2118	Homo sapiens ets variant gene 4 (E1A enhancer binding protein, E1AF) (ETV4), transcript variant 1, mRNA [NM_001986]
A_23_P106898	NM_152288	TMEM142C	93129	Homo sapiens transmembrane protein 142C (TMEM142C), mRNA [NM_152288]
A_23_P163143	NM_203488	ACYP1	27030	Homo sapiens acylphosphatase 1, erythrocyte (common) type (ACYP1), transcript variant 2, mRNA [NM_203488]
A_23_P152791	NM_004694	SLC16A6	9120	Homo sapiens solute carrier family 16, member 6 (monocarboxylic acid transporter 7) (SLC16A6), mRNA [NM_004694]
A_24_P814096	THC2592963	THC2592963	NA	Q9BIU9_ARGTR (Q9BIU9) Flagelliform silk protein (Fragment), partial (4%) [THC2592963]
A_24_P410706	BC033615	KIAA0226	9711	Homo sapiens KIAA0226, mRNA (cDNA clone IMAGE:5217239), complete cds. [BC033615]
A_23_P342910	ENST00000328046	KLHL15	80311	Kelch-like protein 15. [Source:Uniprot/SWISSPROT;Acc:Q96M94] [ENST00000328046]
A_23_P340131	NM_005865	PRSS16	10279	Homo sapiens protease, serine, 16 (thymus) (PRSS16), mRNA [NM_005865]
A_23_P341392	NM_144611	CYB5D2	124936	Homo sapiens cytochrome b5 domain containing 2 (CYB5D2), mRNA [NM_144611]
A_23_P356101	NM_012167	FBXO11	80204	Homo sapiens F-box protein 11 (FBXO11), transcript variant 3, mRNA [NM_012167]
A_23_P110531	NM_013409	FST	10468	Homo sapiens follistatin (FST), transcript variant FST344, mRNA [NM_013409]
A_23_P112798	NM_001312	CRIP2	NA	Homo sapiens cysteine-rich protein 2 (CRIP2), mRNA [NM_001312]
A_23_P26243	NM_037370	CCNDBP1	23582	Homo sapiens cyclin D-type binding-protein 1 (CCNDBP1), transcript variant 2, mRNA [NM_037370]
A_23_P101811	NM_021030	ZNF14	7561	Homo sapiens zinc finger protein 14 (ZNF14), mRNA [NM_021030]
A_24_P419286	NM_017539	DNAH3	55567	Homo sapiens dynein, axonemal, heavy chain 3 (DNAH3), mRNA [NM_017539]
A_32_P155416	NM_024066	PRNPIP	79033	Homo sapiens prion protein interacting protein (PRNPIP), mRNA [NM_024066]
A_23_P166336	ENST00000249122	ENST00000249122	NA	Homo sapiens mRNA; cDNA DKFZp434N035 (from clone DKFZp434N035). [AL136879]
A_23_P218358	NM_031456	FBXW10	NA	Homo sapiens F-box and WD repeat domain containing 10 (FBXW10), mRNA [NM_031456]
A_23_P204550	NM_017988	SCYL2	55681	Homo sapiens SCY1-like 2 (S. cerevisiae) (SCYL2), mRNA [NM_017988]
A_23_P159741	NM_017745	BCOR	54880	Homo sapiens BCL6 co-repressor (BCOR), transcript variant 1, mRNA [NM_017745]
A_23_P109017	NM_006275	SFRS6	NA	Homo sapiens splicing factor, arginine/serine-rich 6 (SFRS6), mRNA [NM_006275]
A_23_P97871	NM_032199	ARID5B	84159	Homo sapiens AT rich interactive domain 5B (MRF1-like) (ARID5B), mRNA [NM_032199]
A_24_P919840	ENST00000377156	ENST00000377156	64062	RNA-binding protein 26 (RNA-binding motif protein 26) (CTCL tumor antigen se70-2). [Source:Uniprot/SWISSPROT;Acc:Q5T8P6] [ENST00000377156]
A_23_P145514	NM_014432	IL20RA	53832	Homo sapiens interleukin 20 receptor, alpha (IL20RA), mRNA [NM_014432]
A_23_P14184	NM_018676	THSD1	NA	Homo sapiens thrombospondin, type I, domain containing 1 (THSD1), transcript variant 1, mRNA [NM_018676]
A_24_P649357	NM_021652	SMA4	NA	Homo sapiens SMA4 (SMA4), mRNA [NM_021652]
A_24_P916228	A_24_P916228	A_24_P916228	NA	Unknown
A_23_P431252	NM_032505	KBTBD8	84541	Homo sapiens kelch repeat and BTB (POZ) domain containing 8 (KBTBD8), mRNA [NM_032505]
A_23_P258689	NM_017802	HEATR2	54919	Homo sapiens HEAT repeat containing 2 (HEATR2), mRNA [NM_017802]
A_23_P129659	NM_138447	ZNF689	115509	Homo sapiens zinc finger protein 689 (ZNF689), mRNA [NM_138447]
A_23_P81760	NM_006775	QKI	9444	Homo sapiens quaking homolog, KH domain RNA binding (mouse) (QKI), transcript variant 1, mRNA [NM_006775]
A_23_P116037	NM_003273	TM7SF2	7108	Homo sapiens transmembrane 7 superfamily member 2 (TM7SF2), mRNA [NM_003273]
A_23_P60943	AF152351	AF152351	NA	Homo sapiens TIMM13a mRNA, complete cds. [AF152351]
A_23_P154488	NM_033109	PNPT1	NA	Homo sapiens polyribonucleotide nucleotidyltransferase 1 (PNPT1), mRNA [NM_033109]
A_23_P33894	NM_201222	MAGED2	NA	Homo sapiens melanoma antigen family D, 2 (MAGED2), transcript variant 3, mRNA [NM_201222]
A_23_P5813	NM_144949	SOCS5	9655	Homo sapiens suppressor of cytokine signaling 5 (SOCS5), transcript variant 2, mRNA [NM_144949]
A_24_P267592	NM_015474	SAMHD1	25939	Homo sapiens SAM domain and HD domain 1 (SAMHD1), mRNA [NM_015474]
A_23_P403898	NM_002829	PTPN3	NA	Homo sapiens protein tyrosine phosphatase, non-receptor type 3 (PTPN3), mRNA [NM_002829]
A_23_P10442	NM_080597	OSBPL1A	114876	Homo sapiens oxysterol binding protein-like 1A (OSBPL1A), transcript variant OSBPL1B, mRNA [NM_080597]
A_23_P44724	NM_001321	CSRP2	1466	Homo sapiens cysteine and glycine-rich protein 2 (CSRP2), mRNA [NM_001321]
A_23_P40503	NM_020727	ZNF295	49854	Homo sapiens zinc finger protein 295 (ZNF295), mRNA [NM_020727]
A_23_P50217	NM_024833	ZNF671	79891	Homo sapiens zinc finger protein 671 (ZNF671), mRNA [NM_024833]
A_23_P131348	NM_025264	THUMPD2	80745	Homo sapiens THUMP domain containing 2 (THUMPD2), mRNA [NM_025264]
A_23_P317756	NM_202000	ACSM3	6296	Homo sapiens acyl-CoA synthetase medium-chain family member 3 (ACSM3), transcript variant 2, mRNA [NM_202000]
A_23_P77859	NM_203411	TMEM88	23135	Homo sapiens transmembrane protein 88 (TMEM88), mRNA [NM_203411]
A_23_P69030	NM_001850	COL8A1	1295	Homo sapiens collagen, type VIII, alpha 1 (COL8A1), transcript variant 1, mRNA [NM_001850]
A_23_P383986	NM_015892	GALNAC4S-6ST	51363	Homo sapiens B cell RAG associated protein (GALNAC4S-6ST), mRNA [NM_015892]
A_23_P161624	NM_005438	FOSL1	8061	Homo sapiens FOS-like antigen 1 (FOSL1), mRNA [NM_005438]
A_23_P315933	NM_148912	ABHD11	83451	Homo sapiens abhydrolase domain containing 11 (ABHD11), mRNA [NM_148912]
A_23_P310274	NM_002770	PRSS2	NA	Homo sapiens protease, serine, 2 (trypsin 2) (PRSS2), transcript variant 1, mRNA [NM_002770]
A_23_P109254	NM_184234	RBM39	NA	Homo sapiens RNA binding motif protein 39 (RBM39), transcript variant 1, mRNA [NM_184234]
A_23_P370635	NM_138799	MBOAT2	129642	Homo sapiens membrane bound O-acyltransferase domain containing 2 (MBOAT2), mRNA [NM_138799]
A_23_P156568	NM_057161	KLHDC3	NA	Homo sapiens kelch domain containing 3 (KLHDC3), mRNA [NM_057161]
A_24_P307827	NM_001080435	WHDC1	123720	Homo sapiens WAS protein homology region 2 domain containing 1 (WHDC1), mRNA [NM_001080435]
A_23_P819	NM_005101	ISG15	9636	Homo sapiens ISG15 ubiquitin-like modifier (ISG15), mRNA [NM_005101]
A_23_P397019	NM_001015882	bA16L21.2.1	548645	Homo sapiens DnaJ-like protein (bA16L21.2.1), mRNA [NM_001015882]
A_23_P24515	NM_000019	ACAT1	38	Homo sapiens acetyl-Coenzyme A acetyltransferase 1 (acetoacetyl Coenzyme A thiolase) (ACAT1), nuclear gene encoding mitochondrial protein, mRNA [NM_000019]
A_23_P46441	NM_030916	PVRL4	81607	Homo sapiens poliovirus receptor-related 4 (PVRL4), mRNA [NM_030916]
A_23_P92672	NM_002538	OCLN	NA	Homo sapiens occludin (OCLN), mRNA [NM_002538]
A_23_P23584	NM_020248	CTNNBIP1	56998	Homo sapiens catenin, beta interacting protein 1 (CTNNBIP1), transcript variant 1, mRNA [NM_020248]
A_23_P201551	NM_006113	VAV3	NA	Homo sapiens vav 3 oncogene (VAV3), transcript variant 1, mRNA [NM_006113]
A_32_P210572	NM_001024594	C1orf53	388722	Homo sapiens chromosome 1 open reading frame 53 (C1orf53), mRNA [NM_001024594]
A_23_P104493	NM_001015880	PAPSS2	NA	Homo sapiens 3'-phosphoadenosine 5'-phosphosulfate synthase 2 (PAPSS2), transcript variant 2, mRNA [NM_001015880]
A_32_P186138	BX647075	BX647075	NA	Homo sapiens mRNA; cDNA DKFZp781B0241 (from clone DKFZp781B0241). [BX647075]
A_23_P127525	NM_005238	ETS1	2113	Homo sapiens v-ets erythroblastosis virus E26 oncogene homolog 1 (avian) (ETS1), mRNA [NM_005238]
A_24_P109921	ENST00000390541	ENST00000390541	NA	Immunoglobulin heavy chain C gene segment [Source:IMGT/GENE_DB;Acc:IGHE] [ENST00000390541]
A_32_P147678	AK123430	MAP3K9	NA	Homo sapiens cDNA FLJ41436 fis, clone BRHIP2007741. [AK123430]
A_23_P154667	NM_000801	FKBP1A	2280	Homo sapiens FK506 binding protein 1A, 12kDa (FKBP1A), transcript variant 12B, mRNA [NM_000801]
A_23_P130886	AK027887	MPND	NA	Homo sapiens cDNA FLJ14981 fis, clone Y79AA1000202. [AK027887]
A_23_P131183	NM_001485	GBX2	2637	Homo sapiens gastrulation brain homeobox 2 (GBX2), mRNA [NM_001485]
A_23_P120809	NM_080839	GGTL4	NA	Homo sapiens gamma-glutamyltransferase-like 4 (GGTL4), transcript variant 2, mRNA [NM_080839]
A_23_P160359	NM_004437	EPB41	NA	Homo sapiens erythrocyte membrane protein band 4.1 (elliptocytosis 1, RH-linked) (EPB41), transcript variant 3, mRNA [NM_004437]
A_24_P599496	THC2613527	THC2613527	NA	Unknown
A_23_P89931	NM_022752	ZNF574	64763	Homo sapiens zinc finger protein 574 (ZNF574), mRNA [NM_022752]
A_23_P123582	NM_022755	IPPK	64768	Homo sapiens inositol 1,3,4,5,6-pentakisphosphate 2-kinase (IPPK), mRNA [NM_022755]
A_24_P123632	AF034174	AF034174	NA	AF034174 Human mRNA (Tripodis and Ragoussis) Homo sapiens cDNA clone ntcon3 contig, mRNA sequence [AF034174]
A_23_P256297	NM_015056	RRP1B	23076	Homo sapiens KIAA0179 (KIAA0179), mRNA [NM_015056]
A_24_P614940	THC2583120	THC2583120	NA	Q53FV0_HUMAN (Q53FV0) Prohibitin variant (Fragment), partial (40%) [THC2583120]
A_24_P787914	U25029	U25029	NA	Human glucocorticoid receptor alpha mRNA, variant 3' UTR. [U25029]
A_23_P216869	NM_197977	ZNF189	7743	Homo sapiens zinc finger protein 189 (ZNF189), transcript variant 2, mRNA [NM_197977]
A_23_P202435	NM_016824	ADD3	120	Homo sapiens adducin 3 (gamma) (ADD3), transcript variant 1, mRNA [NM_016824]
A_23_P201951	NM_016374	ARID4B	51742	Homo sapiens AT rich interactive domain 4B (RBP1-like) (ARID4B), transcript variant 1, mRNA [NM_016374]
A_24_P576174	AK025344	AK025344	NA	Homo sapiens cDNA: FLJ21691 fis, clone COL09555. [AK025344]
A_32_P171232	THC2692419	THC2692419	NA	Q5W7H3_CYPCA (Q5W7H3) Olfactory receptor (Fragment), partial (8%) [THC2692419]
A_23_P128698	NM_005842	SPRY2	10253	Homo sapiens sprouty homolog 2 (Drosophila) (SPRY2), mRNA [NM_005842]
A_32_P224727	BE798911	BE798911	NA	601585434F1 NIH_MGC_7 Homo sapiens cDNA clone IMAGE:3939776 5', mRNA sequence [BE798911]
A_23_P78281	NM_006572	GNA13	10672	Homo sapiens guanine nucleotide binding protein (G protein), alpha 13 (GNA13), mRNA [NM_006572]
A_23_P370651	NM_014883	FAM13A1	10144	Homo sapiens family with sequence similarity 13, member A1 (FAM13A1), transcript variant 1, mRNA [NM_014883]
A_23_P56898	NM_003937	KYNU	NA	Homo sapiens kynureninase (L-kynurenine hydrolase) (KYNU), transcript variant 1, mRNA [NM_003937]
A_23_P305060	NM_005746	PBEF1	10135	Homo sapiens pre-B-cell colony enhancing factor 1 (PBEF1), mRNA [NM_005746]
A_23_P338519	NM_020345	NKIRAS1	28512	Homo sapiens NFKB inhibitor interacting Ras-like 1 (NKIRAS1), mRNA [NM_020345]
A_23_P63870	NM_144660	SAMD8	142891	Homo sapiens sterile alpha motif domain containing 8 (SAMD8), mRNA [NM_144660]
A_23_P121898	NM_024615	PARP8	NA	Homo sapiens poly (ADP-ribose) polymerase family, member 8 (PARP8), mRNA [NM_024615]
A_24_P554156	AK057088	AK057088	NA	Homo sapiens cDNA FLJ32526 fis, clone SMINT2000073. [AK057088]
A_32_P6972	THC2621771	THC2621771	NA	Unknown
A_23_P146654	NM_004323	BAG1	573	Homo sapiens BCL2-associated athanogene (BAG1), mRNA [NM_004323]
A_23_P88904	NM_002528	NTHL1	NA	Homo sapiens nth endonuclease III-like 1 (E. coli) (NTHL1), mRNA [NM_002528]
A_24_P332711	ENST00000358162	ENST00000358162	NA	Unknown
A_23_P211039	NM_006988	ADAMTS1	9510	Homo sapiens ADAM metallopeptidase with thrombospondin type 1 motif, 1 (ADAMTS1), mRNA [NM_006988]
A_23_P156117	NM_014376	CYFIP2	26999	Homo sapiens cytoplasmic FMR1 interacting protein 2 (CYFIP2), transcript variant 3, mRNA [NM_014376]
A_23_P132863	ENST00000306024	ENST00000306024	27258	U6 snRNA-associated Sm-like protein LSm3. [Source:Uniprot/SWISSPROT;Acc:P62310] [ENST00000306024]
A_24_P252846	NM_138787	C11orf74	119710	Homo sapiens chromosome 11 open reading frame 74 (C11orf74), mRNA [NM_138787]
A_23_P206724	NM_175617	MT1E	4493	Homo sapiens metallothionein 1E (MT1E), mRNA [NM_175617]
A_23_P109393	NM_001670	ARVCF	421	Homo sapiens armadillo repeat gene deletes in velocardiofacial syndrome (ARVCF), mRNA [NM_001670]
A_23_P202773	AF247042	AF247042	50801	Homo sapiens tandem pore domain potassium channel TRAAK (KCNK4) mRNA, complete cds. [AF247042]
A_23_P20852	NM_001698	AUH	549	Homo sapiens AU RNA binding protein/enoyl-Coenzyme A hydratase (AUH), nuclear gene encoding mitochondrial protein, mRNA [NM_001698]
A_23_P118289	NM_004765	BCL7C	NA	Homo sapiens B-cell CLL/lymphoma 7C (BCL7C), mRNA [NM_004765]
A_23_P131435	NM_014880	CD302	9936	Homo sapiens CD302 molecule (CD302), mRNA [NM_014880]
A_23_P207742	NM_003250	THRA	7067	Homo sapiens thyroid hormone receptor, alpha (erythroblastic leukemia viral (v-erb-a) oncogene homolog, avian) (THRA), transcript variant 2, mRNA [NM_003250]
A_32_P39944	AK095791	AK095791	NA	Homo sapiens cDNA FLJ38472 fis, clone FEBRA2022148. [AK095791]
A_23_P90933	NM_080876	DUSP19	NA	Homo sapiens dual specificity phosphatase 19 (DUSP19), mRNA [NM_080876]
A_23_P115922	NM_004096	EIF4EBP2	1979	Homo sapiens eukaryotic translation initiation factor 4E binding protein 2 (EIF4EBP2), mRNA [NM_004096]
A_23_P51291	NM_152268	PARS2	25973	Homo sapiens prolyl-tRNA synthetase 2, mitochondrial (putative) (PARS2), mRNA [NM_152268]
A_23_P318284	NM_015141	GPD1L	23171	Homo sapiens glycerol-3-phosphate dehydrogenase 1-like (GPD1L), mRNA [NM_015141]
A_24_P74371	NM_000308	CTSA	5476	Homo sapiens cathepsin A (CTSA), mRNA [NM_000308]
A_23_P257296	NM_003226	TFF3	7033	Homo sapiens trefoil factor 3 (intestinal) (TFF3), mRNA [NM_003226]
A_23_P71530	NM_002546	TNFRSF11B	4982	Homo sapiens tumor necrosis factor receptor superfamily, member 11b (osteoprotegerin) (TNFRSF11B), mRNA [NM_002546]
A_23_P56640	NM_016297	PCYOX1	51449	Homo sapiens prenylcysteine oxidase 1 (PCYOX1), mRNA [NM_016297]
A_32_P114020	THC2727290	THC2727290	NA	T32824 EST54797 Human Brain Homo sapiens cDNA 3' end similar to None., mRNA sequence [T32824]
A_23_P143958	BC049823	RPL22L1	200916	Homo sapiens ribosomal protein L22-like 1, mRNA (cDNA clone IMAGE:4865966). [BC049823]
A_23_P144866	NM_000405	GM2A	2760	Homo sapiens GM2 ganglioside activator (GM2A), mRNA [NM_000405]
A_23_P99579	NM_032490	C14orf142	84520	Homo sapiens chromosome 14 open reading frame 142 (C14orf142), mRNA [NM_032490]
A_23_P145301	NM_005007	NFKBIL1	NA	Homo sapiens nuclear factor of kappa light polypeptide gene enhancer in B-cells inhibitor-like 1 (NFKBIL1), mRNA [NM_005007]
A_23_P157580	NM_005625	SDCBP	6386	Homo sapiens syndecan binding protein (syntenin) (SDCBP), transcript variant 1, mRNA [NM_005625]
A_24_P124349	NM_025208	PDGFD	80310	Homo sapiens platelet derived growth factor D (PDGFD), transcript variant 1, mRNA [NM_025208]
A_23_P344400	NM_020731	AHRR	57491	Homo sapiens aryl-hydrocarbon receptor repressor (AHRR), mRNA [NM_020731]
A_23_P383031	NM_032449	CC2D1B	200014	Homo sapiens coiled-coil and C2 domain containing 1B (CC2D1B), mRNA [NM_032449]
A_23_P145584	NM_003344	UBE2H	NA	Homo sapiens ubiquitin-conjugating enzyme E2H (UBC8 homolog, yeast) (UBE2H), transcript variant 1, mRNA [NM_003344]
A_23_P162982	NM_021004	DHRS4	NA	Homo sapiens dehydrogenase/reductase (SDR family) member 4 (DHRS4), mRNA [NM_021004]
A_23_P171143	NM_003270	TSPAN6	7105	Homo sapiens tetraspanin 6 (TSPAN6), mRNA [NM_003270]
A_24_P924010	E01979	E01979	NA	xq40c08.x1 NCI_CGAP_Lu28 Homo sapiens cDNA clone IMAGE:2753102 3' similar to gb:X57352 INTERFERON-INDUCIBLE PROTEIN 1-8U (HUMAN);, mRNA sequence [AW275876]
A_32_P352358	NM_001040066	OR7E125P	NA	Homo sapiens similar to olfactory receptor 873 (PJCG6), mRNA [NM_001040066]
A_23_P105044	NM_021134	MRPL23	6150	Homo sapiens mitochondrial ribosomal protein L23 (MRPL23), nuclear gene encoding mitochondrial protein, mRNA [NM_021134]
A_24_P935535	BC007549	BC007549	NA	Homo sapiens, clone IMAGE:2960704, mRNA. [BC007549]
A_24_P868905	XR_018907	LOC391020	NA	PREDICTED: Homo sapiens similar to Interferon-induced transmembrane protein 3 (Interferon-inducible protein 1-8U) (LOC391020), mRNA [XR_018907]
A_23_P212025	NM_001080412	ZBTB38	253461	Homo sapiens zinc finger and BTB domain containing 38 (ZBTB38), mRNA [NM_001080412]
A_23_P214011	NM_004932	CDH6	1004	Homo sapiens cadherin 6, type 2, K-cadherin (fetal kidney) (CDH6), mRNA [NM_004932]
A_23_P208198	AK093036	AK093036	84765	Homo sapiens cDNA FLJ35717 fis, clone TESTI2000598. [AK093036]
A_23_P140591	NM_007011	ABHD2	NA	Homo sapiens abhydrolase domain containing 2 (ABHD2), transcript variant 1, mRNA [NM_007011]
A_23_P137470	NM_020808	SIPA1L2	57568	Homo sapiens signal-induced proliferation-associated 1 like 2 (SIPA1L2), mRNA [NM_020808]
A_24_P544661	BC068044	BC068044	NA	Homo sapiens cDNA clone IMAGE:6380649, containing frame-shift errors. [BC068044]
A_23_P143016	NM_006673	ARID5A	10865	Homo sapiens AT rich interactive domain 5A (MRF1-like) (ARID5A), transcript variant 2, mRNA [NM_006673]
A_23_P257335	NM_006558	KHDRBS3	NA	Homo sapiens KH domain containing, RNA binding, signal transduction associated 3 (KHDRBS3), mRNA [NM_006558]
A_23_P23564	NM_003557	PIP5K1A	NA	Homo sapiens phosphatidylinositol-4-phosphate 5-kinase, type I, alpha (PIP5K1A), mRNA [NM_003557]
A_23_P145895	AB007457	TP53AP1	NA	Homo sapiens mRNA for P53TG1-C, complete cds. [AB007457]
A_23_P369479	NM_170721	MSI2	124540	Homo sapiens musashi homolog 2 (Drosophila) (MSI2), transcript variant 2, mRNA [NM_170721]
A_23_P15247	NM_013399	C16orf5	29965	Homo sapiens chromosome 16 open reading frame 5 (C16orf5), mRNA [NM_013399]
A_23_P256279	NM_145267	C6orf57	NA	Homo sapiens chromosome 6 open reading frame 57 (C6orf57), mRNA [NM_145267]
A_23_P388433	AK025703	LOC401152	401152	Homo sapiens cDNA: FLJ22050 fis, clone HEP09454. [AK025703]
A_23_P68942	NM_000967	RPL3	NA	Homo sapiens ribosomal protein L3 (RPL3), transcript variant 1, mRNA [NM_000967]
A_23_P128304	NM_001003398	BICD1	636	Homo sapiens bicaudal D homolog 1 (Drosophila) (BICD1), transcript variant 2, mRNA [NM_001003398]
A_23_P204144	NM_002283	KRT85	3891	Homo sapiens keratin 85 (KRT85), mRNA [NM_002283]
A_24_P57700	NM_015035	ZHX3	23051	Homo sapiens zinc fingers and homeoboxes 3 (ZHX3), mRNA [NM_015035]
A_23_P215051	NM_018479	ECHDC1	55862	Homo sapiens enoyl Coenzyme A hydratase domain containing 1 (ECHDC1), mRNA [NM_018479]
A_32_P27373	THC2526765	THC2526765	NA	CV569217 od02h01.y1 Human keratoconus cornea, unamplified, (od/oe) Homo sapiens cDNA clone od02h01 5', mRNA sequence [CV569217]
A_32_P28151	THC2670307	THC2670307	NA	Unknown
A_23_P210686	NM_033089	ZCCHC3	NA	Homo sapiens zinc finger, CCHC domain containing 3 (ZCCHC3), mRNA [NM_033089]
A_24_P726215	AK026168	AK026168	NA	Homo sapiens cDNA: FLJ22515 fis, clone HRC12122, highly similar to AF052101 Homo sapiens clone 23872 mRNA sequence. [AK026168]
A_23_P116430	NM_005709	USH1C	NA	Homo sapiens Usher syndrome 1C (autosomal recessive, severe) (USH1C), transcript variant 1, mRNA [NM_005709]
A_23_P147874	NM_023947	CHID1	66005	Homo sapiens chitinase domain containing 1 (CHID1), mRNA [NM_023947]
A_32_P184464	NM_017578	ROPN1	54763	Homo sapiens ropporin, rhophilin associated protein 1 (ROPN1), mRNA [NM_017578]
A_32_P96752	AW946823	AW946823	NA	AW946823 RC2-ET0022-080500-012-b10 ET0022 Homo sapiens cDNA, mRNA sequence [AW946823]
A_23_P27515	NM_012268	PLD3	NA	Homo sapiens phospholipase D family, member 3 (PLD3), transcript variant 2, mRNA [NM_012268]
A_24_P221615	A_24_P221615	A_24_P221615	NA	Unknown
A_24_P710730	BC067830	LOC653391	NA	Homo sapiens similar to hypothetical protein LOC153561, mRNA (cDNA clone MGC:87375 IMAGE:5299741), complete cds. [BC067830]
A_23_P125164	NM_002012	FHIT	2272	Homo sapiens fragile histidine triad gene (FHIT), mRNA [NM_002012]
A_24_P110558	NM_001007189	LOC492311	492311	Homo sapiens similar to bovine IgA regulatory protein (LOC492311), mRNA [NM_001007189]
A_23_P165574	NM_017969	IWS1	NA	Homo sapiens IWS1 homolog (S. cerevisiae) (IWS1), mRNA [NM_017969]
A_23_P138157	NM_020205	OTUD7B	56957	Homo sapiens OTU domain containing 7B (OTUD7B), mRNA [NM_020205]
A_23_P135995	NM_022786	ARV1	64801	Homo sapiens ARV1 homolog (S. cerevisiae) (ARV1), mRNA [NM_022786]
A_23_P74290	NM_052942	GBP5	115362	Homo sapiens guanylate binding protein 5 (GBP5), mRNA [NM_052942]
A_23_P436336	NM_001004321	FLJ45445	NA	Homo sapiens FLJ45445 protein (FLJ45445), mRNA [NM_001004321]
A_23_P206018	NM_001018004	TPM1	7168	Homo sapiens tropomyosin 1 (alpha) (TPM1), transcript variant 3, mRNA [NM_001018004]
A_23_P109682	NM_022461	AZI2	64343	Homo sapiens 5-azacytidine induced 2 (AZI2), mRNA [NM_022461]
A_23_P335198	NM_001410	MEGF8	1954	Homo sapiens multiple EGF-like-domains 8 (MEGF8), mRNA [NM_001410]
A_23_P132438	NM_018133	MSL2L1	55167	Homo sapiens male-specific lethal 2-like 1 (Drosophila) (MSL2L1), mRNA [NM_018133]
A_23_P104323	NM_002412	MGMT	NA	Homo sapiens O-6-methylguanine-DNA methyltransferase (MGMT), mRNA [NM_002412]
A_23_P81770	NM_003463	PTP4A1	7803	Homo sapiens protein tyrosine phosphatase type IVA, member 1 (PTP4A1), mRNA [NM_003463]
A_23_P350045	NM_005669	REEP5	7905	Homo sapiens receptor accessory protein 5 (REEP5), mRNA [NM_005669]
A_32_P118348	CR622072	CR622072	NA	full-length cDNA clone CS0DF032YA11 of Fetal brain of Homo sapiens (human) [CR622072]
A_23_P209712	NM_001080391	SP100	6672	Homo sapiens SP100 nuclear antigen (SP100), transcript variant 1, mRNA [NM_001080391]
A_23_P82588	NM_197964	HSPC268	154791	Homo sapiens hypothetical protein HSPC268 (HSPC268), mRNA [NM_197964]
A_24_P300777	NM_001109	ADAM8	NA	Homo sapiens ADAM metallopeptidase domain 8 (ADAM8), mRNA [NM_001109]
A_23_P144497	NM_001006	RPS3A	NA	Homo sapiens ribosomal protein S3A (RPS3A), mRNA [NM_001006]
A_23_P256676	NM_013396	USP25	29761	Homo sapiens ubiquitin specific peptidase 25 (USP25), mRNA [NM_013396]
A_23_P85682	NM_005595	NFIA	4774	Homo sapiens nuclear factor I/A (NFIA), mRNA [NM_005595]
A_24_P544882	AK026687	AK026687	6745	Homo sapiens cDNA: FLJ23034 fis, clone LNG02018. [AK026687]
A_23_P136355	NM_018194	HHAT	55733	Homo sapiens hedgehog acyltransferase (HHAT), mRNA [NM_018194]
A_23_P138796	NM_130847	AMOTL1	154810	Homo sapiens angiomotin like 1 (AMOTL1), mRNA [NM_130847]
A_23_P218637	NM_005054	RGPD5	653489	Homo sapiens RANBP2-like and GRIP domain containing 5 (RGPD5), transcript variant 1, mRNA [NM_005054]
A_24_P315306	AK096327	LOC162073	162073	Homo sapiens cDNA FLJ39008 fis, clone NT2RI2025255. [AK096327]
A_23_P156620	NM_007149	ZNF184	7738	Homo sapiens zinc finger protein 184 (ZNF184), mRNA [NM_007149]
A_23_P142776	NM_003754	EIF3S5	NA	Homo sapiens eukaryotic translation initiation factor 3, subunit 5 epsilon, 47kDa (EIF3S5), mRNA [NM_003754]
A_24_P346886	NM_005004	NDUFB8	4714	Homo sapiens NADH dehydrogenase (ubiquinone) 1 beta subcomplex, 8, 19kDa (NDUFB8), mRNA [NM_005004]
A_23_P21495	NM_003890	FCGBP	8857	Homo sapiens Fc fragment of IgG binding protein (FCGBP), mRNA [NM_003890]
A_23_P82169	NM_003107	SOX4	6659	Homo sapiens SRY (sex determining region Y)-box 4 (SOX4), mRNA [NM_003107]
A_23_P129064	NM_001482	GATM	2628	Homo sapiens glycine amidinotransferase (L-arginine:glycine amidinotransferase) (GATM), nuclear gene encoding mitochondrial protein, mRNA [NM_001482]
A_23_P134366	NM_004956	ETV1	2115	Homo sapiens ets variant gene 1 (ETV1), mRNA [NM_004956]
A_23_P300484	BC061909	OBSL1	23363	Homo sapiens obscurin-like 1, mRNA (cDNA clone IMAGE:4413820), complete cds. [BC061909]
A_23_P2692	NM_031431	COG3	83548	Homo sapiens component of oligomeric golgi complex 3 (COG3), mRNA [NM_031431]
A_24_P248083	BC033233	SNIP	NA	Homo sapiens SNAP25-interacting protein, mRNA (cDNA clone IMAGE:5423326), complete cds. [BC033233]
A_23_P388061	NM_000794	DRD1	1812	Homo sapiens dopamine receptor D1 (DRD1), mRNA [NM_000794]
A_23_P143569	NM_033257	DGCR6L	NA	Homo sapiens DiGeorge syndrome critical region gene 6-like (DGCR6L), mRNA [NM_033257]
A_23_P136623	NM_183357	ADCY5	111	Homo sapiens adenylate cyclase 5 (ADCY5), mRNA [NM_183357]
A_24_P761130	AK097080	AK097080	NA	Homo sapiens cDNA FLJ39761 fis, clone SPLEN1000083. [AK097080]
A_23_P305692	NM_153702	ELMOD2	255520	Homo sapiens ELMO/CED-12 domain containing 2 (ELMOD2), mRNA [NM_153702]
A_23_P378588	NM_178815	ARL5B	NA	Homo sapiens ADP-ribosylation factor-like 5B (ARL5B), mRNA [NM_178815]
A_23_P324633	NM_018325	C9orf72	203228	Homo sapiens chromosome 9 open reading frame 72 (C9orf72), transcript variant 1, mRNA [NM_018325]
A_24_P913546	XM_001127140	CTGLF9P	NA	PREDICTED: Homo sapiens similar to centaurin, gamma-like family, member 1, transcript variant 1 (LOC728005), mRNA [XM_001127140]
A_23_P99515	NM_032849	C13orf33	84935	Homo sapiens chromosome 13 open reading frame 33 (C13orf33), mRNA [NM_032849]
A_23_P52826	NM_032725	BUD13	84811	Homo sapiens BUD13 homolog (S. cerevisiae) (BUD13), mRNA [NM_032725]
A_23_P206981	NM_007146	VEZF1	7716	Homo sapiens vascular endothelial zinc finger 1 (VEZF1), mRNA [NM_007146]
A_23_P26413	NM_005611	RBL2	5934	Homo sapiens retinoblastoma-like 2 (p130) (RBL2), mRNA [NM_005611]
A_24_P314515	AK096009	C12orf27	NA	Homo sapiens cDNA FLJ38690 fis, clone KIDNE2001373. [AK096009]
A_23_P65651	NM_004184	WARS	7453	Homo sapiens tryptophanyl-tRNA synthetase (WARS), transcript variant 1, mRNA [NM_004184]
A_23_P162476	NM_031299	CDCA3	NA	Homo sapiens cell division cycle associated 3 (CDCA3), mRNA [NM_031299]
A_24_P797455	AK056910	AK056910	NA	Homo sapiens cDNA FLJ32348 fis, clone PROST2007200. [AK056910]
A_23_P382775	NM_014417	BBC3	27113	Homo sapiens BCL2 binding component 3 (BBC3), mRNA [NM_014417]
A_23_P124905	NM_002522	NPTX1	4884	Homo sapiens neuronal pentraxin I (NPTX1), mRNA [NM_002522]
A_23_P107247	NM_018896	CACNA1G	8913	Homo sapiens calcium channel, voltage-dependent, T type, alpha 1G subunit (CACNA1G), transcript variant 1, mRNA [NM_018896]
A_23_P206272	NM_024598	C16orf57	79650	Homo sapiens chromosome 16 open reading frame 57 (C16orf57), mRNA [NM_024598]
A_24_P505255	XR_018093	LOC642126	NA	PREDICTED: Homo sapiens similar to Adenosylhomocysteinase (S-adenosyl-L-homocysteine hydrolase) (AdoHcyase) (Liver copper-binding protein) (CUBP) (LOC642126), mRNA [XR_018093]
A_24_P890536	CR627148	CR627148	NA	Homo sapiens mRNA; cDNA DKFZp779F2127 (from clone DKFZp779F2127). [CR627148]
A_23_P206760	NM_005143	HP	3240	Homo sapiens haptoglobin (HP), mRNA [NM_005143]
A_23_P359430	NM_015383	NBPF14	NA	Homo sapiens neuroblastoma breakpoint family, member 14 (NBPF14), mRNA [NM_015383]
A_23_P202170	NM_012215	MGEA5	10724	Homo sapiens meningioma expressed antigen 5 (hyaluronidase) (MGEA5), mRNA [NM_012215]
A_23_P167005	NM_014373	GPR160	26996	Homo sapiens G protein-coupled receptor 160 (GPR160), mRNA [NM_014373]
A_23_P1199	NM_014142	NUDT5	11164	Homo sapiens nudix (nucleoside diphosphate linked moiety X)-type motif 5 (NUDT5), mRNA [NM_014142]
A_23_P142849	NM_005168	RND3	390	Homo sapiens Rho family GTPase 3 (RND3), mRNA [NM_005168]
A_23_P252052	NM_182909	FILIP1L	11259	Homo sapiens filamin A interacting protein 1-like (FILIP1L), transcript variant 1, mRNA [NM_182909]
A_23_P366559	NM_144973	MGC24039	160518	Homo sapiens hypothetical protein MGC24039 (MGC24039), mRNA [NM_144973]
A_32_P168973	BC110641	MGC102966	NA	Homo sapiens similar to Keratin, type I cytoskeletal 16 (Cytokeratin-16) (CK-16) (Keratin-16) (K16), mRNA (cDNA clone MGC:102966 IMAGE:4752428), complete cds. [BC110641]
A_24_P74731	NM_021120	DLG3	NA	Homo sapiens discs, large homolog 3 (neuroendocrine-dlg, Drosophila) (DLG3), transcript variant 1, mRNA [NM_021120]
A_23_P342709	NM_152676	FBXO15	201456	Homo sapiens F-box protein 15 (FBXO15), mRNA [NM_152676]
A_23_P121253	NM_003810	TNFSF10	8743	Homo sapiens tumor necrosis factor (ligand) superfamily, member 10 (TNFSF10), mRNA [NM_003810]
A_23_P202715	NM_016621	PHF21A	51317	Homo sapiens PHD finger protein 21A (PHF21A), mRNA [NM_016621]
A_23_P339818	NM_183376	ARRDC4	91947	Homo sapiens arrestin domain containing 4 (ARRDC4), mRNA [NM_183376]
A_32_P105730	THC2728144	THC2728144	NA	Q21RF1_9BURK (Q21RF1) Biotin--acetyl-CoA-carboxylase ligase, partial (6%) [THC2728144]
A_23_P9280	ENST00000376347	ENST00000376347	55582	kinesin family member 27 [Source:RefSeq_peptide;Acc:NP_060046] [ENST00000376347]
A_23_P122443	NM_005319	HIST1H1C	3006	Homo sapiens histone cluster 1, H1c (HIST1H1C), mRNA [NM_005319]
A_23_P148047	NM_000958	PTGER4	5734	Homo sapiens prostaglandin E receptor 4 (subtype EP4) (PTGER4), mRNA [NM_000958]
A_23_P121702	NM_001014446	OCIAD2	132299	Homo sapiens OCIA domain containing 2 (OCIAD2), transcript variant 1, mRNA [NM_001014446]
A_23_P371011	NM_182490	ZNF227	7770	Homo sapiens zinc finger protein 227 (ZNF227), mRNA [NM_182490]
A_23_P368934	AB046765	KIAA1545	57666	Homo sapiens mRNA for KIAA1545 protein, partial cds. [AB046765]
A_23_P56709	NM_005667	RNF103	7844	Homo sapiens ring finger protein 103 (RNF103), mRNA [NM_005667]
A_32_P228331	XM_937933	LOC646561	NA	PREDICTED: Homo sapiens similar to WW45 protein (LOC646561), mRNA [XM_937933]
A_23_P59547	NM_016489	NT5C3	51251	Homo sapiens 5'-nucleotidase, cytosolic III (NT5C3), transcript variant 3, mRNA [NM_016489]
A_23_P213126	AB015331	BMP2K	55589	Homo sapiens HRIHFB2017 mRNA, partial cds. [AB015331]
A_23_P253734	NM_018941	CLN8	2055	Homo sapiens ceroid-lipofuscinosis, neuronal 8 (epilepsy, progressive with mental retardation) (CLN8), mRNA [NM_018941]
A_24_P456944	AK123446	AK123446	NA	Homo sapiens cDNA FLJ41452 fis, clone BRSTN2010363. [AK123446]
A_32_P409222	NM_033113	ZNF628	89887	Homo sapiens zinc finger protein 628 (ZNF628), mRNA [NM_033113]
A_23_P111804	NM_022750	PARP12	64761	Homo sapiens poly (ADP-ribose) polymerase family, member 12 (PARP12), mRNA [NM_022750]
A_23_P217917	NM_147148	GSTM4	2944	Homo sapiens glutathione S-transferase M4 (GSTM4), transcript variant 2, mRNA [NM_147148]
A_32_P171488	BG950086	BG950086	NA	BG950086 CM1-CT0377-020101-710-g05 CT0377 Homo sapiens cDNA, mRNA sequence [BG950086]
A_24_P8298	BC016872	BC016872	NA	Homo sapiens, clone IMAGE:3852236, mRNA, partial cds. [BC016872]
A_32_P703	XM_942822	LOC646626	NA	PREDICTED: Homo sapiens hypothetical LOC646626 (LOC646626), mRNA [XM_942822]
A_23_P164042	NM_001433	ERN1	2081	Homo sapiens endoplasmic reticulum to nucleus signalling 1 (ERN1), transcript variant 1, mRNA [NM_001433]
A_24_P279489	AK123107	AK123107	55275	Homo sapiens cDNA FLJ41112 fis, clone BRACE1000239. [AK123107]
A_23_P145841	NM_015464	SOSTDC1	25928	Homo sapiens sclerostin domain containing 1 (SOSTDC1), mRNA [NM_015464]
A_24_P212834	XR_018470	LOC390203	NA	PREDICTED: Homo sapiens similar to steroid 5 alpha-reductase 2-like (LOC390203), mRNA [XR_018470]
A_23_P100392	NM_007108	TCEB2	6923	Homo sapiens transcription elongation factor B (SIII), polypeptide 2 (18kDa, elongin B) (TCEB2), transcript variant 1, mRNA [NM_007108]
A_23_P155477	NM_016210	C3orf18	51161	Homo sapiens chromosome 3 open reading frame 18 (C3orf18), mRNA [NM_016210]
A_23_P119698	NM_016579	CD320	51293	Homo sapiens CD320 molecule (CD320), mRNA [NM_016579]
A_23_P89327	NM_020652	ZNF286A	57335	Homo sapiens zinc finger protein 286A (ZNF286A), mRNA [NM_020652]
A_23_P329593	BC019341	SEC24A	10802	Homo sapiens SEC24 related gene family, member A (S. cerevisiae), mRNA (cDNA clone MGC:12985 IMAGE:3355949), complete cds. [BC019341]
A_23_P18266	NM_006545	TUSC4	51364	Homo sapiens tumor suppressor candidate 4 (TUSC4), mRNA [NM_006545]
A_23_P134147	NM_014797	ZBTB24	9841	Homo sapiens zinc finger and BTB domain containing 24 (ZBTB24), mRNA [NM_014797]
A_23_P211598	NM_002676	PMM1	NA	Homo sapiens phosphomannomutase 1 (PMM1), mRNA [NM_002676]
A_23_P139912	NM_002178	IGFBP6	3489	Homo sapiens insulin-like growth factor binding protein 6 (IGFBP6), mRNA [NM_002178]
A_23_P127467	NM_032325	MGC11102	NA	Homo sapiens hypothetical protein MGC11102 (MGC11102), mRNA [NM_032325]
A_24_P153035	ENST00000311208	ENST00000311208	NA	MGC5.2.1.1.1.B03.F.1 NIH_MGC_331 Homo sapiens cDNA clone MGC5.2.1.1.1.B03, mRNA sequence [DR007925]
A_24_P470782	A_24_P470782	A_24_P470782	NA	Unknown
A_23_P163955	NM_007169	PEMT	NA	Homo sapiens phosphatidylethanolamine N-methyltransferase (PEMT), nuclear gene encoding mitochondrial protein, transcript variant 2, mRNA [NM_007169]
A_23_P409988	NM_024947	PHC3	80012	Homo sapiens polyhomeotic homolog 3 (Drosophila) (PHC3), mRNA [NM_024947]
A_23_P143484	NM_153682	PIGP	51227	Homo sapiens phosphatidylinositol glycan anchor biosynthesis, class P (PIGP), transcript variant 2, mRNA [NM_153682]
A_23_P130376	NM_022068	FAM38B	63895	Homo sapiens family with sequence similarity 38, member B (FAM38B), mRNA [NM_022068]
A_23_P125639	NM_003410	ZFX	7543	Homo sapiens zinc finger protein, X-linked (ZFX), mRNA [NM_003410]
A_23_P116557	NM_009587	LGALS9	NA	Homo sapiens lectin, galactoside-binding, soluble, 9 (galectin 9) (LGALS9), transcript variant long, mRNA [NM_009587]
A_24_P354257	AK025305	AK025305	5922	Homo sapiens cDNA: FLJ21652 fis, clone COL08582. [AK025305]
A_23_P60479	NM_001539	DNAJA1	3301	Homo sapiens DnaJ (Hsp40) homolog, subfamily A, member 1 (DNAJA1), mRNA [NM_001539]
A_23_P151075	NM_001175	ARHGDIB	397	Homo sapiens Rho GDP dissociation inhibitor (GDI) beta (ARHGDIB), mRNA [NM_001175]
A_23_P67589	NM_017967	C19orf60	55049	Homo sapiens chromosome 19 open reading frame 60 (C19orf60), mRNA [NM_017967]
A_23_P333029	NM_173549	C8orf47	203111	Homo sapiens chromosome 8 open reading frame 47 (C8orf47), mRNA [NM_173549]
A_32_P69639	A_32_P69639	A_32_P69639	NA	Unknown
A_24_P207479	NM_133328	DEDD2	162989	Homo sapiens death effector domain containing 2 (DEDD2), mRNA [NM_133328]
A_23_P7221	NM_033625	RPL34	NA	Homo sapiens ribosomal protein L34 (RPL34), transcript variant 2, mRNA [NM_033625]
A_23_P78248	NM_015515	KRT23	25984	Homo sapiens keratin 23 (histone deacetylase inducible) (KRT23), mRNA [NM_015515]
A_24_P763243	NM_001402	EEF1A1	NA	Homo sapiens eukaryotic translation elongation factor 1 alpha 1 (EEF1A1), mRNA [NM_001402]
A_23_P75741	NM_198183	UBE2L6	9246	Homo sapiens ubiquitin-conjugating enzyme E2L 6 (UBE2L6), transcript variant 2, mRNA [NM_198183]
A_23_P116091	NM_130443	DPP3	10072	Homo sapiens dipeptidyl-peptidase 3 (DPP3), transcript variant 2, mRNA [NM_130443]
A_23_P206435	NM_001481	GAS8	NA	Homo sapiens growth arrest-specific 8 (GAS8), mRNA [NM_001481]
A_24_P212726	A_24_P212726	A_24_P212726	NA	Unknown
A_24_P160413	ENST00000360514	ENST00000360514	NA	Homo sapiens cDNA FLJ38790 fis, clone LIVER2002842. [AK096109]
A_23_P111766	A_23_P111766	A_23_P111766	NA	Unknown
A_23_P255194	NM_014827	ZC3H11A	9877	Homo sapiens zinc finger CCCH-type containing 11A (ZC3H11A), mRNA [NM_014827]
A_23_P417965	NM_015603	CCDC9	26093	Homo sapiens coiled-coil domain containing 9 (CCDC9), mRNA [NM_015603]
A_23_P110569	NM_018700	TRIM36	55521	Homo sapiens tripartite motif-containing 36 (TRIM36), transcript variant 1, mRNA [NM_018700]
A_23_P4212	NM_006361	HOXB13	10481	Homo sapiens homeobox B13 (HOXB13), mRNA [NM_006361]
A_23_P119573	NM_002248	KCNN1	3780	Homo sapiens potassium intermediate/small conductance calcium-activated channel, subfamily N, member 1 (KCNN1), mRNA [NM_002248]
A_23_P133386	NM_006909	RASGRF2	5924	Homo sapiens Ras protein-specific guanine nucleotide-releasing factor 2 (RASGRF2), mRNA [NM_006909]
A_23_P12282	NM_001004023	DYRK3	8444	Homo sapiens dual-specificity tyrosine-(Y)-phosphorylation regulated kinase 3 (DYRK3), transcript variant 2, mRNA [NM_001004023]
A_23_P29441	NM_007159	SLMAP	7871	Homo sapiens sarcolemma associated protein (SLMAP), mRNA [NM_007159]
A_24_P684328	ENST00000339120	ENST00000339120	NA	Homo sapiens TBC1 domain family, member 3 pseudogene 2, mRNA (cDNA clone MGC:64921 IMAGE:5744726), complete cds. [BC058890]
A_23_P20337	NM_001386	DPYSL2	NA	Homo sapiens dihydropyrimidinase-like 2 (DPYSL2), mRNA [NM_001386]
A_23_P48628	NM_006977	ZBTB25	7597	Homo sapiens zinc finger and BTB domain containing 25 (ZBTB25), mRNA [NM_006977]
A_23_P54116	NM_014992	DAAM1	23002	Homo sapiens dishevelled associated activator of morphogenesis 1 (DAAM1), mRNA [NM_014992]
A_23_P34176	NM_015691	WWC3	55841	Homo sapiens WWC family member 3 (WWC3), mRNA [NM_015691]
A_23_P88347	NM_006832	PLEKHC1	10979	Homo sapiens pleckstrin homology domain containing, family C (with FERM domain) member 1 (PLEKHC1), mRNA [NM_006832]
A_23_P332992	NM_175055	HIST3H2BB	NA	Homo sapiens histone cluster 3, H2bb (HIST3H2BB), mRNA [NM_175055]
A_23_P148484	NM_016120	RNF12	51132	Homo sapiens ring finger protein 12 (RNF12), transcript variant 1, mRNA [NM_016120]
A_23_P356125	NM_020854	KIAA1468	57614	Homo sapiens KIAA1468 (KIAA1468), mRNA [NM_020854]
A_24_P923251	NM_198951	TGM2	7052	Homo sapiens transglutaminase 2 (C polypeptide, protein-glutamine-gamma-glutamyltransferase) (TGM2), transcript variant 2, mRNA [NM_198951]
A_32_P169353	A_32_P169353	A_32_P169353	NA	Unknown
A_23_P119543	NM_006339	HMG20B	10362	Homo sapiens high-mobility group 20B (HMG20B), mRNA [NM_006339]
A_24_P57837	THC2567891	THC2567891	NA	Q6NXR8_HUMAN (Q6NXR8) Ribosomal protein S3a, partial (91%) [THC2567891]
A_23_P29237	NM_145641	APOL3	80833	Homo sapiens apolipoprotein L, 3 (APOL3), transcript variant beta/a, mRNA [NM_145641]
A_32_P128023	AK125351	AK125351	NA	Homo sapiens cDNA FLJ43361 fis, clone NT2RP7015512. [AK125351]
A_23_P201996	NM_100264	WAC	51322	Homo sapiens WW domain containing adaptor with coiled-coil (WAC), transcript variant 2, mRNA [NM_100264]
A_23_P203419	NM_013402	FADS1	3992	Homo sapiens fatty acid desaturase 1 (FADS1), mRNA [NM_013402]
A_24_P187131	NM_015030	FRYL	NA	Homo sapiens FRY-like (FRYL), mRNA [NM_015030]
A_24_P203964	AK097091	LOC653080	NA	Homo sapiens cDNA FLJ39772 fis, clone SPLEN2001157, highly similar to H.sapiens SMA4 mRNA. [AK097091]
A_23_P8408	ENST00000223210	LOC643641	643641	Unknown
A_23_P70201	NM_001270	CHD1	1105	Homo sapiens chromodomain helicase DNA binding protein 1 (CHD1), mRNA [NM_001270]
A_23_P207905	NM_003004	SECTM1	6398	Homo sapiens secreted and transmembrane 1 (SECTM1), mRNA [NM_003004]
A_23_P92093	NM_001407	CELSR3	1951	Homo sapiens cadherin, EGF LAG seven-pass G-type receptor 3 (flamingo homolog, Drosophila) (CELSR3), mRNA [NM_001407]
A_23_P86390	NM_003873	NRP1	8829	Homo sapiens neuropilin 1 (NRP1), transcript variant 1, mRNA [NM_003873]
A_23_P56050	BC107798	TNNT1	NA	Homo sapiens troponin T type 1 (skeletal, slow), mRNA (cDNA clone MGC:104241 IMAGE:4247379), complete cds. [BC107798]
A_23_P109864	NM_004122	GHSR	2693	Homo sapiens growth hormone secretagogue receptor (GHSR), transcript variant 1b, mRNA [NM_004122]
A_23_P101905	NM_005883	APC2	10297	Homo sapiens adenomatosis polyposis coli 2 (APC2), mRNA [NM_005883]
A_23_P301846	NM_001741	CALCA	796	Homo sapiens calcitonin/calcitonin-related polypeptide, alpha (CALCA), transcript variant 1, mRNA [NM_001741]
A_24_P48162	NM_002434	MPG	4350	Homo sapiens N-methylpurine-DNA glycosylase (MPG), transcript variant 1, mRNA [NM_002434]
A_23_P20484	NM_201553	FGL1	2267	Homo sapiens fibrinogen-like 1 (FGL1), transcript variant 4, mRNA [NM_201553]
A_24_P294931	NM_180976	PPP2R5D	5528	Homo sapiens protein phosphatase 2, regulatory subunit B', delta isoform (PPP2R5D), transcript variant 2, mRNA [NM_180976]
A_23_P13701	NM_016056	TMBIM4	NA	Homo sapiens transmembrane BAX inhibitor motif containing 4 (TMBIM4), mRNA [NM_016056]
A_23_P209694	NM_022894	PAPOLG	64895	Homo sapiens poly(A) polymerase gamma (PAPOLG), mRNA [NM_022894]
A_23_P215832	NM_004889	ATP5J2	NA	Homo sapiens ATP synthase, H+ transporting, mitochondrial F0 complex, subunit F2 (ATP5J2), nuclear gene encoding mitochondrial protein, transcript variant 1, mRNA [NM_004889]
A_23_P8801	NM_000777	CYP3A5	1577	Homo sapiens cytochrome P450, family 3, subfamily A, polypeptide 5 (CYP3A5), mRNA [NM_000777]
A_23_P132822	NM_019001	XRN1	54464	Homo sapiens 5'-3' exoribonuclease 1 (XRN1), transcript variant 1, mRNA [NM_019001]
A_32_P52816	AK092083	AK092083	NA	Homo sapiens cDNA FLJ34764 fis, clone NT2NE2002311. [AK092083]
A_23_P414308	NM_144606	FLCN	201163	Homo sapiens folliculin (FLCN), transcript variant 2, mRNA [NM_144606]
A_23_P78158	NM_004703	RABEP1	NA	Homo sapiens rabaptin, RAB GTPase binding effector protein 1 (RABEP1), mRNA [NM_004703]
A_24_P926755	BC029456	BC029456	26058	Homo sapiens, clone IMAGE:4283401, mRNA, partial cds. [BC029456]
A_23_P213883	NM_133433	NIPBL	25836	Homo sapiens Nipped-B homolog (Drosophila) (NIPBL), transcript variant A, mRNA [NM_133433]
A_23_P146077	NM_018660	ZNF395	55893	Homo sapiens zinc finger protein 395 (ZNF395), mRNA [NM_018660]
A_23_P98763	NM_145309	LRRC51	220074	Homo sapiens leucine rich repeat containing 51 (LRRC51), mRNA [NM_145309]
A_23_P138426	NM_001080491	USP6NL	9712	Homo sapiens USP6 N-terminal like (USP6NL), mRNA [NM_001080491]
A_23_P406135	NM_015662	IFT172	26160	Homo sapiens intraflagellar transport 172 homolog (Chlamydomonas) (IFT172), mRNA [NM_015662]
A_23_P502520	NM_172374	IL4I1	259307	Homo sapiens interleukin 4 induced 1 (IL4I1), transcript variant 2, mRNA [NM_172374]
A_23_P18447	NM_013261	PPARGC1A	10891	Homo sapiens peroxisome proliferator-activated receptor gamma, coactivator 1 alpha (PPARGC1A), mRNA [NM_013261]
A_23_P217845	NM_002928	RGS16	6004	Homo sapiens regulator of G-protein signalling 16 (RGS16), mRNA [NM_002928]
A_23_P168556	NM_004603	STX1A	6804	Homo sapiens syntaxin 1A (brain) (STX1A), mRNA [NM_004603]
A_32_P70891	AK098629	AK098629	NA	Homo sapiens cDNA FLJ25763 fis, clone TST06294. [AK098629]
A_23_P5731	NM_016044	FAHD2A	51011	Homo sapiens fumarylacetoacetate hydrolase domain containing 2A (FAHD2A), mRNA [NM_016044]
A_23_P251916	NM_016033	FAM82B	51115	Homo sapiens family with sequence similarity 82, member B (FAM82B), mRNA [NM_016033]
A_32_P130522	THC2655527	THC2655527	NA	Unknown
A_24_P928705	A_24_P928705	A_24_P928705	NA	Unknown
A_23_P116173	BC042557	LOC120376	120376	Homo sapiens hypothetical protein LOC120376, mRNA (cDNA clone IMAGE:4818566). [BC042557]
A_23_P42198	NM_003534	HIST1H3G	8350	Homo sapiens histone cluster 1, H3g (HIST1H3G), mRNA [NM_003534]
A_23_P79661	NM_019044	CCDC93	54520	Homo sapiens coiled-coil domain containing 93 (CCDC93), mRNA [NM_019044]
A_24_P221198	NM_203397	LOC255374	255374	Homo sapiens similar to hypothetical protein MGC49416 (LOC255374), mRNA [NM_203397]
A_23_P64860	NM_003006	SELPLG	6404	Homo sapiens selectin P ligand (SELPLG), mRNA [NM_003006]
A_23_P152782	NM_005533	IFI35	3430	Homo sapiens interferon-induced protein 35 (IFI35), mRNA [NM_005533]
A_23_P76684	NM_006054	RTN3	10313	Homo sapiens reticulon 3 (RTN3), transcript variant 1, mRNA [NM_006054]
A_23_P369987	NM_001039479	KIAA0317	9870	Homo sapiens KIAA0317 (KIAA0317), mRNA [NM_001039479]
A_32_P205722	CA311162	CA311162	NA	CA311162 UI-CF-FN0-afc-l-13-0-UI.s1 UI-CF-FN0 Homo sapiens cDNA clone UI-CF-FN0-afc-l-13-0-UI 3', mRNA sequence [CA311162]
A_32_P54128	THC2657493	THC2657493	NA	Unknown
A_24_P153880	NM_198181	LOC440295	NA	Homo sapiens hypothetical protein LOC440295 (LOC440295), mRNA [NM_198181]
A_23_P38346	NM_024119	LGP2	79132	Homo sapiens likely ortholog of mouse D11lgp2 (LGP2), mRNA [NM_024119]
A_23_P93464	NM_000056	BCKDHB	594	Homo sapiens branched chain keto acid dehydrogenase E1, beta polypeptide (maple syrup urine disease) (BCKDHB), nuclear gene encoding mitochondrial protein, transcript variant 2, mRNA [NM_000056]
A_23_P207783	AK091923	TBC1D16	NA	Homo sapiens cDNA FLJ34604 fis, clone KIDNE2013413. [AK091923]
A_23_P401380	NM_173602	DIP2B	57609	Homo sapiens DIP2 disco-interacting protein 2 homolog B (Drosophila) (DIP2B), mRNA [NM_173602]
A_23_P169249	NM_017585	SLC2A6	11182	Homo sapiens solute carrier family 2 (facilitated glucose transporter), member 6 (SLC2A6), mRNA [NM_017585]
A_24_P261032	NM_172037	RDH10	NA	Homo sapiens retinol dehydrogenase 10 (all-trans) (RDH10), mRNA [NM_172037]
A_24_P827738	A_24_P827738	A_24_P827738	NA	Unknown
A_23_P38537	NM_005557	KRT16	NA	Homo sapiens keratin 16 (focal non-epidermolytic palmoplantar keratoderma) (KRT16), mRNA [NM_005557]
A_24_P178784	A_24_P178784	A_24_P178784	NA	Unknown
A_24_P203984	A_24_P203984	A_24_P203984	NA	Unknown
A_32_P111639	NM_031422	CHST9	83539	Homo sapiens carbohydrate (N-acetylgalactosamine 4-0) sulfotransferase 9 (CHST9), mRNA [NM_031422]
A_32_P170512	THC2658030	THC2658030	NA	AF311284 erythroid membrane-associated protein {Homo sapiens} (exp=-1; wgp=0; cg=0), partial (25%) [THC2658030]
A_23_P129209	NM_002168	IDH2	NA	Homo sapiens isocitrate dehydrogenase 2 (NADP+), mitochondrial (IDH2), mRNA [NM_002168]
A_23_P150350	NM_022761	C11orf1	NA	Homo sapiens chromosome 11 open reading frame 1 (C11orf1), mRNA [NM_022761]
A_32_P71744	BG695979	BG695979	NA	602658119F1 NCI_CGAP_Skn3 Homo sapiens cDNA clone IMAGE:4800772 5', mRNA sequence [BG695979]
A_23_P126716	NM_178191	ATPIF1	93974	Homo sapiens ATPase inhibitory factor 1 (ATPIF1), nuclear gene encoding mitochondrial protein, transcript variant 3, mRNA [NM_178191]
A_23_P132027	NM_003116	SPAG4	NA	Homo sapiens sperm associated antigen 4 (SPAG4), mRNA [NM_003116]
A_23_P158570	NM_001609	ACADSB	36	Homo sapiens acyl-Coenzyme A dehydrogenase, short/branched chain (ACADSB), nuclear gene encoding mitochondrial protein, mRNA [NM_001609]
A_23_P211584	NM_033318	C22orf32	91689	Homo sapiens chromosome 22 open reading frame 32 (C22orf32), mRNA [NM_033318]
A_23_P6771	NM_014583	LMCD1	29995	Homo sapiens LIM and cysteine-rich domains 1 (LMCD1), mRNA [NM_014583]
A_23_P153256	NM_198542	ZNF773	374928	Homo sapiens zinc finger protein 773 (ZNF773), mRNA [NM_198542]
A_24_P853004	XR_018355	LOC134357	NA	PREDICTED: Homo sapiens similar to aconitase 2 precursor (LOC134357), mRNA [XR_018355]
A_24_P414256	AF161448	CCDC72	51372	Homo sapiens HSPC330 mRNA, partial cds. [AF161448]
A_23_P39910	NM_001008215	MGC52110	493753	Homo sapiens hypothetical protein MGC52110 (MGC52110), mRNA [NM_001008215]
A_23_P330532	NM_080861	SPSB3	NA	Homo sapiens splA/ryanodine receptor domain and SOCS box containing 3 (SPSB3), mRNA [NM_080861]
A_23_P129101	NM_000520	HEXA	NA	Homo sapiens hexosaminidase A (alpha polypeptide) (HEXA), mRNA [NM_000520]
A_23_P211785	NM_003420	ZNF35	7584	Homo sapiens zinc finger protein 35 (ZNF35), mRNA [NM_003420]
A_23_P58835	NM_005242	F2RL1	2150	Homo sapiens coagulation factor II (thrombin) receptor-like 1 (F2RL1), mRNA [NM_005242]
A_23_P164528	NM_015285	WDR7	23335	Homo sapiens WD repeat domain 7 (WDR7), transcript variant 1, mRNA [NM_015285]
A_23_P158096	AK021957	COL27A1	85301	Homo sapiens cDNA FLJ11895 fis, clone HEMBA1007301, weakly similar to COLLAGEN ALPHA 1(III) CHAIN. [AK021957]
A_24_P32930	A_24_P32930	A_24_P32930	NA	Unknown
A_24_P710681	BX106493	BX106493	NA	BX106493 Soares_parathyroid_tumor_NbHPA Homo sapiens cDNA clone IMAGp998H19725, mRNA sequence [BX106493]
A_23_P14734	NM_015920	RPS27L	51065	Homo sapiens ribosomal protein S27-like (RPS27L), mRNA [NM_015920]
A_23_P887	NM_014002	IKBKE	NA	Homo sapiens inhibitor of kappa light polypeptide gene enhancer in B-cells, kinase epsilon (IKBKE), mRNA [NM_014002]
A_32_P87323	BC047537	BC047537	NA	Homo sapiens cDNA clone IMAGE:5267386. [BC047537]
A_23_P398172	NM_020819	FAM135A	57579	Homo sapiens KIAA1411 (KIAA1411), mRNA [NM_020819]
A_23_P142424	NM_024660	TMEM149	79713	Homo sapiens transmembrane protein 149 (TMEM149), mRNA [NM_024660]
A_23_P78563	NM_024292	UBL5	NA	Homo sapiens ubiquitin-like 5 (UBL5), transcript variant 1, mRNA [NM_024292]
A_23_P47704	NM_003355	UCP2	7351	Homo sapiens uncoupling protein 2 (mitochondrial, proton carrier) (UCP2), nuclear gene encoding mitochondrial protein, mRNA [NM_003355]
A_23_P97932	NM_012228	MSRB2	22921	Homo sapiens methionine sulfoxide reductase B2 (MSRB2), mRNA [NM_012228]
A_23_P45365	NM_033380	COL4A5	1287	Homo sapiens collagen, type IV, alpha 5 (Alport syndrome) (COL4A5), transcript variant 2, mRNA [NM_033380]
A_23_P21143	NR_002819	MALAT1	NA	Homo sapiens metastasis associated lung adenocarcinoma transcript 1 (non-coding RNA) (MALAT1) on chromosome 11 [NR_002819]
A_32_P78733	AA878126	AA878126	NA	AA878126 oe87f12.s1 NCI_CGAP_Co12 Homo sapiens cDNA clone IMAGE:1418639 3', mRNA sequence [AA878126]
A_23_P201400	NM_000309	PPOX	5498	Homo sapiens protoporphyrinogen oxidase (PPOX), nuclear gene encoding mitochondrial protein, mRNA [NM_000309]
A_24_P569907	AK095780	AK095780	55250	Homo sapiens cDNA FLJ38461 fis, clone FEBRA2020977. [AK095780]
A_24_P389038	NM_005452	WDR46	9277	Homo sapiens WD repeat domain 46 (WDR46), mRNA [NM_005452]
A_24_P175176	NM_020432	PHTF2	57157	Homo sapiens putative homeodomain transcription factor 2 (PHTF2), mRNA [NM_020432]
A_23_P209760	NM_031445	AMMECR1L	83607	Homo sapiens AMME chromosomal region gene 1-like (AMMECR1L), mRNA [NM_031445]
A_23_P71328	NM_030583	MATN2	4147	Homo sapiens matrilin 2 (MATN2), transcript variant 2, mRNA [NM_030583]
A_23_P111303	NM_014892	RBM16	22828	Homo sapiens RNA binding motif protein 16 (RBM16), mRNA [NM_014892]
A_23_P2271	NM_198965	PTHLH	5744	Homo sapiens parathyroid hormone-like hormone (PTHLH), transcript variant 1, mRNA [NM_198965]
A_23_P80583	THC2631965	THC2631965	10686	ALU5_HUMAN (P39192) Alu subfamily SC sequence contamination warning entry, partial (11%) [THC2631965]
A_24_P501544	NM_001005404	YPEL2	388403	Homo sapiens yippee-like 2 (Drosophila) (YPEL2), mRNA [NM_001005404]
A_23_P134814	NM_018105	THAP1	55145	Homo sapiens THAP domain containing, apoptosis associated protein 1 (THAP1), transcript variant 1, mRNA [NM_018105]
A_23_P130107	AK001683	ZZEF1	NA	Homo sapiens cDNA FLJ10821 fis, clone NT2RP4001057. [AK001683]
A_23_P201079	NM_012231	PRDM2	7799	Homo sapiens PR domain containing 2, with ZNF domain (PRDM2), transcript variant 1, mRNA [NM_012231]
A_23_P103617	NM_003568	ANXA9	8416	Homo sapiens annexin A9 (ANXA9), mRNA [NM_003568]
A_23_P145370	ENST00000192788	C6orf107	54887	UHRF1-binding protein 1 (Ubiquitin-like containing PHD and RING finger domains 1-binding protein 1) (ICBP90-binding protein 1). [Source:Uniprot/SWISSPROT;Acc:Q6BDS2] [ENST00000192788]
A_24_P842899	THC2586873	THC2586873	NA	Unknown
A_23_P306203	NM_030754	SAA2	NA	Homo sapiens serum amyloid A2 (SAA2), mRNA [NM_030754]
A_23_P48175	NM_024056	TMEM106C	79022	Homo sapiens transmembrane protein 106C (TMEM106C), mRNA [NM_024056]
A_32_P97739	AJ420487	AJ420487	NA	Homo sapiens mRNA full length insert cDNA clone EUROIMAGE 1895238. [AJ420487]
A_24_P75019	AF274938	LOC441212	NA	Homo sapiens PNAS-13 mRNA, complete cds. [AF274938]
A_23_P256158	NM_000683	ADRA2C	152	Homo sapiens adrenergic, alpha-2C-, receptor (ADRA2C), mRNA [NM_000683]
A_23_P378713	ENST00000246000	ENST00000246000	NA	Uncharacterized protein C20orf91. [Source:Uniprot/SWISSPROT;Acc:Q5T1J6] [ENST00000246000]
A_23_P8754	NM_005763	AASS	NA	Homo sapiens aminoadipate-semialdehyde synthase (AASS), mRNA [NM_005763]
A_23_P153320	NM_000201	ICAM1	NA	Homo sapiens intercellular adhesion molecule 1 (CD54), human rhinovirus receptor (ICAM1), mRNA [NM_000201]
A_23_P158024	NM_007234	DCTN3	11258	Homo sapiens dynactin 3 (p22) (DCTN3), transcript variant 1, mRNA [NM_007234]
A_23_P57856	NM_138931	BCL6	604	Homo sapiens B-cell CLL/lymphoma 6 (zinc finger protein 51) (BCL6), transcript variant 2, mRNA [NM_138931]
A_23_P56339	NM_138501	GPSN2	NA	Homo sapiens glycoprotein, synaptic 2 (GPSN2), mRNA [NM_138501]
A_23_P165657	NM_005415	SLC20A1	6574	Homo sapiens solute carrier family 20 (phosphate transporter), member 1 (SLC20A1), mRNA [NM_005415]
A_23_P80449	NM_000461	THRB	7068	Homo sapiens thyroid hormone receptor, beta (erythroblastic leukemia viral (v-erb-a) oncogene homolog 2, avian) (THRB), mRNA [NM_000461]
A_23_P36531	NM_004616	TSPAN8	7103	Homo sapiens tetraspanin 8 (TSPAN8), mRNA [NM_004616]
A_23_P127868	NM_183233	SLC22A18	NA	Homo sapiens solute carrier family 22 (organic cation transporter), member 18 (SLC22A18), transcript variant 2, mRNA [NM_183233]
A_23_P204696	NM_004064	CDKN1B	1027	Homo sapiens cyclin-dependent kinase inhibitor 1B (p27, Kip1) (CDKN1B), mRNA [NM_004064]
A_23_P409966	NM_025252	RAPH1	65059	Homo sapiens Ras association (RalGDS/AF-6) and pleckstrin homology domains 1 (RAPH1), transcript variant 2, mRNA [NM_025252]
A_32_P107717	BX100535	BX100535	NA	BX100535 Soares_testis_NHT Homo sapiens cDNA clone IMAGp998I094457, mRNA sequence [BX100535]
A_23_P208210	NM_014650	ZNF432	9668	Homo sapiens zinc finger protein 432 (ZNF432), mRNA [NM_014650]
A_23_P202427	NM_025130	HKDC1	80201	Homo sapiens hexokinase domain containing 1 (HKDC1), mRNA [NM_025130]
A_23_P152516	NM_005324	H3F3B	440093	Homo sapiens H3 histone, family 3B (H3.3B) (H3F3B), mRNA [NM_005324]
A_23_P25313	NM_080626	BRI3BP	140707	Homo sapiens BRI3 binding protein (BRI3BP), mRNA [NM_080626]
A_23_P24594	NM_006597	HSPA8	3312	Homo sapiens heat shock 70kDa protein 8 (HSPA8), transcript variant 1, mRNA [NM_006597]
A_23_P389897	NM_002507	NGFR	4804	Homo sapiens nerve growth factor receptor (TNFR superfamily, member 16) (NGFR), mRNA [NM_002507]
A_23_P256504	NM_001633	AMBP	NA	Homo sapiens alpha-1-microglobulin/bikunin precursor (AMBP), mRNA [NM_001633]
A_23_P251562	NM_007275	TUSC2	8692	Homo sapiens tumor suppressor candidate 2 (TUSC2), mRNA [NM_007275]
A_23_P149496	NM_018053	XKR8	55113	Homo sapiens XK, Kell blood group complex subunit-related family, member 8 (XKR8), mRNA [NM_018053]
A_23_P123732	NM_001001551	C9orf103	414328	Homo sapiens chromosome 9 open reading frame 103 (C9orf103), mRNA [NM_001001551]
A_23_P331028	AK025280	THRAP2	NA	Homo sapiens cDNA: FLJ21627 fis, clone COL08058. [AK025280]
A_23_P123424	NM_000749	CHRNB3	1142	Homo sapiens cholinergic receptor, nicotinic, beta 3 (CHRNB3), mRNA [NM_000749]
A_23_P158485	NM_022117	TSPYL2	64061	Homo sapiens TSPY-like 2 (TSPYL2), mRNA [NM_022117]
A_32_P75141	A_32_P75141	A_32_P75141	NA	Unknown
A_23_P89799	NM_006111	ACAA2	10449	Homo sapiens acetyl-Coenzyme A acyltransferase 2 (mitochondrial 3-oxoacyl-Coenzyme A thiolase) (ACAA2), nuclear gene encoding mitochondrial protein, mRNA [NM_006111]
A_23_P148768	NM_000130	F5	2153	Homo sapiens coagulation factor V (proaccelerin, labile factor) (F5), mRNA [NM_000130]
A_23_P4335	NM_000526	KRT14	NA	Homo sapiens keratin 14 (epidermolysis bullosa simplex, Dowling-Meara, Koebner) (KRT14), mRNA [NM_000526]
A_23_P42718	NM_004289	NFE2L3	9603	Homo sapiens nuclear factor (erythroid-derived 2)-like 3 (NFE2L3), mRNA [NM_004289]
A_23_P3921	AK021772	FLJ11710	NA	Homo sapiens cDNA FLJ11710 fis, clone HEMBA1005149. [AK021772]
A_32_P187009	AK026295	AK026295	NA	Homo sapiens cDNA: FLJ22642 fis, clone HSI06970. [AK026295]
A_23_P27404	AK131409	LOC284371	NA	Homo sapiens cDNA FLJ16515 fis, clone MESAN2015501, moderately similar to Zinc finger protein 91. [AK131409]
A_23_P35467	NM_018464	ZCD1	55847	Homo sapiens zinc finger, CDGSH-type domain 1 (ZCD1), mRNA [NM_018464]
A_23_P130598	NM_024103	SLC25A23	79085	Homo sapiens solute carrier family 25 (mitochondrial carrier; phosphate carrier), member 23 (SLC25A23), mRNA [NM_024103]
A_23_P2501	NM_000277	PAH	5053	Homo sapiens phenylalanine hydroxylase (PAH), mRNA [NM_000277]
A_23_P7976	NM_005321	HIST1H1E	3008	Homo sapiens histone cluster 1, H1e (HIST1H1E), mRNA [NM_005321]
A_24_P938236	X03757	X03757	NA	Human mRNA fragment for Na/K-ATPase alpha subunit. [X03757]
A_23_P370924	NR_003192	SNHG8	440957	Homo sapiens small nucleolar RNA host gene (non-protein coding) 8 (SNHG8) on chromosome 3 [NR_003192]
A_23_P42116	NM_005155	PPT2	80864	Homo sapiens palmitoyl-protein thioesterase 2 (PPT2), transcript variant 1, mRNA [NM_005155]
A_24_P126691	XR_017498	LOC645693	NA	PREDICTED: Homo sapiens similar to eukaryotic translation elongation factor 1 alpha 2 (LOC645693), mRNA [XR_017498]
A_32_P2605	AV756170	AV756170	NA	AV756170 BM Homo sapiens cDNA clone BMFBGA09 5', mRNA sequence [AV756170]
A_23_P250156	NM_006548	IGF2BP2	10644	Homo sapiens insulin-like growth factor 2 mRNA binding protein 2 (IGF2BP2), transcript variant 1, mRNA [NM_006548]
A_23_P154875	NM_012105	BACE2	25825	Homo sapiens beta-site APP-cleaving enzyme 2 (BACE2), transcript variant a, mRNA [NM_012105]
A_23_P8649	NM_152789	FAM133B	NA	Homo sapiens hypothetical protein MGC40405 (MGC40405), transcript variant 1, mRNA [NM_152789]
A_24_P929051	A_24_P929051	A_24_P929051	NA	Unknown
A_23_P201287	NM_015074	KIF1B	23095	Homo sapiens kinesin family member 1B (KIF1B), transcript variant 1, mRNA [NM_015074]
A_23_P32404	NM_002201	ISG20	3669	Homo sapiens interferon stimulated exonuclease gene 20kDa (ISG20), mRNA [NM_002201]
A_24_P196704	NM_018682	MLL5	55904	Homo sapiens myeloid/lymphoid or mixed-lineage leukemia 5 (trithorax homolog, Drosophila) (MLL5), transcript variant 2, mRNA [NM_018682]
A_23_P30069	AK023743	FLJ31033	NA	Homo sapiens cDNA FLJ13681 fis, clone PLACE2000014, weakly similar to HYPOTHETICAL HELICASE C28H8.3 IN CHROMOSOME III. [AK023743]
A_24_P308229	NM_001039775	FLJ38020	55057	Homo sapiens similar to absent in melanoma 1 (FLJ38020), mRNA [NM_001039775]
A_23_P133814	NM_003531	HIST1H3C	8350	Homo sapiens histone cluster 1, H3c (HIST1H3C), mRNA [NM_003531]
A_23_P142750	NM_002759	EIF2AK2	NA	Homo sapiens eukaryotic translation initiation factor 2-alpha kinase 2 (EIF2AK2), mRNA [NM_002759]
A_23_P402081	NM_003520	HIST1H2BN	8340	Homo sapiens histone cluster 1, H2bn (HIST1H2BN), mRNA [NM_003520]
A_32_P162494	THC2671679	THC2671679	84239	Unknown
A_23_P353106	NM_138348	FAM105B	90268	Homo sapiens family with sequence similarity 105, member B (FAM105B), mRNA [NM_138348]
A_24_P924251	THC2537873	THC2537873	415	AK223183 arylsulfatase E precursor variant {Homo sapiens} (exp=-1; wgp=0; cg=0), partial (24%) [THC2537873]
A_24_P601695	AK026194	AK026194	57186	Homo sapiens cDNA: FLJ22541 fis, clone HSI00130. [AK026194]
A_23_P408353	NM_002116	HLA-A	NA	Homo sapiens major histocompatibility complex, class I, A (HLA-A), mRNA [NM_002116]
A_23_P90125	NR_002798	NAPSB	NA	Homo sapiens napsin B aspartic peptidase pseudogene (NAPSB) on chromosome 19 [NR_002798]
A_23_P74550	NM_178454	TMEM77	128338	Homo sapiens transmembrane protein 77 (TMEM77), mRNA [NM_178454]
A_23_P372467	NM_152392	AHSA2	NA	Homo sapiens AHA1, activator of heat shock 90kDa protein ATPase homolog 2 (yeast) (AHSA2), mRNA [NM_152392]
A_23_P209430	NM_020919	ALS2	57679	Homo sapiens amyotrophic lateral sclerosis 2 (juvenile) (ALS2), mRNA [NM_020919]
A_24_P924697	AK055915	AK055915	10602	Homo sapiens cDNA FLJ31353 fis, clone MESAN2000264. [AK055915]
A_32_P116857	NM_016953	PDE11A	NA	Homo sapiens phosphodiesterase 11A (PDE11A), transcript variant 4, mRNA [NM_016953]
A_23_P37317	AF147723	AF147723	NA	Homo sapiens lipopolysaccharide specific response-68 protein (LSR68) mRNA, complete cds. [AF147723]
A_23_P209426	NM_015049	TRAK2	66008	Homo sapiens trafficking protein, kinesin binding 2 (TRAK2), mRNA [NM_015049]
A_24_P367900	ENST00000382726	ANGPT2	285	Angiopoietin-2 precursor (ANG-2). [Source:Uniprot/SWISSPROT;Acc:O15123] [ENST00000382726]
A_23_P28213	NM_131916	PPIL3	53938	Homo sapiens peptidylprolyl isomerase (cyclophilin)-like 3 (PPIL3), transcript variant PPIL3c, mRNA [NM_131916]
A_23_P152527	NM_001088	AANAT	15	Homo sapiens arylalkylamine N-acetyltransferase (AANAT), mRNA [NM_001088]
A_23_P91943	NM_000882	IL12A	3592	Homo sapiens interleukin 12A (natural killer cell stimulatory factor 1, cytotoxic lymphocyte maturation factor 1, p35) (IL12A), mRNA [NM_000882]
A_23_P305245	ENST00000326474	ENST00000326474	401097	Homo sapiens Similar to LOC166075, mRNA (cDNA clone IMAGE:5173621), partial cds. [BC031660]
A_23_P155057	NM_013385	PSCD4	27128	Homo sapiens pleckstrin homology, Sec7 and coiled-coil domains 4 (PSCD4), mRNA [NM_013385]
A_23_P207336	NM_002722	PPY	NA	Homo sapiens pancreatic polypeptide (PPY), mRNA [NM_002722]
A_23_P80048	NR_001442	FER1L4	NA	Homo sapiens fer-1-like 4 (C. elegans) (FER1L4) on chromosome 20 [NR_001442]
A_23_P113716	BC002463	HLA-C	NA	Homo sapiens major histocompatibility complex, class I, C, mRNA (cDNA clone MGC:2285 IMAGE:3345005), complete cds. [BC002463]
A_23_P209731	NM_025139	ARMC9	80210	Homo sapiens armadillo repeat containing 9 (ARMC9), mRNA [NM_025139]
A_32_P35031	A_32_P35031	A_32_P35031	NA	Unknown
A_23_P1173	NM_004132	HABP2	3026	Homo sapiens hyaluronan binding protein 2 (HABP2), mRNA [NM_004132]
A_32_P227769	AK057962	AK057962	NA	Homo sapiens cDNA FLJ25233 fis, clone STM01789. [AK057962]
A_23_P161209	NM_004747	DLG5	9231	Homo sapiens discs, large homolog 5 (Drosophila) (DLG5), mRNA [NM_004747]
A_23_P351215	NM_005414	SKIL	6498	Homo sapiens SKI-like oncogene (SKIL), mRNA [NM_005414]
A_23_P5103	NM_213633	PSG4	5672	Homo sapiens pregnancy specific beta-1-glycoprotein 4 (PSG4), transcript variant 2, mRNA [NM_213633]
A_23_P363647	NM_182540	DDX26B	203522	Homo sapiens DEAD/H (Asp-Glu-Ala-Asp/His) box polypeptide 26B (DDX26B), mRNA [NM_182540]
A_23_P119778	NM_020342	SLC39A10	57181	Homo sapiens solute carrier family 39 (zinc transporter), member 10 (SLC39A10), mRNA [NM_020342]
A_23_P135778	NM_018461	PPP2R2D	55844	Homo sapiens protein phosphatase 2, regulatory subunit B, delta isoform (PPP2R2D), transcript variant 1, mRNA [NM_018461]
A_23_P26954	NM_006373	VAT1	10493	Homo sapiens vesicle amine transport protein 1 homolog (T. californica) (VAT1), mRNA [NM_006373]
A_23_P327140	NM_020914	RNF213	57674	Homo sapiens ring finger protein 213 (RNF213), mRNA [NM_020914]
A_23_P108143	NM_000156	GAMT	2593	Homo sapiens guanidinoacetate N-methyltransferase (GAMT), transcript variant 1, mRNA [NM_000156]
A_23_P98631	NM_181507	HPS5	11234	Homo sapiens Hermansky-Pudlak syndrome 5 (HPS5), transcript variant 1, mRNA [NM_181507]
A_23_P64121	NM_152314	C11orf69	25758	Homo sapiens chromosome 11 open reading frame 69 (C11orf69), mRNA [NM_152314]
A_23_P211299	NM_004571	PKNOX1	5316	Homo sapiens PBX/knotted 1 homeobox 1 (PKNOX1), mRNA [NM_004571]
A_23_P354734	NM_032088	PCDHGA8	56114	Homo sapiens protocadherin gamma subfamily A, 8 (PCDHGA8), transcript variant 1, mRNA [NM_032088]
A_23_P53039	NM_002301	LDHC	3948	Homo sapiens lactate dehydrogenase C (LDHC), transcript variant 1, mRNA [NM_002301]
A_23_P77160	NM_017610	RNF111	54778	Homo sapiens ring finger protein 111 (RNF111), mRNA [NM_017610]
A_32_P155026	ENST00000371189	ENST00000371189	4774	Nuclear factor 1 A-type (Nuclear factor 1/A) (NF1-A) (NFI-A) (NF-I/A) (CCAAT-box-binding transcription factor) (CTF) (TGGCA-binding protein). [Source:Uniprot/SWISSPROT;Acc:Q12857] [ENST00000371189]
A_23_P13018	NM_198897	FIBP	9158	Homo sapiens fibroblast growth factor (acidic) intracellular binding protein (FIBP), transcript variant 1, mRNA [NM_198897]
A_23_P111267	NM_031469	SH3BGRL2	83699	Homo sapiens SH3 domain binding glutamic acid-rich protein like 2 (SH3BGRL2), mRNA [NM_031469]
A_32_P11230	AK128746	LOC399744	NA	Homo sapiens cDNA FLJ44672 fis, clone BRACE3006553. [AK128746]
A_32_P150040	CR606969	CR606969	NA	full-length cDNA clone CS0DF003YF10 of Fetal brain of Homo sapiens (human) [CR606969]
A_32_P146635	AK091132	AK091132	143686	Homo sapiens cDNA FLJ33813 fis, clone CTONG2002744. [AK091132]
A_24_P501520	AK098185	AK098185	92014	Homo sapiens cDNA FLJ40866 fis, clone TRACH2018718. [AK098185]
A_23_P218879	NM_016381	TREX1	84126	Homo sapiens three prime repair exonuclease 1 (TREX1), transcript variant 1, mRNA [NM_016381]
A_23_P165984	NM_080752	ZSWIM3	140831	Homo sapiens zinc finger, SWIM-type containing 3 (ZSWIM3), mRNA [NM_080752]
A_23_P132285	NM_001013440	MPST	4357	Homo sapiens mercaptopyruvate sulfurtransferase (MPST), transcript variant 1, mRNA [NM_001013440]
A_23_P16089	NM_004230	EDG5	9294	Homo sapiens endothelial differentiation, sphingolipid G-protein-coupled receptor, 5 (EDG5), mRNA [NM_004230]
A_23_P78383	NM_013326	C18orf8	29919	Homo sapiens chromosome 18 open reading frame 8 (C18orf8), mRNA [NM_013326]
A_32_P191290	BM045853	BM045853	NA	603624848F1 NIH_MGC_40 Homo sapiens cDNA clone IMAGE:5451514 5', mRNA sequence [BM045853]
A_32_P35047	BC040060	LOC387895	NA	Homo sapiens cDNA clone IMAGE:6160413. [BC040060]
A_23_P166280	THC2614148	THC2614148	23308	Q59G86_HUMAN (Q59G86) Androgen-regulated short-chain dehydrogenase/reductase 1 variant (Fragment), partial (7%) [THC2614148]
A_23_P121869	NM_021036	SMA5	NA	Homo sapiens SMA5 (SMA5), mRNA [NM_021036]
A_23_P93641	NM_020299	AKR1B10	57016	Homo sapiens aldo-keto reductase family 1, member B10 (aldose reductase) (AKR1B10), mRNA [NM_020299]
A_23_P118791	NM_032354	TMEM107	84314	Homo sapiens transmembrane protein 107 (TMEM107), transcript variant 1, mRNA [NM_032354]
A_24_P882959	AK097672	LOC284344	NA	Homo sapiens cDNA FLJ40353 fis, clone TESTI2033520, weakly similar to BILIARY GLYCOPROTEIN 1 PRECURSOR. [AK097672]
A_23_P92161	NM_025047	ARL14	80117	Homo sapiens ADP-ribosylation factor-like 14 (ARL14), mRNA [NM_025047]
A_23_P147605	NM_001003676	C11orf49	79096	Homo sapiens chromosome 11 open reading frame 49 (C11orf49), transcript variant 1, mRNA [NM_001003676]
A_32_P751535	XR_018883	LOC391132	NA	PREDICTED: Homo sapiens similar to 60S ribosomal protein L29 (P23) (LOC391132), mRNA [XR_018883]
A_32_P142602	XM_934188	LOC653801	NA	PREDICTED: Homo sapiens hypothetical LOC653801 (LOC653801), mRNA [XM_934188]
A_23_P48266	NM_153348	FBXW8	26259	Homo sapiens F-box and WD repeat domain containing 8 (FBXW8), transcript variant 1, mRNA [NM_153348]
A_23_P256334	NM_181501	ITGA1	NA	Homo sapiens integrin, alpha 1 (ITGA1), mRNA [NM_181501]
A_23_P211659	NM_022766	CERK	64781	Homo sapiens ceramide kinase (CERK), transcript variant 1, mRNA [NM_022766]
A_32_P132477	THC2539563	THC2539563	NA	MIECCOMP Equus caballus mitochondrial DNA complete sequence, partial (3%) [THC2539563]
A_23_P133606	NM_001046	SLC12A2	6558	Homo sapiens solute carrier family 12 (sodium/potassium/chloride transporters), member 2 (SLC12A2), mRNA [NM_001046]
A_23_P134786	NM_016018	PHF20L1	51105	Homo sapiens PHD finger protein 20-like 1 (PHF20L1), transcript variant 1, mRNA [NM_016018]
A_24_P854964	BC037740	BC037740	NA	Homo sapiens cDNA clone IMAGE:5263531. [BC037740]
A_23_P123440	NM_007175	ERLIN2	11160	Homo sapiens ER lipid raft associated 2 (ERLIN2), transcript variant 1, mRNA [NM_007175]
A_23_P424	NM_018650	MARK1	4139	Homo sapiens MAP/microtubule affinity-regulating kinase 1 (MARK1), mRNA [NM_018650]
A_32_P80809	AA554330	AA554330	NA	nl03d08.s1 NCI_CGAP_Co3 Homo sapiens cDNA clone IMAGE:1029231 3', mRNA sequence [AA554330]
A_24_P350683	BC012121	SLC9A1	6548	Homo sapiens solute carrier family 9 (sodium/hydrogen exchanger), member 1 (antiporter, Na+/H+, amiloride sensitive), mRNA (cDNA clone MGC:20164 IMAGE:4652523), complete cds. [BC012121]
A_32_P17672	A_32_P17672	A_32_P17672	NA	Unknown
A_32_P64475	NM_152608	C1orf55	163859	Homo sapiens chromosome 1 open reading frame 55 (C1orf55), mRNA [NM_152608]
A_23_P201816	NM_014810	CEP350	9857	Homo sapiens centrosomal protein 350kDa (CEP350), mRNA [NM_014810]
A_23_P115286	NM_003921	BCL10	8915	Homo sapiens B-cell CLL/lymphoma 10 (BCL10), mRNA [NM_003921]
A_23_P1292	NM_000124	ERCC6	2074	Homo sapiens excision repair cross-complementing rodent repair deficiency, complementation group 6 (ERCC6), mRNA [NM_000124]
A_23_P392222	ENST00000320188	C9orf119	375757	C9orf119 protein (Chromosome 9 open reading frame 119) (Fragment). [Source:Uniprot/SPTREMBL;Acc:Q8N2W6] [ENST00000320188]
A_32_P197620	NR_002830	LOC492303	NA	Homo sapiens FAM51A1 pseudogene (LOC492303) on chromosome 1 [NR_002830]
A_24_P214598	NM_152542	PPM1K	152926	Homo sapiens protein phosphatase 1K (PP2C domain containing) (PPM1K), mRNA [NM_152542]
A_23_P75056	NM_001002295	GATA3	2625	Homo sapiens GATA binding protein 3 (GATA3), transcript variant 1, mRNA [NM_001002295]
A_23_P107048	BC002811	BC002811	NA	Homo sapiens cDNA clone IMAGE:3636371, partial cds. [BC002811]
A_23_P41049	NM_020347	LZTFL1	54585	Homo sapiens leucine zipper transcription factor-like 1 (LZTFL1), mRNA [NM_020347]
A_32_P157775	THC2564488	THC2564488	NA	E2AK4_HUMAN (Q9P2K8) Eukaryotic translation initiation factor 2-alpha kinase 4 (GCN2-like protein) , partial (3%) [THC2564488]
A_23_P107801	NM_032207	C19orf44	84167	Homo sapiens chromosome 19 open reading frame 44 (C19orf44), mRNA [NM_032207]
A_24_P525917	AK025758	AK025758	4773	Homo sapiens cDNA: FLJ22105 fis, clone HEP17660. [AK025758]
A_23_P19829	NM_013440	PILRB	29990	Homo sapiens paired immunoglobin-like type 2 receptor beta (PILRB), transcript variant 1, mRNA [NM_013440]
A_32_P186710	THC2552359	THC2552359	NA	Q4RCF0_TETNG (Q4RCF0) Chromosome undetermined SCAF19066, whole genome shotgun sequence. (Fragment), partial (5%) [THC2552359]
A_32_P2161	AK023040	AK023040	NA	Homo sapiens cDNA FLJ12978 fis, clone NT2RP2006321. [AK023040]
A_23_P206077	NM_022767	ISG20L1	64782	Homo sapiens interferon stimulated exonuclease gene 20kDa-like 1 (ISG20L1), mRNA [NM_022767]
A_23_P99653	ENST00000390439	ENST00000390439	NA	T-cell receptor alpha V gene segment [Source:IMGT/GENE_DB;Acc:TRAV13-2] [ENST00000390439]
A_24_P594721	BC062753	BC062753	NA	Homo sapiens cDNA clone IMAGE:3933366, partial cds. [BC062753]
A_23_P166536	NM_014577	BRD1	23774	Homo sapiens bromodomain containing 1 (BRD1), mRNA [NM_014577]
A_24_P596027	AK057179	LOC440104	NA	Homo sapiens cDNA FLJ32617 fis, clone STOMA2000257. [AK057179]
A_32_P108592	A_32_P108592	A_32_P108592	NA	Unknown
A_23_P130466	NM_021089	ZNF8	7554	Homo sapiens zinc finger protein 8 (ZNF8), mRNA [NM_021089]
A_23_P131449	ENST00000290390	ENST00000290390	388963	Unknown
A_24_P375421	NM_024798	SNX22	79856	Homo sapiens sorting nexin 22 (SNX22), mRNA [NM_024798]
A_24_P206305	NM_182924	MICALL2	NA	Homo sapiens MICAL-like 2 (MICALL2), transcript variant 1, mRNA [NM_182924]
A_23_P76538	NM_017899	TESC	54997	Homo sapiens tescalcin (TESC), mRNA [NM_017899]
A_23_P29939	NM_007308	SNCA	6622	Homo sapiens synuclein, alpha (non A4 component of amyloid precursor) (SNCA), transcript variant NACP112, mRNA [NM_007308]
A_24_P54390	NM_170672	RASGRP3	25780	Homo sapiens RAS guanyl releasing protein 3 (calcium and DAG-regulated) (RASGRP3), mRNA [NM_170672]
A_32_P21848	THC2716178	THC2716178	NA	ALU5_HUMAN (P39192) Alu subfamily SC sequence contamination warning entry, partial (5%) [THC2716178]
A_24_P191971	AK027248	LOC56757	NA	Homo sapiens cDNA: FLJ23595 fis, clone LNG15262. [AK027248]
A_23_P90523	NM_024578	OCEL1	79629	Homo sapiens occludin/ELL domain containing 1 (OCEL1), mRNA [NM_024578]
A_23_P35414	NM_005398	PPP1R3C	5507	Homo sapiens protein phosphatase 1, regulatory (inhibitor) subunit 3C (PPP1R3C), mRNA [NM_005398]
A_23_P136460	NM_016603	C5orf5	51306	Homo sapiens chromosome 5 open reading frame 5 (C5orf5), mRNA [NM_016603]
A_23_P428298	NM_173561	UNC5CL	222643	Homo sapiens unc-5 homolog C (C. elegans)-like (UNC5CL), mRNA [NM_173561]
A_23_P40078	NM_003400	XPO1	7514	Homo sapiens exportin 1 (CRM1 homolog, yeast) (XPO1), mRNA [NM_003400]
A_23_P209167	NM_005860	FSTL3	10272	Homo sapiens follistatin-like 3 (secreted glycoprotein) (FSTL3), mRNA [NM_005860]
A_23_P23048	NM_002965	S100A9	NA	Homo sapiens S100 calcium binding protein A9 (S100A9), mRNA [NM_002965]
A_23_P214839	NM_005906	MAK	4117	Homo sapiens male germ cell-associated kinase (MAK), mRNA [NM_005906]
A_24_P229669	ENST00000283760	ENST00000283760	653073	CDNA FLJ35785 fis, clone TESTI2005603, moderately similar to Homo sapiens 88-kDa Golgi protein (GM88) mRNA. [Source:Uniprot/SPTREMBL;Acc:Q8NA68] [ENST00000283760]
A_23_P152002	NM_004049	BCL2A1	597	Homo sapiens BCL2-related protein A1 (BCL2A1), mRNA [NM_004049]
A_23_P146456	NM_001333	CTSL2	1515	Homo sapiens cathepsin L2 (CTSL2), mRNA [NM_001333]
A_23_P46118	NM_001821	CHML	1122	Homo sapiens choroideremia-like (Rab escort protein 2) (CHML), mRNA [NM_001821]
A_32_P14243	THC2674354	THC2674354	NA	Q36LB5_MARHY (Q36LB5) Nucleoside-diphosphate-sugar epimerases, partial (8%) [THC2674354]
A_23_P92275	NM_153002	GPR156	165829	Homo sapiens G protein-coupled receptor 156 (GPR156), mRNA [NM_153002]
A_32_P532216	NM_005051	QARS	5859	Homo sapiens glutaminyl-tRNA synthetase (QARS), mRNA [NM_005051]
A_24_P193943	NM_176787	PIGN	23556	Homo sapiens phosphatidylinositol glycan anchor biosynthesis, class N (PIGN), transcript variant 1, mRNA [NM_176787]
A_32_P175557	R01145	R01145	NA	ye88e07.s1 Soares fetal liver spleen 1NFLS Homo sapiens cDNA clone IMAGE:124836 3', mRNA sequence [R01145]
A_24_P42071	A_24_P42071	A_24_P42071	NA	Unknown
A_24_P116351	NM_006427	SIVA1	NA	Homo sapiens SIVA1, apoptosis-inducing factor (SIVA1), transcript variant 1, mRNA [NM_006427]
A_32_P106512	THC2586657	THC2586657	NA	Unknown
A_24_P289845	XR_015197	LOC730508	NA	PREDICTED: Homo sapiens hypothetical protein LOC730508 (LOC730508), mRNA [XR_015197]
A_23_P27627	NM_004317	ASNA1	439	Homo sapiens arsA arsenite transporter, ATP-binding, homolog 1 (bacterial) (ASNA1), mRNA [NM_004317]
A_24_P929268	AK074481	AK074481	NA	Homo sapiens cDNA FLJ23901 fis, clone LNG15812. [AK074481]
A_23_P111698	NM_002360	MAFK	7975	Homo sapiens v-maf musculoaponeurotic fibrosarcoma oncogene homolog K (avian) (MAFK), mRNA [NM_002360]
A_32_P181452	CR610211	CR610211	NA	full-length cDNA clone CS0DD002YI15 of Neuroblastoma Cot 50-normalized of Homo sapiens (human) [CR610211]
A_23_P23074	NM_006417	IFI44	10561	Homo sapiens interferon-induced protein 44 (IFI44), mRNA [NM_006417]
A_23_P33947	NM_025184	EFHC2	80258	Homo sapiens EF-hand domain (C-terminal) containing 2 (EFHC2), mRNA [NM_025184]
A_24_P835500	AK026647	AK026647	162073	Homo sapiens cDNA: FLJ22994 fis, clone KAT11918. [AK026647]
A_23_P255663	NM_024641	MANEA	79694	Homo sapiens mannosidase, endo-alpha (MANEA), mRNA [NM_024641]
A_23_P84350	NM_024596	MCPH1	79648	Homo sapiens microcephaly, primary autosomal recessive 1 (MCPH1), mRNA [NM_024596]
A_23_P90032	NM_025061	LRRC8E	80131	Homo sapiens leucine rich repeat containing 8 family, member E (LRRC8E), mRNA [NM_025061]
A_23_P66948	NM_022751	FAM59A	64762	Homo sapiens family with sequence similarity 59, member A (FAM59A), mRNA [NM_022751]
A_24_P810476	AL109696	AL109696	4916	Homo sapiens mRNA full length insert cDNA clone EUROIMAGE 21920. [AL109696]
A_32_P121549	BC034319	BC034319	NA	Homo sapiens cDNA clone IMAGE:4837650. [BC034319]
A_23_P62115	NM_003254	TIMP1	7076	Homo sapiens TIMP metallopeptidase inhibitor 1 (TIMP1), mRNA [NM_003254]
A_23_P124892	NM_002256	KISS1	3814	Homo sapiens KiSS-1 metastasis-suppressor (KISS1), mRNA [NM_002256]
A_24_P212297	ENST00000302079	ENST00000302079	NA	Uncharacterized protein C18orf58. [Source:Uniprot/SPTREMBL;Acc:Q8NAR6] [ENST00000302079]
A_24_P317907	NM_015385	SORBS1	10580	Homo sapiens sorbin and SH3 domain containing 1 (SORBS1), transcript variant 2, mRNA [NM_015385]
A_32_P461386	AK057355	AK057355	339834	Homo sapiens cDNA FLJ32793 fis, clone TESTI2002415. [AK057355]
A_23_P110473	NM_004536	NAIP	4671	Homo sapiens NLR family, apoptosis inhibitory protein (NAIP), transcript variant 1, mRNA [NM_004536]
A_23_P325501	NM_015358	MORC3	23515	Homo sapiens MORC family CW-type zinc finger 3 (MORC3), mRNA [NM_015358]
A_23_P367899	NM_000121	EPOR	2057	Homo sapiens erythropoietin receptor (EPOR), mRNA [NM_000121]
A_23_P380318	NM_001965	EGR4	NA	Homo sapiens early growth response 4 (EGR4), mRNA [NM_001965]
A_24_P664995	AK055641	AK055641	23468	Homo sapiens cDNA FLJ31079 fis, clone HSYRA2001595. [AK055641]
A_23_P388993	ENST00000278590	ZC3H12C	85463	Zinc finger CCCH-type-containing protein 12C (Fragment). [Source:Uniprot/SPTREMBL;Acc:Q9C0D7] [ENST00000278590]
A_23_P200252	NM_032324	C1orf57	84284	Homo sapiens chromosome 1 open reading frame 57 (C1orf57), mRNA [NM_032324]
A_32_P136588	BF928446	BF928446	NA	BF928446 IL2-NT0200-061200-269-F07 NT0200 Homo sapiens cDNA, mRNA sequence [BF928446]
A_23_P18692	NM_000671	ADH5	128	Homo sapiens alcohol dehydrogenase 5 (class III), chi polypeptide (ADH5), mRNA [NM_000671]
A_23_P125109	A_23_P125109	A_23_P125109	NA	Unknown
A_23_P29773	NM_014398	LAMP3	27074	Homo sapiens lysosomal-associated membrane protein 3 (LAMP3), mRNA [NM_014398]
A_23_P58604	NM_016175	LOC51149	51149	Homo sapiens hypothetical LOC51149 (LOC51149), transcript variant 1, mRNA [NM_016175]
A_23_P86182	NM_031901	MRPS21	54460	Homo sapiens mitochondrial ribosomal protein S21 (MRPS21), nuclear gene encoding mitochondrial protein, transcript variant 1, mRNA [NM_031901]
A_23_P57868	NM_000666	ACY1	95	Homo sapiens aminoacylase 1 (ACY1), mRNA [NM_000666]
A_23_P214678	NM_015921	CUTA	51596	Homo sapiens cutA divalent cation tolerance homolog (E. coli) (CUTA), transcript variant 2, mRNA [NM_015921]
A_23_P109034	NM_002999	SDC4	6385	Homo sapiens syndecan 4 (SDC4), mRNA [NM_002999]
A_23_P158662	NM_212492	GPS1	2873	Homo sapiens G protein pathway suppressor 1 (GPS1), transcript variant 1, mRNA [NM_212492]
A_23_P210829	NM_018257	PCMTD2	55251	Homo sapiens protein-L-isoaspartate (D-aspartate) O-methyltransferase domain containing 2 (PCMTD2), mRNA [NM_018257]
A_23_P500799	NM_001226	CASP6	839	Homo sapiens caspase 6, apoptosis-related cysteine peptidase (CASP6), transcript variant alpha, mRNA [NM_001226]
A_24_P25020	A_24_P25020	A_24_P25020	NA	Unknown
A_23_P395566	NM_024735	FBXO31	79791	Homo sapiens F-box protein 31 (FBXO31), mRNA [NM_024735]
A_23_P155815	NM_022346	NCAPG	64151	Homo sapiens non-SMC condensin I complex, subunit G (NCAPG), mRNA [NM_022346]
A_23_P109055	NM_033550	TP53RK	112858	Homo sapiens TP53 regulating kinase (TP53RK), mRNA [NM_033550]
A_23_P218346	AB046856	TANC2	26115	Homo sapiens mRNA for KIAA1636 protein, partial cds. [AB046856]
A_23_P152356	NM_003454	ZNF200	7752	Homo sapiens zinc finger protein 200 (ZNF200), transcript variant 1, mRNA [NM_003454]
A_23_P18684	NM_004362	CLGN	1047	Homo sapiens calmegin (CLGN), mRNA [NM_004362]
A_23_P153917	NM_002374	MAP2	4133	Homo sapiens microtubule-associated protein 2 (MAP2), transcript variant 1, mRNA [NM_002374]
A_23_P73763	NM_006014	LAGE3	8270	Homo sapiens L antigen family, member 3 (LAGE3), mRNA [NM_006014]
A_23_P87482	NM_024068	OBFC2B	NA	Homo sapiens oligonucleotide/oligosaccharide-binding fold containing 2B (OBFC2B), mRNA [NM_024068]
A_23_P19036	NM_006058	TNIP1	10318	Homo sapiens TNFAIP3 interacting protein 1 (TNIP1), mRNA [NM_006058]
A_23_P154740	NM_018474	C20orf19	NA	Homo sapiens chromosome 20 open reading frame 19 (C20orf19), mRNA [NM_018474]
A_32_P160398	BX413319	BX413319	NA	BX413319 Homo sapiens FETAL BRAIN Homo sapiens cDNA clone CS0DF020YD10 3-PRIME, mRNA sequence [BX413319]
A_23_P6914	NM_022776	OSBPL11	114885	Homo sapiens oxysterol binding protein-like 11 (OSBPL11), mRNA [NM_022776]
A_23_P160886	NM_138697	TAS1R1	80835	Homo sapiens taste receptor, type 1, member 1 (TAS1R1), transcript variant 2, mRNA [NM_138697]
A_23_P14174	NM_006573	TNFSF13B	10673	Homo sapiens tumor necrosis factor (ligand) superfamily, member 13b (TNFSF13B), mRNA [NM_006573]
A_23_P315991	NM_178168	OR10A5	144124	Homo sapiens olfactory receptor, family 10, subfamily A, member 5 (OR10A5), mRNA [NM_178168]
A_23_P85783	NM_006623	PHGDH	26227	Homo sapiens phosphoglycerate dehydrogenase (PHGDH), mRNA [NM_006623]
A_24_P937119	AK123473	ZNF292	23036	Homo sapiens cDNA FLJ41479 fis, clone BRTHA2002442. [AK123473]
A_23_P318396	NM_198700	CUGBP1	10658	Homo sapiens CUG triplet repeat, RNA binding protein 1 (CUGBP1), transcript variant 2, mRNA [NM_198700]
A_23_P254498	NM_016492	RANGNRF	29098	Homo sapiens RAN guanine nucleotide release factor (RANGNRF), mRNA [NM_016492]
A_23_P311087	NM_012482	ZNF281	23528	Homo sapiens zinc finger protein 281 (ZNF281), mRNA [NM_012482]
A_23_P160336	NM_020997	LEFTY1	10637	Homo sapiens left-right determination factor 1 (LEFTY1), mRNA [NM_020997]
A_32_P214441	BC003075	BC003075	NA	Homo sapiens cDNA clone IMAGE:3506537, **** WARNING: chimeric clone ****. [BC003075]
A_24_P15502	A_24_P15502	A_24_P15502	NA	Unknown
A_23_P162106	NM_016055	MRPL48	51642	Homo sapiens mitochondrial ribosomal protein L48 (MRPL48), nuclear gene encoding mitochondrial protein, mRNA [NM_016055]
A_23_P138706	NM_000681	ADRA2A	150	Homo sapiens adrenergic, alpha-2A-, receptor (ADRA2A), mRNA [NM_000681]
A_23_P78677	NM_014047	C19orf53	NA	Homo sapiens chromosome 19 open reading frame 53 (C19orf53), mRNA [NM_014047]
A_23_P27035	NM_015544	TMEM98	26022	Homo sapiens transmembrane protein 98 (TMEM98), transcript variant 1, mRNA [NM_015544]
A_23_P362637	NM_015255	UBR2	23304	Homo sapiens ubiquitin protein ligase E3 component n-recognin 2 (UBR2), mRNA [NM_015255]
A_23_P152406	NM_032330	CAPNS2	84290	Homo sapiens calpain, small subunit 2 (CAPNS2), mRNA [NM_032330]
A_24_P374863	AK090421	RLTPR	NA	Homo sapiens mRNA for FLJ00330 protein. [AK090421]
A_23_P415511	NM_144706	C2orf15	51263	Homo sapiens chromosome 2 open reading frame 15 (C2orf15), mRNA [NM_144706]
A_32_P118372	NM_015693	INTU	27152	Homo sapiens inturned planar cell polarity effector homolog (Drosophila) (INTU), mRNA [NM_015693]
A_24_P244410	NM_014042	C11orf51	NA	Homo sapiens chromosome 11 open reading frame 51 (C11orf51), mRNA [NM_014042]
A_23_P89062	ENST00000254109	ENST00000254109	NA	CDNA FLJ30136 fis, clone BRACE2000077 (Chromosome 16 open reading frame 67). [Source:Uniprot/SPTREMBL;Acc:Q96NS8] [ENST00000254109]
A_24_P358063	AK098637	AK098637	100506557	Homo sapiens cDNA FLJ25771 fis, clone TST06415. [AK098637]
A_24_P65597	BC082758	BC082758	NA	Homo sapiens cDNA clone IMAGE:6644562, **** WARNING: chimeric clone ****. [BC082758]
A_23_P120254	NM_020185	DUSP22	56940	Homo sapiens dual specificity phosphatase 22 (DUSP22), mRNA [NM_020185]
A_23_P250629	NM_004159	PSMB8	NA	Homo sapiens proteasome (prosome, macropain) subunit, beta type, 8 (large multifunctional peptidase 7) (PSMB8), transcript variant 1, mRNA [NM_004159]
A_32_P36694	NM_175061	JAZF1	221895	Homo sapiens JAZF zinc finger 1 (JAZF1), mRNA [NM_175061]
A_32_P181548	THC2670421	THC2670421	NA	Unknown
A_24_P341538	NM_201286	USP51	158880	Homo sapiens ubiquitin specific peptidase 51 (USP51), mRNA [NM_201286]
A_24_P367199	A_24_P367199	A_24_P367199	NA	Unknown
A_23_P58002	NM_022171	TCTA	6988	Homo sapiens T-cell leukemia translocation altered gene (TCTA), mRNA [NM_022171]
A_24_P340112	THC2683124	THC2683124	5165	Unknown
A_23_P500601	NM_033017	TRIM4	89122	Homo sapiens tripartite motif-containing 4 (TRIM4), transcript variant alpha, mRNA [NM_033017]
A_23_P129935	NM_030938	TMEM49	NA	Homo sapiens transmembrane protein 49 (TMEM49), mRNA [NM_030938]
A_32_P15874	THC2691966	THC2691966	NA	Q8INN3_DROME (Q8INN3) CG31415-PA (IP07196p), partial (7%) [THC2691966]
A_23_P130735	NM_014037	SLC6A16	28968	Homo sapiens solute carrier family 6, member 16 (SLC6A16), mRNA [NM_014037]
A_23_P15090	NM_005880	DNAJA2	NA	Homo sapiens DnaJ (Hsp40) homolog, subfamily A, member 2 (DNAJA2), mRNA [NM_005880]
A_23_P62953	NM_002585	PBX1	5087	Homo sapiens pre-B-cell leukemia homeobox 1 (PBX1), mRNA [NM_002585]
A_23_P104641	NM_013265	C11orf2	738	Homo sapiens chromosome 11 open reading frame2 (C11orf2), mRNA [NM_013265]
A_23_P2922	NM_016586	MBIP	51562	Homo sapiens MAP3K12 binding inhibitory protein 1 (MBIP), mRNA [NM_016586]
A_23_P48530	NM_032594	INSM2	84684	Homo sapiens insulinoma-associated 2 (INSM2), mRNA [NM_032594]
A_23_P69537	NM_006681	NMU	10874	Homo sapiens neuromedin U (NMU), mRNA [NM_006681]
A_32_P152255	AK094623	AK094623	NA	Homo sapiens cDNA FLJ37304 fis, clone BRAMY2016070. [AK094623]
A_24_P332739	NM_206908	GUSBL2	NA	Homo sapiens glucuronidase, beta-like 2 (GUSBL2), mRNA [NM_206908]
A_23_P217820	NM_014762	DHCR24	1718	Homo sapiens 24-dehydrocholesterol reductase (DHCR24), mRNA [NM_014762]
A_32_P106864	AA303143	AA303143	NA	AA303143 EST13031 Uterus tumor I Homo sapiens cDNA 5' end similar to hypothetical protein KIAA0222, mRNA sequence [AA303143]
A_23_P165676	BC017694	FAM128B	653784	Homo sapiens family with sequence similarity 128, member B, mRNA (cDNA clone MGC:21027 IMAGE:4415420), complete cds. [BC017694]
A_24_P887857	XR_019109	LOC650517	NA	PREDICTED: Homo sapiens hypothetical LOC650517 (LOC650517), mRNA [XR_019109]
A_23_P8432	NM_006833	COPS6	10980	Homo sapiens COP9 constitutive photomorphogenic homolog subunit 6 (Arabidopsis) (COPS6), mRNA [NM_006833]
A_23_P41796	ENST00000264777	MAP3K1	NA	Mitogen-activated protein kinase kinase kinase 1 (EC 2.7.11.25) (MAPK/ERK kinase kinase 1) (MEK kinase 1) (MEKK 1) (Fragment). [Source:Uniprot/SWISSPROT;Acc:Q13233] [ENST00000264777]
A_23_P130642	NM_198460	GBP6	NA	Homo sapiens guanylate binding protein family, member 6 (GBP6), mRNA [NM_198460]
A_23_P88420	NM_006156	NEDD8	4738	Homo sapiens neural precursor cell expressed, developmentally down-regulated 8 (NEDD8), mRNA [NM_006156]
A_24_P358328	NR_002187	tcag7.1015	NA	Homo sapiens hypothetical protein LOC286016 (LOC286016) on chromosome 7 [NR_002187]
A_24_P287043	NM_006435	IFITM2	10581	Homo sapiens interferon induced transmembrane protein 2 (1-8D) (IFITM2), mRNA [NM_006435]
A_23_P125107	NM_005514	HLA-B	3106	Homo sapiens major histocompatibility complex, class I, B (HLA-B), mRNA [NM_005514]
A_23_P106412	AK130644	AK130644	NA	Homo sapiens cDNA FLJ27134 fis, clone SPL08315. [AK130644]
A_24_P254933	ENST00000270031	ENST00000270031	NA	interferon induced transmembrane protein 3 (1-8U) (IFITM3), mRNA [Source:RefSeq_dna;Acc:NM_021034] [ENST00000270031]
A_24_P341386	A_24_P341386	A_24_P341386	NA	Unknown
A_24_P229884	BC022385	LOC440335	NA	Homo sapiens cDNA clone IMAGE:4296365. [BC022385]
A_23_P72448	THC2537829	THC2537829	NA	HSU70730 SnoN2 {Homo sapiens} (exp=-1; wgp=0; cg=0), complete [THC2537829]
A_23_P380614	NM_006045	ATP9A	10079	Homo sapiens ATPase, Class II, type 9A (ATP9A), mRNA [NM_006045]
A_23_P309361	NM_144584	C1orf59	113802	Homo sapiens chromosome 1 open reading frame 59 (C1orf59), mRNA [NM_144584]
A_23_P81219	NM_016619	PLAC8	51316	Homo sapiens placenta-specific 8 (PLAC8), mRNA [NM_016619]
A_23_P63083	NM_018489	ASH1L	55870	Homo sapiens ash1 (absent, small, or homeotic)-like (Drosophila) (ASH1L), mRNA [NM_018489]
A_23_P166100	NM_021156	TXNDC13	56255	Homo sapiens thioredoxin domain containing 13 (TXNDC13), mRNA [NM_021156]
A_32_P49854	THC2697511	THC2697511	NA	Unknown
A_23_P21162	NM_152773	MGC33212	255758	Homo sapiens hypothetical protein MGC33212 (MGC33212), mRNA [NM_152773]
A_32_P103678	THC2729899	THC2729899	NA	Unknown
A_23_P143713	NM_021822	APOBEC3G	60489	Homo sapiens apolipoprotein B mRNA editing enzyme, catalytic polypeptide-like 3G (APOBEC3G), mRNA [NM_021822]
A_23_P135257	NM_002771	PRSS3	5646	Homo sapiens protease, serine, 3 (mesotrypsin) (PRSS3), mRNA [NM_002771]
A_24_P391991	AK124132	LOC340286	NA	Homo sapiens cDNA FLJ42138 fis, clone TESTI2036684. [AK124132]
A_23_P62709	NM_005416	SPRR3	6707	Homo sapiens small proline-rich protein 3 (SPRR3), mRNA [NM_005416]
A_23_P56630	NM_007315	STAT1	6772	Homo sapiens signal transducer and activator of transcription 1, 91kDa (STAT1), transcript variant alpha, mRNA [NM_007315]
A_23_P200096	NM_025106	SPSB1	80176	Homo sapiens splA/ryanodine receptor domain and SOCS box containing 1 (SPSB1), mRNA [NM_025106]
A_23_P216664	NM_004473	FOXE1	2304	Homo sapiens forkhead box E1 (thyroid transcription factor 2) (FOXE1), mRNA [NM_004473]
A_23_P94591	NM_032928	TMEM141	85014	Homo sapiens transmembrane protein 141 (TMEM141), mRNA [NM_032928]
A_23_P113462	NM_017641	KIF21A	NA	Homo sapiens kinesin family member 21A (KIF21A), mRNA [NM_017641]
A_23_P401084	NM_174945	ZNF575	284346	Homo sapiens zinc finger protein 575 (ZNF575), mRNA [NM_174945]
A_24_P745670	A_24_P745670	A_24_P745670	NA	Unknown
A_24_P665504	BC092421	BC092421	NA	Homo sapiens cDNA clone IMAGE:30378758. [BC092421]
A_23_P39125	NM_015710	GLTSCR2	NA	Homo sapiens glioma tumor suppressor candidate region gene 2 (GLTSCR2), mRNA [NM_015710]
A_23_P303718	NM_015548	DST	667	Homo sapiens dystonin (DST), transcript variant 1eA, mRNA [NM_015548]
A_23_P41732	NM_022828	YTHDC2	64848	Homo sapiens YTH domain containing 2 (YTHDC2), mRNA [NM_022828]
A_23_P384329	AL833317	DENND4A	10260	Homo sapiens mRNA; cDNA DKFZp313L197 (from clone DKFZp313L197). [AL833317]
A_24_P372643	NM_007105	SLC22A18AS	5003	Homo sapiens solute carrier family 22 (organic cation transporter), member 18 antisense (SLC22A18AS), mRNA [NM_007105]
A_23_P114662	NM_001889	CRYZ	1429	Homo sapiens crystallin, zeta (quinone reductase) (CRYZ), mRNA [NM_001889]
A_23_P72059	ENST00000359236	FLJ20674	54621	CDNA FLJ20674 fis, clone KAIA4450. [Source:Uniprot/SPTREMBL;Acc:Q9NWQ7] [ENST00000359236]
A_23_P113380	NM_017944	USP47	55031	Homo sapiens ubiquitin specific peptidase 47 (USP47), mRNA [NM_017944]
A_23_P365785	NM_014552	GRHL1	29841	Homo sapiens grainyhead-like 1 (Drosophila) (GRHL1), transcript variant 1, mRNA [NM_014552]
A_23_P205281	NM_004894	C14orf2	NA	Homo sapiens chromosome 14 open reading frame 2 (C14orf2), mRNA [NM_004894]
A_23_P47857	NM_016551	TM7SF3	51768	Homo sapiens transmembrane 7 superfamily member 3 (TM7SF3), mRNA [NM_016551]
A_24_P198178	NM_000728	CALCB	796	Homo sapiens calcitonin-related polypeptide, beta (CALCB), mRNA [NM_000728]
A_23_P137423	NM_052868	IGSF8	NA	Homo sapiens immunoglobulin superfamily, member 8 (IGSF8), mRNA [NM_052868]
A_23_P427760	NM_152431	PIWIL4	143689	Homo sapiens piwi-like 4 (Drosophila) (PIWIL4), mRNA [NM_152431]
A_23_P30776	NM_003523	HIST1H2BE	8339	Homo sapiens histone cluster 1, H2be (HIST1H2BE), mRNA [NM_003523]
A_24_P163590	NM_152556	FLJ31818	154743	Homo sapiens hypothetical protein FLJ31818 (FLJ31818), mRNA [NM_152556]
A_23_P381505	AK075525	FLJ14712	221806	Homo sapiens cDNA PSEC0224 fis, clone HEMBA1005703, weakly similar to UROMODULIN PRECURSOR. [AK075525]
A_23_P150267	NM_024649	BBS1	NA	Homo sapiens Bardet-Biedl syndrome 1 (BBS1), mRNA [NM_024649]
A_24_P396231	BC040653	BC040653	NA	Homo sapiens cDNA clone IMAGE:4797120. [BC040653]
A_23_P254079	NM_003943	GENX-3414	100129583	Homo sapiens genethonin 1 (GENX-3414), mRNA [NM_003943]
A_32_P5542	AF131782	AF131782	NA	Homo sapiens clone 24941 mRNA sequence. [AF131782]
A_23_P385766	NM_145865	ANKS4B	257629	Homo sapiens ankyrin repeat and sterile alpha motif domain containing 4B (ANKS4B), mRNA [NM_145865]
A_23_P110196	NM_016323	HERC5	51191	Homo sapiens hect domain and RLD 5 (HERC5), mRNA [NM_016323]
A_23_P120048	NM_013450	BAZ2B	29994	Homo sapiens bromodomain adjacent to zinc finger domain, 2B (BAZ2B), mRNA [NM_013450]
A_23_P73097	NM_170587	RGS20	8601	Homo sapiens regulator of G-protein signalling 20 (RGS20), transcript variant 1, mRNA [NM_170587]
A_23_P161231	NM_030971	SFXN3	81855	Homo sapiens sideroflexin 3 (SFXN3), mRNA [NM_030971]
A_23_P55388	NM_018143	KLHL11	55175	Homo sapiens kelch-like 11 (Drosophila) (KLHL11), mRNA [NM_018143]
A_23_P134477	NM_032350	MGC11257	84310	Homo sapiens hypothetical protein MGC11257 (MGC11257), mRNA [NM_032350]
A_24_P549518	XR_018505	LOC402093	NA	PREDICTED: Homo sapiens similar to Adenosylhomocysteinase (S-adenosyl-L-homocysteine hydrolase) (AdoHcyase) (Liver copper-binding protein) (CUBP) (LOC402093), mRNA [XR_018505]
A_32_P85230	BE646426	BE646426	NA	BE646426 7e86f01.x1 NCI_CGAP_CLL1 Homo sapiens cDNA clone IMAGE:3292057 3', mRNA sequence [BE646426]
A_23_P324327	NM_016235	GPRC5B	51704	Homo sapiens G protein-coupled receptor, family C, group 5, member B (GPRC5B), mRNA [NM_016235]
A_24_P142495	NM_030966	KRTAP1-3	81850	Homo sapiens keratin associated protein 1-3 (KRTAP1-3), mRNA [NM_030966]
A_32_P1516	AA714537	AA714537	NA	nw20g12.s1 NCI_CGAP_GCB0 Homo sapiens cDNA clone IMAGE:1241062 3' similar to gb:M84711 40S RIBOSOMAL PROTEIN S3A (HUMAN);, mRNA sequence [AA714537]
A_24_P312119	AI084055	AI084055	55033	oy72a11.x1 NCI_CGAP_CLL1 Homo sapiens cDNA clone IMAGE:1671356 3', mRNA sequence [AI084055]
A_23_P205367	NM_020958	KIAA1622	57718	Homo sapiens KIAA1622 (KIAA1622), transcript variant 2, mRNA [NM_020958]
A_23_P131614	NM_004369	COL6A3	NA	Homo sapiens collagen, type VI, alpha 3 (COL6A3), transcript variant 1, mRNA [NM_004369]
A_23_P108303	NM_005001	NDUFA7	4701	Homo sapiens NADH dehydrogenase (ubiquinone) 1 alpha subcomplex, 7, 14.5kDa (NDUFA7), mRNA [NM_005001]
A_23_P31335	NM_016265	ZNF12	7559	Homo sapiens zinc finger protein 12 (ZNF12), transcript variant 1, mRNA [NM_016265]
A_24_P67408	XR_018965	LOC648992	NA	PREDICTED: Homo sapiens similar to prohibitin (LOC648992), mRNA [XR_018965]
A_23_P40693	NM_001429	EP300	2033	Homo sapiens E1A binding protein p300 (EP300), mRNA [NM_001429]
A_24_P114183	NM_002004	FDPS	2224	Homo sapiens farnesyl diphosphate synthase (farnesyl pyrophosphate synthetase, dimethylallyltranstransferase, geranyltranstransferase) (FDPS), mRNA [NM_002004]
A_24_P268786	NM_018657	MYNN	55892	Homo sapiens myoneurin (MYNN), mRNA [NM_018657]
A_23_P41541	NM_138364	LOC90826	90826	Homo sapiens hypothetical protein BC004337 (LOC90826), mRNA [NM_138364]
A_32_P142088	THC2531204	THC2531204	9019	O95297_HUMAN (O95297) Protein zero related protein (Myelin protein zero-like 1) (Myelin protein zero-like protein MPZL1) (Myelin protein zero-like protein MPZL1c) (Myelin protein zero-like protein MPZL1a), complete [THC2531204]
A_23_P149259	NM_032323	TMEM79	84283	Homo sapiens transmembrane protein 79 (TMEM79), mRNA [NM_032323]
A_24_P80138	NM_024065	PDCL3	79031	Homo sapiens phosducin-like 3 (PDCL3), mRNA [NM_024065]
A_23_P45976	NM_002885	RAP1GAP	NA	Homo sapiens RAP1 GTPase activating protein (RAP1GAP), mRNA [NM_002885]
A_23_P101642	NM_002842	PTPRH	5794	Homo sapiens protein tyrosine phosphatase, receptor type, H (PTPRH), mRNA [NM_002842]
A_23_P150841	NM_003440	ZNF140	7699	Homo sapiens zinc finger protein 140 (ZNF140), mRNA [NM_003440]
A_24_P514517	XM_931434	LOC400027	NA	PREDICTED: Homo sapiens hypothetical gene supported by BC047417, transcript variant 2 (LOC400027), mRNA [XM_931434]
A_23_P32054	NM_015447	CAMSAP1	NA	Homo sapiens calmodulin regulated spectrin-associated protein 1 (CAMSAP1), mRNA [NM_015447]
A_23_P29394	NM_032279	ATP13A4	84239	Homo sapiens ATPase type 13A4 (ATP13A4), mRNA [NM_032279]
A_32_P90047	ENST00000382878	ENST00000382878	NA	CH455 (Fragment). [Source:Uniprot/SPTREMBL;Acc:Q5BLP8] [ENST00000382878]
A_23_P251984	NM_004577	PSPH	5723	Homo sapiens phosphoserine phosphatase (PSPH), mRNA [NM_004577]
A_32_P35256	BF436068	BF436068	NA	nab34g11.x1 Soares_NSF_F8_9W_OT_PA_P_S1 Homo sapiens cDNA clone IMAGE:3268028 3', mRNA sequence [BF436068]
A_23_P150547	NM_014224	PGA5	643834	Homo sapiens pepsinogen 5, group I (pepsinogen A) (PGA5), mRNA [NM_014224]
A_23_P211522	NM_145738	SYNGR1	NA	Homo sapiens synaptogyrin 1 (SYNGR1), transcript variant 1c, mRNA [NM_145738]
A_23_P373992	NM_145294	WDR90	NA	Homo sapiens WD repeat domain 90 (WDR90), mRNA [NM_145294]
A_23_P107911	NM_002776	KLK10	5655	Homo sapiens kallikrein-related peptidase 10 (KLK10), transcript variant 1, mRNA [NM_002776]
A_23_P212436	NM_001008392	CTDSPL	NA	Homo sapiens CTD (carboxy-terminal domain, RNA polymerase II, polypeptide A) small phosphatase-like (CTDSPL), transcript variant 1, mRNA [NM_001008392]
A_24_P783679	XR_015156	LOC727891	NA	PREDICTED: Homo sapiens similar to Heat shock protein HSP 90-alpha (HSP 86) (NY-REN-38 antigen) (LOC727891), mRNA [XR_015156]
A_23_P88119	NM_006644	HSPH1	10808	Homo sapiens heat shock 105kDa/110kDa protein 1 (HSPH1), mRNA [NM_006644]
A_23_P425502	NM_017613	DONSON	29980	Homo sapiens downstream neighbor of SON (DONSON), mRNA [NM_017613]
A_32_P70245	AL359605	AL359605	NA	Homo sapiens mRNA; cDNA DKFZp547G036 (from clone DKFZp547G036). [AL359605]
A_23_P155755	NM_002993	CXCL6	6372	Homo sapiens chemokine (C-X-C motif) ligand 6 (granulocyte chemotactic protein 2) (CXCL6), mRNA [NM_002993]
A_23_P78922	AK098175	ZNF283	NA	Homo sapiens cDNA FLJ40856 fis, clone TRACH2016498, moderately similar to ZINC FINGER PROTEIN 184. [AK098175]
A_23_P31041	NM_013262	MYLIP	29116	Homo sapiens myosin regulatory light chain interacting protein (MYLIP), mRNA [NM_013262]
A_23_P335239	NM_207123	GAB1	2549	Homo sapiens GRB2-associated binding protein 1 (GAB1), transcript variant 1, mRNA [NM_207123]
A_23_P159833	NM_004541	NDUFA1	NA	Homo sapiens NADH dehydrogenase (ubiquinone) 1 alpha subcomplex, 1, 7.5kDa (NDUFA1), nuclear gene encoding mitochondrial protein, mRNA [NM_004541]
A_23_P215525	NM_015550	OSBPL3	NA	Homo sapiens oxysterol binding protein-like 3 (OSBPL3), transcript variant 1, mRNA [NM_015550]
A_23_P258270	NM_002886	RAP2B	5912	Homo sapiens RAP2B, member of RAS oncogene family (RAP2B), mRNA [NM_002886]
A_24_P134526	NM_007311	TSPO	706	Homo sapiens translocator protein (18kDa) (TSPO), transcript variant PBR-S, mRNA [NM_007311]
A_32_P225806	AK094950	AK094950	NA	Homo sapiens cDNA FLJ37631 fis, clone BRCOC2015944. [AK094950]
A_23_P8744	NM_020728	FAM62B	57488	Homo sapiens family with sequence similarity 62 (C2 domain containing) member B (FAM62B), mRNA [NM_020728]
A_23_P307002	AK023110	SSU72	NA	Homo sapiens cDNA FLJ13048 fis, clone NT2RP3001399, weakly similar to SSU72 PROTEIN. [AK023110]
A_23_P36129	NM_015533	DAK	NA	Homo sapiens dihydroxyacetone kinase 2 homolog (S. cerevisiae) (DAK), mRNA [NM_015533]
A_23_P17826	NM_000343	SLC5A1	6523	Homo sapiens solute carrier family 5 (sodium/glucose cotransporter), member 1 (SLC5A1), mRNA [NM_000343]
A_23_P129956	NM_004090	DUSP3	1845	Homo sapiens dual specificity phosphatase 3 (vaccinia virus phosphatase VH1-related) (DUSP3), mRNA [NM_004090]
A_23_P205929	NM_197960	DPP8	54878	Homo sapiens dipeptidyl-peptidase 8 (DPP8), transcript variant 3, mRNA [NM_197960]
A_24_P406301	NM_004546	NDUFB2	4708	Homo sapiens NADH dehydrogenase (ubiquinone) 1 beta subcomplex, 2, 8kDa (NDUFB2), nuclear gene encoding mitochondrial protein, mRNA [NM_004546]
A_23_P212307	NM_182903	KIF9	64147	Homo sapiens kinesin family member 9 (KIF9), transcript variant 3, mRNA [NM_182903]
A_23_P13683	NM_014830	ZBTB39	9880	Homo sapiens zinc finger and BTB domain containing 39 (ZBTB39), mRNA [NM_014830]
A_24_P341323	NM_001012981	ZKSCAN2	342357	Homo sapiens zinc finger with KRAB and SCAN domains 2 (ZKSCAN2), mRNA [NM_001012981]
A_24_P393372	AK098354	AK098354	23241	Homo sapiens cDNA FLJ25488 fis, clone CBR00232. [AK098354]
A_23_P124522	NM_024819	DCAKD	79877	Homo sapiens dephospho-CoA kinase domain containing (DCAKD), mRNA [NM_024819]
A_24_P152983	XR_015402	LOC731170	NA	PREDICTED: Homo sapiens similar to eukaryotic translation elongation factor 1 alpha 2 (LOC731170), mRNA [XR_015402]
A_32_P24431	A_32_P24431	A_32_P24431	NA	Unknown
A_23_P117146	NM_012406	PRDM4	11108	Homo sapiens PR domain containing 4 (PRDM4), mRNA [NM_012406]
A_23_P117912	ENST00000220507	RHOV	171177	ras homolog gene family, member V [Source:RefSeq_peptide;Acc:NP_598378] [ENST00000220507]
A_23_P257704	NM_001540	HSPB1	NA	Homo sapiens heat shock 27kDa protein 1 (HSPB1), mRNA [NM_001540]
A_23_P144668	NM_138809	CMBL	134147	Homo sapiens carboxymethylenebutenolidase homolog (Pseudomonas) (CMBL), mRNA [NM_138809]
A_23_P143935	NM_025163	PIGZ	80235	Homo sapiens phosphatidylinositol glycan anchor biosynthesis, class Z (PIGZ), mRNA [NM_025163]
A_23_P47848	NM_018694	ARL6IP4	NA	Homo sapiens ADP-ribosylation-like factor 6 interacting protein 4 (ARL6IP4), transcript variant 1, mRNA [NM_018694]
A_23_P213415	NM_003966	SEMA5A	9037	Homo sapiens sema domain, seven thrombospondin repeats (type 1 and type 1-like), transmembrane domain (TM) and short cytoplasmic domain, (semaphorin) 5A (SEMA5A), mRNA [NM_003966]
A_23_P133216	NM_020726	NLN	57486	Homo sapiens neurolysin (metallopeptidase M3 family) (NLN), mRNA [NM_020726]
A_23_P101240	AF086436	AF086436	147645	Homo sapiens full length insert cDNA clone ZD80E03. [AF086436]
A_24_P325107	NM_020940	KIAA1600	NA	Homo sapiens KIAA1600 (KIAA1600), mRNA [NM_020940]
A_24_P75920	NM_001080503	LOC126075	126075	Homo sapiens hypothetical protein LOC126075 (LOC126075), mRNA [NM_001080503]
A_24_P67063	A_24_P67063	A_24_P67063	NA	Unknown
A_23_P323930	NM_005723	TSPAN5	10098	Homo sapiens tetraspanin 5 (TSPAN5), mRNA [NM_005723]
A_23_P141715	NM_015476	C18orf10	25941	Homo sapiens chromosome 18 open reading frame 10 (C18orf10), mRNA [NM_015476]
A_23_P117743	NM_024708	ASB7	140460	Homo sapiens ankyrin repeat and SOCS box-containing 7 (ASB7), transcript variant 1, mRNA [NM_024708]
A_23_P256542	NM_014367	C3orf28	26355	Homo sapiens chromosome 3 open reading frame 28 (C3orf28), mRNA [NM_014367]
A_23_P78191	NM_025099	C17orf68	80169	Homo sapiens chromosome 17 open reading frame 68 (C17orf68), mRNA [NM_025099]
A_23_P148821	NM_015958	DPH5	51611	Homo sapiens DPH5 homolog (S. cerevisiae) (DPH5), transcript variant 2, mRNA [NM_015958]
[truncated: 5,189 more rows]
