# Supplementary material for: A Network Integration Approach to Predict Conserved Regulators Related to Pathogenicity of Influenza and SARS-CoV Respiratory Viruses
Source: PLoS One. 2013 Jul 25;8(7):e69374. doi: 10.1371/journal.pone.0069374 (PMC3723910; doi:10.1371/journal.pone.0069374)
Supplement: Table S2 — Combined influenza virus ranking. Ranking of genes for the influenza virus analysis based on the combined ranking of betweenness and degree centrality. Corresponds to step #2 in Figure 2. High ranked genes are referred to as candidate regulators. Columns contain various identifiers as indicated. (ZIP) [file pone.0069374.s013.zip › TableS2.xlsx]

## Sheet: TableS2
Ranking of genes in the influenza virus analysis based on the combined ranking of betweenness and degree centrality.
Corresponds to step #2 in Figure 2. High ranked genes are referred to as candidate regulators.
probe	refseq	symbol	entrez	description
A_24_P84558	XR_019314	LOC652411	NA	PREDICTED: Homo sapiens similar to laminin receptor 1 (ribosomal protein SA) (LOC652411), mRNA [XR_019314]
A_23_P202117	BC007377	PCGF5	84333	Homo sapiens polycomb group ring finger 5, mRNA (cDNA clone IMAGE:3640258), complete cds. [BC007377]
A_23_P42718	NM_004289	NFE2L3	9603	Homo sapiens nuclear factor (erythroid-derived 2)-like 3 (NFE2L3), mRNA [NM_004289]
A_32_P113472	CA314451	CA314451	NA	CA314451 UI-CF-FN0-afh-a-09-0-UI.s1 UI-CF-FN0 Homo sapiens cDNA clone UI-CF-FN0-afh-a-09-0-UI 3', mRNA sequence [CA314451]
A_23_P30848	NM_005516	HLA-E	3133	Homo sapiens major histocompatibility complex, class I, E (HLA-E), mRNA [NM_005516]
A_32_P703	XM_942822	LOC646626	NA	PREDICTED: Homo sapiens hypothetical LOC646626 (LOC646626), mRNA [XM_942822]
A_23_P106389	NM_003612	SEMA7A	8482	Homo sapiens semaphorin 7A, GPI membrane anchor (John Milton Hagen blood group) (SEMA7A), mRNA [NM_003612]
A_24_P418044	BC089454	BC089454	NA	Homo sapiens cDNA clone MGC:105145 IMAGE:30563285, complete cds. [BC089454]
A_24_P42308	AK056449	AK056449	NA	Homo sapiens cDNA FLJ31887 fis, clone NT2RP7003050. [AK056449]
A_23_P376488	NM_000594	TNF	7124	Homo sapiens tumor necrosis factor (TNF superfamily, member 2) (TNF), mRNA [NM_000594]
A_24_P916288	AK026497	AK026497	7528	Homo sapiens cDNA: FLJ22844 fis, clone KAIA5181. [AK026497]
A_24_P403561	NM_002334	LRP4	4038	Homo sapiens low density lipoprotein receptor-related protein 4 (LRP4), mRNA [NM_002334]
A_24_P678826	THC2670384	THC2670384	NA	Unknown
A_23_P9883	NM_004895	NLRP3	NA	Homo sapiens NLR family, pyrin domain containing 3 (NLRP3), transcript variant 1, mRNA [NM_004895]
A_23_P113716	BC002463	HLA-C	NA	Homo sapiens major histocompatibility complex, class I, C, mRNA (cDNA clone MGC:2285 IMAGE:3345005), complete cds. [BC002463]
A_23_P48585	NM_005407	SALL2	6297	Homo sapiens sal-like 2 (Drosophila) (SALL2), mRNA [NM_005407]
A_23_P306148	NM_002675	PML	NA	Homo sapiens promyelocytic leukemia (PML), transcript variant 6, mRNA [NM_002675]
A_23_P89509	NM_006461	SPAG5	10615	Homo sapiens sperm associated antigen 5 (SPAG5), mRNA [NM_006461]
A_23_P213944	NM_001945	HBEGF	1839	Homo sapiens heparin-binding EGF-like growth factor (HBEGF), mRNA [NM_001945]
A_23_P420551	NM_007174	CIT	11113	Homo sapiens citron (rho-interacting, serine/threonine kinase 21) (CIT), mRNA [NM_007174]
A_32_P6972	THC2621771	THC2621771	NA	Unknown
A_23_P111260	NM_002526	NT5E	4907	Homo sapiens 5'-nucleotidase, ecto (CD73) (NT5E), mRNA [NM_002526]
A_23_P317591	NM_006080	SEMA3A	10371	Homo sapiens sema domain, immunoglobulin domain (Ig), short basic domain, secreted, (semaphorin) 3A (SEMA3A), mRNA [NM_006080]
A_24_P145911	ENST00000342294	ENST00000342294	6434	Arginine/serine-rich-splicing factor 10 (Transformer-2-beta) (HTRA2- beta) (Transformer 2 protein homolog). [Source:Uniprot/SWISSPROT;Acc:P62995] [ENST00000342294]
A_23_P20814	NM_014314	DDX58	23586	Homo sapiens DEAD (Asp-Glu-Ala-Asp) box polypeptide 58 (DDX58), mRNA [NM_014314]
A_23_P2732	NM_018559	KIAA1704	55425	Homo sapiens KIAA1704 (KIAA1704), mRNA [NM_018559]
A_23_P252306	NM_002165	ID1	3397	Homo sapiens inhibitor of DNA binding 1, dominant negative helix-loop-helix protein (ID1), transcript variant 1, mRNA [NM_002165]
A_23_P140029	NM_007106	UBL3	5412	Homo sapiens ubiquitin-like 3 (UBL3), mRNA [NM_007106]
A_32_P188752	AK129584	AK129584	NA	Homo sapiens cDNA FLJ26073 fis, clone RCT01314. [AK129584]
A_23_P51646	NM_004073	PLK3	NA	Homo sapiens polo-like kinase 3 (Drosophila) (PLK3), mRNA [NM_004073]
A_32_P152437	BC033829	BC033829	9590	Homo sapiens cDNA clone IMAGE:3856003, partial cds. [BC033829]
A_24_P227993	BC064492	BC064492	7329	Homo sapiens cDNA clone IMAGE:5090094, partial cds. [BC064492]
A_23_P127117	S72869	CCDC6	NA	H4(D10S170)=putative cytoskeletal protein [human, thyroid, mRNA, 3011 nt]. [S72869]
A_23_P153540	NM_017708	FAM83E	NA	Homo sapiens family with sequence similarity 83, member E (FAM83E), mRNA [NM_017708]
A_23_P111126	L06175	HCP5	NA	Homo Sapiens P5-1 mRNA, complete cds. [L06175]
A_23_P72187	NM_004229	CRSP2	9282	Homo sapiens cofactor required for Sp1 transcriptional activation, subunit 2, 150kDa (CRSP2), mRNA [NM_004229]
A_23_P87879	NM_001781	CD69	969	Homo sapiens CD69 molecule (CD69), mRNA [NM_001781]
A_23_P66682	NM_018952	HOXB6	3216	Homo sapiens homeobox B6 (HOXB6), mRNA [NM_018952]
A_23_P137097	NM_006517	SLC16A2	6567	Homo sapiens solute carrier family 16, member 2 (monocarboxylic acid transporter 8) (SLC16A2), mRNA [NM_006517]
A_23_P13442	NM_014632	MICAL2	NA	Homo sapiens microtubule associated monoxygenase, calponin and LIM domain containing 2 (MICAL2), mRNA [NM_014632]
A_23_P16283	NM_152359	CPT1C	126129	Homo sapiens carnitine palmitoyltransferase 1C (CPT1C), mRNA [NM_152359]
A_24_P932388	DB340110	DB340110	NA	DB340110 TESTI4 Homo sapiens cDNA clone TESTI4012827 3', mRNA sequence [DB340110]
A_23_P431638	BC029662	C20orf142	128486	Homo sapiens chromosome 20 open reading frame 142, mRNA (cDNA clone IMAGE:4933017), with apparent retained intron. [BC029662]
A_23_P201587	NM_002959	SORT1	NA	Homo sapiens sortilin 1 (SORT1), mRNA [NM_002959]
A_23_P103897	NM_001081472	SPATA1	100505741	Homo sapiens spermatogenesis associated 1 (SPATA1), mRNA [NM_001081472]
A_23_P125107	NM_005514	HLA-B	3106	Homo sapiens major histocompatibility complex, class I, B (HLA-B), mRNA [NM_005514]
A_23_P145024	NM_000024	ADRB2	154	Homo sapiens adrenergic, beta-2-, receptor, surface (ADRB2), mRNA [NM_000024]
A_23_P66347	A_23_P66347	A_23_P66347	NA	Unknown
A_24_P182122	ENST00000361390	ND1	NA	NADH-ubiquinone oxidoreductase chain 1 (EC 1.6.5.3) (NADH dehydrogenase subunit 1). [Source:Uniprot/SWISSPROT;Acc:P03886] [ENST00000361390]
A_23_P99853	NM_019600	KIAA1370	56204	Homo sapiens KIAA1370 (KIAA1370), mRNA [NM_019600]
A_23_P58036	NM_020166	MCCC1	56922	Homo sapiens methylcrotonoyl-Coenzyme A carboxylase 1 (alpha) (MCCC1), mRNA [NM_020166]
A_23_P116942	NM_002286	LAG3	NA	Homo sapiens lymphocyte-activation gene 3 (LAG3), mRNA [NM_002286]
A_23_P168324	NM_014809	KIAA0319	9856	Homo sapiens KIAA0319 (KIAA0319), mRNA [NM_014809]
A_23_P300112	NM_002127	HLA-G	NA	Homo sapiens HLA-G histocompatibility antigen, class I, G (HLA-G), mRNA [NM_002127]
A_24_P709844	A_24_P709844	A_24_P709844	7166	Unknown
A_32_P15874	THC2691966	THC2691966	NA	Q8INN3_DROME (Q8INN3) CG31415-PA (IP07196p), partial (7%) [THC2691966]
A_23_P28815	NM_000782	CYP24A1	1591	Homo sapiens cytochrome P450, family 24, subfamily A, polypeptide 1 (CYP24A1), nuclear gene encoding mitochondrial protein, mRNA [NM_000782]
A_23_P145264	NM_018950	HLA-F	3134	Homo sapiens major histocompatibility complex, class I, F (HLA-F), mRNA [NM_018950]
A_23_P62840	NM_024640	YRDC	79693	Homo sapiens yrdC domain containing (E. coli) (YRDC), mRNA [NM_024640]
A_23_P30655	NM_004556	NFKBIE	4794	Homo sapiens nuclear factor of kappa light polypeptide gene enhancer in B-cells inhibitor, epsilon (NFKBIE), mRNA [NM_004556]
A_32_P221966	AY102069	AY102069	NA	Homo sapiens surfactant associated protein F mRNA, partial sequence. [AY102069]
A_24_P157926	NM_006290	TNFAIP3	7128	Homo sapiens tumor necrosis factor, alpha-induced protein 3 (TNFAIP3), mRNA [NM_006290]
A_23_P390157	NM_006576	AVIL	10677	Homo sapiens advillin (AVIL), mRNA [NM_006576]
A_23_P350295	ENST00000383620	ENST00000383620	NA	major histocompatibility complex, class I, H (pseudogene) (HLA-H) on chromosome 6 [Source:RefSeq_dna;Acc:NR_001434] [ENST00000383620]
A_23_P6771	NM_014583	LMCD1	29995	Homo sapiens LIM and cysteine-rich domains 1 (LMCD1), mRNA [NM_014583]
A_23_P118571	NM_025237	SOST	50964	Homo sapiens sclerosteosis (SOST), mRNA [NM_025237]
A_23_P106194	NM_005252	FOS	2353	Homo sapiens v-fos FBJ murine osteosarcoma viral oncogene homolog (FOS), mRNA [NM_005252]
A_23_P412389	NM_003862	FGF18	NA	Homo sapiens fibroblast growth factor 18 (FGF18), mRNA [NM_003862]
A_23_P1102	NM_001100	ACTA1	58	Homo sapiens actin, alpha 1, skeletal muscle (ACTA1), mRNA [NM_001100]
A_24_P506726	AK022936	AK022936	NA	Homo sapiens cDNA FLJ12874 fis, clone NT2RP2003769. [AK022936]
A_23_P372496	AK128592	DNHD2	NA	Homo sapiens cDNA FLJ46751 fis, clone TRACH3022960, weakly similar to Dynein beta chain, ciliary. [AK128592]
A_23_P377214	NM_144608	HEXIM2	124790	Homo sapiens hexamthylene bis-acetamide inducible 2 (HEXIM2), mRNA [NM_144608]
A_23_P211363	NM_002073	GNAZ	2781	Homo sapiens guanine nucleotide binding protein (G protein), alpha z polypeptide (GNAZ), mRNA [NM_002073]
A_23_P156807	NR_003263	SDHAP3	NA	Homo sapiens succinate dehydrogenase complex, subunit A, flavoprotein pseudogene 3 (SDHAP3) on chromosome 5 [NR_003263]
A_23_P162679	NM_001417	EIF4B	NA	Homo sapiens eukaryotic translation initiation factor 4B (EIF4B), mRNA [NM_001417]
A_23_P47955	NM_006187	OAS3	4940	Homo sapiens 2'-5'-oligoadenylate synthetase 3, 100kDa (OAS3), mRNA [NM_006187]
A_32_P55144	BX537816	BX537816	NA	Homo sapiens mRNA; cDNA DKFZp686M03111 (from clone DKFZp686M03111) [BX537816]
A_32_P146450	AA854379	AA854379	NA	aj66f12.s1 Soares_parathyroid_tumor_NbHPA Homo sapiens cDNA clone IMAGE:1401455 3', mRNA sequence [AA854379]
A_32_P30898	AA593970	AA593970	NA	AA593970 nn01c05.s1 NCI_CGAP_Co9 Homo sapiens cDNA clone IMAGE:1076456 3', mRNA sequence [AA593970]
A_23_P23194	NM_032409	PINK1	65018	Homo sapiens PTEN induced putative kinase 1 (PINK1), nuclear gene encoding mitochondrial protein, mRNA [NM_032409]
A_32_P159176	THC2744561	THC2744561	NA	Unknown
A_23_P24129	NM_012242	DKK1	22943	Homo sapiens dickkopf homolog 1 (Xenopus laevis) (DKK1), mRNA [NM_012242]
A_23_P414211	NM_006193	PAX4	5078	Homo sapiens paired box gene 4 (PAX4), mRNA [NM_006193]
A_32_P173177	BG284526	BG284526	100129085	602408672F1 NIH_MGC_91 Homo sapiens cDNA clone IMAGE:4537960 5', mRNA sequence [BG284526]
A_23_P259621	NM_032463	LAT2	7462	Homo sapiens linker for activation of T cells family, member 2 (LAT2), transcript variant 2, mRNA [NM_032463]
A_23_P82950	NM_006197	PCM1	NA	Homo sapiens pericentriolar material 1 (PCM1), mRNA [NM_006197]
A_24_P183150	NM_002090	CXCL3	2921	Homo sapiens chemokine (C-X-C motif) ligand 3 (CXCL3), mRNA [NM_002090]
A_23_P167595	NM_003337	UBE2B	7320	Homo sapiens ubiquitin-conjugating enzyme E2B (RAD6 homolog) (UBE2B), mRNA [NM_003337]
A_23_P206059	NM_003981	PRC1	9055	Homo sapiens protein regulator of cytokinesis 1 (PRC1), transcript variant 1, mRNA [NM_003981]
A_23_P104362	NM_004092	ECHS1	1892	Homo sapiens enoyl Coenzyme A hydratase, short chain, 1, mitochondrial (ECHS1), nuclear gene encoding mitochondrial protein, mRNA [NM_004092]
A_32_P36973	BC031274	BC031274	NA	Homo sapiens cDNA clone IMAGE:5294477. [BC031274]
A_24_P248251	NM_139048	HLTF	NA	Homo sapiens helicase-like transcription factor (HLTF), transcript variant 2, mRNA [NM_139048]
A_23_P121596	NM_002704	PPBP	5473	Homo sapiens pro-platelet basic protein (chemokine (C-X-C motif) ligand 7) (PPBP), mRNA [NM_002704]
A_23_P19176	NM_206966	MGC23985	389336	Homo sapiens similar to AVLV472 (MGC23985), mRNA [NM_206966]
A_23_P135634	AF217963	MAGED1	NA	Homo sapiens NRAGE mRNA, complete cds. [AF217963]
A_24_P385942	NM_133371	MYOZ3	91977	Homo sapiens myozenin 3 (MYOZ3), mRNA [NM_133371]
A_23_P215634	NM_001013398	IGFBP3	3486	Homo sapiens insulin-like growth factor binding protein 3 (IGFBP3), transcript variant 1, mRNA [NM_001013398]
A_24_P456452	AK074562	AK074562	NA	Homo sapiens cDNA FLJ90081 fis, clone HEMBA1004952. [AK074562]
A_23_P160968	NM_018891	LAMC2	NA	Homo sapiens laminin, gamma 2 (LAMC2), transcript variant 2, mRNA [NM_018891]
A_23_P88589	NM_021005	NR2F2	7026	Homo sapiens nuclear receptor subfamily 2, group F, member 2 (NR2F2), mRNA [NM_021005]
A_23_P88580	NM_006465	ARID3B	10620	Homo sapiens AT rich interactive domain 3B (BRIGHT-like) (ARID3B), mRNA [NM_006465]
A_23_P148475	NM_012310	KIF4A	24137	Homo sapiens kinesin family member 4A (KIF4A), mRNA [NM_012310]
A_32_P173955	A_32_P173955	A_32_P173955	NA	Unknown
A_24_P924697	AK055915	AK055915	10602	Homo sapiens cDNA FLJ31353 fis, clone MESAN2000264. [AK055915]
A_24_P104407	NM_145728	DMN	23336	Homo sapiens desmuslin (DMN), transcript variant A, mRNA [NM_145728]
A_23_P213518	NM_173060	CAST	831	Homo sapiens calpastatin (CAST), transcript variant 2, mRNA [NM_173060]
A_32_P31580	AW451275	LOC730151	NA	UI-H-BI3-alh-d-12-0-UI.s1 NCI_CGAP_Sub5 Homo sapiens cDNA clone IMAGE:2736815 3', mRNA sequence [AW451275]
A_24_P341386	A_24_P341386	A_24_P341386	NA	Unknown
A_24_P686956	THC2542546	THC2542546	NA	ALU1_HUMAN (P39188) Alu subfamily J sequence contamination warning entry, partial (5%) [THC2519695]
A_23_P88331	NM_014750	DLG7	9787	Homo sapiens discs, large homolog 7 (Drosophila) (DLG7), mRNA [NM_014750]
A_23_P118544	NM_004859	CLTC	1213	Homo sapiens clathrin, heavy chain (Hc) (CLTC), mRNA [NM_004859]
A_32_P180958	THC2563387	THC2563387	51449	CD676691 ho04g02.y1 Human Trabecular meshwork cDNA: hohphq Homo sapiens cDNA clone ho04g02 5', mRNA sequence [CD676691]
A_23_P407840	NM_032532	FNDC1	84624	Homo sapiens fibronectin type III domain containing 1 (FNDC1), mRNA [NM_032532]
A_23_P359091	U68019	SMAD3	NA	Homo sapiens mad protein homolog (hMAD-3) mRNA, complete cds. [U68019]
A_23_P103486	NM_000775	CYP2J2	1573	Homo sapiens cytochrome P450, family 2, subfamily J, polypeptide 2 (CYP2J2), mRNA [NM_000775]
A_23_P70007	NM_012484	HMMR	3161	Homo sapiens hyaluronan-mediated motility receptor (RHAMM) (HMMR), transcript variant 1, mRNA [NM_012484]
A_23_P76249	NM_005555	KRT6B	3854	Homo sapiens keratin 6B (KRT6B), mRNA [NM_005555]
A_23_P209712	NM_001080391	SP100	6672	Homo sapiens SP100 nuclear antigen (SP100), transcript variant 1, mRNA [NM_001080391]
A_32_P121085	ENST00000312943	ENST00000312943	79930	Docking protein 3 (Downstream of tyrosine kinase 3). [Source:Uniprot/SWISSPROT;Acc:Q7L591] [ENST00000312943]
A_23_P156957	NM_181782	NCOA7	135112	Homo sapiens nuclear receptor coactivator 7 (NCOA7), mRNA [NM_181782]
A_23_P5853	NM_000541	SAG	6295	Homo sapiens S-antigen; retina and pineal gland (arrestin) (SAG), mRNA [NM_000541]
A_23_P344988	NM_016513	ICK	22858	Homo sapiens intestinal cell (MAK-like) kinase (ICK), transcript variant 2, mRNA [NM_016513]
A_23_P143285	AK000809	AK000809	100288764	Homo sapiens cDNA FLJ20802 fis, clone ADSU01223. [AK000809]
A_23_P109201	NM_020531	C20orf3	57136	Homo sapiens chromosome 20 open reading frame 3 (C20orf3), mRNA [NM_020531]
A_32_P115258	BX107298	BX107298	NA	BX107298 Soares_testis_NHT Homo sapiens cDNA clone IMAGp998N011789, mRNA sequence [BX107298]
A_23_P259462	AL831853	FRAS1	80144	Homo sapiens mRNA; cDNA DKFZp761C1517 (from clone DKFZp761C1517). [AL831853]
A_23_P18590	NM_152544	C4orf23	152992	Homo sapiens chromosome 4 open reading frame 23 (C4orf23), transcript variant 2, mRNA [NM_152544]
A_23_P136013	A_23_P136013	A_23_P136013	NA	Unknown
A_23_P97394	NM_003567	BCAR3	8412	Homo sapiens breast cancer anti-estrogen resistance 3 (BCAR3), mRNA [NM_003567]
A_23_P102622	NM_003833	MATN4	8785	Homo sapiens matrilin 4 (MATN4), transcript variant 1, mRNA [NM_003833]
A_23_P81492	NM_005617	RPS14	6208	Homo sapiens ribosomal protein S14 (RPS14), transcript variant 3, mRNA [NM_005617]
A_23_P73429	NM_005335	HCLS1	NA	Homo sapiens hematopoietic cell-specific Lyn substrate 1 (HCLS1), mRNA [NM_005335]
A_24_P922684	BC020539	BC020539	NA	Homo sapiens, clone IMAGE:3048919, mRNA, partial cds. [BC020539]
A_23_P125109	A_23_P125109	A_23_P125109	NA	Unknown
A_23_P302134	AK094772	FLJ37453	NA	Homo sapiens cDNA FLJ37453 fis, clone BRAWH2010754. [AK094772]
A_23_P31041	NM_013262	MYLIP	29116	Homo sapiens myosin regulatory light chain interacting protein (MYLIP), mRNA [NM_013262]
A_23_P106835	NM_031885	BBS2	583	Homo sapiens Bardet-Biedl syndrome 2 (BBS2), mRNA [NM_031885]
A_23_P170331	NM_006803	AP3M2	NA	Homo sapiens adaptor-related protein complex 3, mu 2 subunit (AP3M2), mRNA [NM_006803]
A_23_P82351	NM_198428	BBS9	27241	Homo sapiens Bardet-Biedl syndrome 9 (BBS9), transcript variant 2, mRNA [NM_198428]
A_23_P48513	NM_005532	IFI27	3429	Homo sapiens interferon, alpha-inducible protein 27 (IFI27), mRNA [NM_005532]
A_23_P571	NM_006516	SLC2A1	6513	Homo sapiens solute carrier family 2 (facilitated glucose transporter), member 1 (SLC2A1), mRNA [NM_006516]
A_32_P220567	A_32_P220567	A_32_P220567	NA	Unknown
A_24_P110780	ENST00000327573	C1orf118	NA	Uncharacterized protein C1orf118. [Source:Uniprot/SPTREMBL;Acc:Q8NBZ9] [ENST00000327573]
A_32_P97385	BC043279	BC043279	NA	Homo sapiens cDNA clone IMAGE:5297259. [BC043279]
A_23_P87827	NM_001080533	MGC5139	84747	Homo sapiens hypothetical protein MGC5139 (MGC5139), mRNA [NM_001080533]
A_23_P144244	THC2671344	THC2671344	NA	Q3MHD6_HUMAN (Q3MHD6) COX17 homolog, cytochrome c oxidase assembly protein, partial (98%) [THC2671344]
A_23_P356684	NM_018685	ANLN	54443	Homo sapiens anillin, actin binding protein (ANLN), mRNA [NM_018685]
A_32_P70491	THC2526647	THC2526647	NA	AV708150 AV708150 ADC Homo sapiens cDNA clone ADCAFF01 5', mRNA sequence [AV708150]
A_23_P24104	NM_002658	PLAU	5328	Homo sapiens plasminogen activator, urokinase (PLAU), mRNA [NM_002658]
A_32_P26144	THC2660562	THC2660562	NA	Unknown
A_23_P88849	NM_004165	RRAD	6236	Homo sapiens Ras-related associated with diabetes (RRAD), mRNA [NM_004165]
A_23_P217845	NM_002928	RGS16	6004	Homo sapiens regulator of G-protein signalling 16 (RGS16), mRNA [NM_002928]
A_23_P1722	NM_080659	C11orf52	3316	Homo sapiens chromosome 11 open reading frame 52 (C11orf52), mRNA [NM_080659]
A_32_P139894	BF514513	BF514513	27	UI-H-BW1-anf-g-07-0-UI.s1 NCI_CGAP_Sub7 Homo sapiens cDNA clone IMAGE:3082188 3', mRNA sequence [BF514513]
A_24_P403459	NM_021068	IFNA4	3452	Homo sapiens interferon, alpha 4 (IFNA4), mRNA [NM_021068]
A_24_P40775	ENST00000248668	LRFN1	57622	Leucine-rich repeat and fibronectin type III domain-containing protein 1 (Fragment). [Source:Uniprot/SPTREMBL;Acc:Q9P244] [ENST00000248668]
A_23_P150018	NM_004419	DUSP5	1847	Homo sapiens dual specificity phosphatase 5 (DUSP5), mRNA [NM_004419]
A_24_P169048	NR_001450	RFPL3S	NA	Homo sapiens ret finger protein-like 3 antisense (RFPL3S) on chromosome 22 [NR_001450]
A_23_P370924	NR_003192	SNHG8	440957	Homo sapiens small nucleolar RNA host gene (non-protein coding) 8 (SNHG8) on chromosome 3 [NR_003192]
A_23_P205789	NM_002041	GABPB2	2553	Homo sapiens GA binding protein transcription factor, beta subunit 2 (GABPB2), transcript variant gamma-1, mRNA [NM_002041]
A_32_P152046	THC2729109	THC2729109	NA	ALU1_HUMAN (P39188) Alu subfamily J sequence contamination warning entry, partial (14%) [THC2729109]
A_32_P99804	A_32_P99804	A_32_P99804	NA	Unknown
A_24_P76358	XR_018444	LOC643981	NA	PREDICTED: Homo sapiens similar to 40S ribosomal protein S3a (V-fos transformation effector protein) (LOC643981), mRNA [XR_018444]
A_23_P412562	NM_174896	C1orf162	128346	Homo sapiens chromosome 1 open reading frame 162 (C1orf162), mRNA [NM_174896]
A_24_P935535	BC007549	BC007549	NA	Homo sapiens, clone IMAGE:2960704, mRNA. [BC007549]
A_23_P102925	NM_005049	PWP2	5822	Homo sapiens PWP2 periodic tryptophan protein homolog (yeast) (PWP2), mRNA [NM_005049]
A_24_P300777	NM_001109	ADAM8	NA	Homo sapiens ADAM metallopeptidase domain 8 (ADAM8), mRNA [NM_001109]
A_24_P248083	BC033233	SNIP	NA	Homo sapiens SNAP25-interacting protein, mRNA (cDNA clone IMAGE:5423326), complete cds. [BC033233]
A_32_P7516	BC071773	BC071773	NA	Homo sapiens cDNA clone IMAGE:4592187, partial cds. [BC071773]
A_23_P384532	NM_145020	CCDC11	220136	Homo sapiens coiled-coil domain containing 11 (CCDC11), mRNA [NM_145020]
A_23_P390528	NM_004420	DUSP8	1850	Homo sapiens dual specificity phosphatase 8 (DUSP8), mRNA [NM_004420]
A_23_P468	NM_021179	C1orf114	57821	Homo sapiens chromosome 1 open reading frame 114 (C1orf114), mRNA [NM_021179]
A_23_P150955	ENST00000266661	ENST00000266661	144453	Bestrophin-3 (Vitelliform macular dystrophy 2-like protein 3). [Source:Uniprot/SWISSPROT;Acc:Q8N1M1] [ENST00000266661]
A_32_P69465	ENST00000378820	ENST00000378820	729967	MORN repeat-containing protein 2 (MORN motif protein in testis). [Source:Uniprot/SWISSPROT;Acc:Q502X0] [ENST00000378820]
A_23_P206760	NM_005143	HP	3240	Homo sapiens haptoglobin (HP), mRNA [NM_005143]
A_23_P65757	NM_004701	CCNB2	9133	Homo sapiens cyclin B2 (CCNB2), mRNA [NM_004701]
A_23_P95755	NM_004566	PFKFB3	5209	Homo sapiens 6-phosphofructo-2-kinase/fructose-2,6-biphosphatase 3 (PFKFB3), mRNA [NM_004566]
A_23_P384056	NM_022757	CCDC14	64770	Homo sapiens coiled-coil domain containing 14 (CCDC14), mRNA [NM_022757]
A_32_P1173	NM_138441	C6orf150	115004	Homo sapiens chromosome 6 open reading frame 150 (C6orf150), mRNA [NM_138441]
A_23_P107073	NM_002945	RPA1	6117	Homo sapiens replication protein A1, 70kDa (RPA1), mRNA [NM_002945]
A_24_P608411	ENST00000383255	ENST00000383255	NA	HLA-B associated transcript 3 (Fragment). [Source:Uniprot/SPTREMBL;Acc:A2AB44] [ENST00000383255]
A_23_P382	NM_018125	ARHGEF10L	55160	Homo sapiens Rho guanine nucleotide exchange factor (GEF) 10-like (ARHGEF10L), transcript variant 1, mRNA [NM_018125]
A_23_P408094	NM_002357	MXD1	NA	Homo sapiens MAX dimerization protein 1 (MXD1), mRNA [NM_002357]
A_23_P70161	NM_002203	ITGA2	3673	Homo sapiens integrin, alpha 2 (CD49B, alpha 2 subunit of VLA-2 receptor) (ITGA2), mRNA [NM_002203]
A_23_P354547	ENST00000324076	ISGF3G	NA	Transcriptional regulator ISGF3 subunit gamma (Interferon regulatory factor 9) (IRF-9) (IFN-alpha-responsive transcription factor subunit) (Interferon-stimulated gene factor 3 gamma) (ISGF3 p48 subunit) (ISGF- 3 gamma)....
A_32_P42895	AW138903	AW138903	NA	AW138903 UI-H-BI1-aeq-e-09-0-UI.s1 NCI_CGAP_Sub3 Homo sapiens cDNA clone IMAGE:2720344 3', mRNA sequence [AW138903]
A_23_P9415	NM_002197	ACO1	48	Homo sapiens aconitase 1, soluble (ACO1), mRNA [NM_002197]
A_23_P379614	NM_007280	OIP5	11339	Homo sapiens Opa interacting protein 5 (OIP5), mRNA [NM_007280]
A_32_P860362	AA908257	AA908257	NA	AA908257 ol05h07.s1 NCI_CGAP_Lu5 Homo sapiens cDNA clone IMAGE:1522621 3', mRNA sequence [AA908257]
A_23_P109034	NM_002999	SDC4	6385	Homo sapiens syndecan 4 (SDC4), mRNA [NM_002999]
A_32_P41267	THC2659782	THC2659782	NA	Unknown
A_23_P36860	NM_199188	LARP4	113251	Homo sapiens La ribonucleoprotein domain family, member 4 (LARP4), transcript variant 2, mRNA [NM_199188]
A_23_P163458	NM_139265	EHD4	30844	Homo sapiens EH-domain containing 4 (EHD4), mRNA [NM_139265]
A_23_P399292	AK027091	AK027091	NA	Homo sapiens cDNA: FLJ23438 fis, clone HRC13275. [AK027091]
A_24_P157720	THC2713715	THC2713715	NA	BQ188033 UI-E-EJ1-aju-o-13-0-UI.r1 UI-E-EJ1 Homo sapiens cDNA clone UI-E-EJ1-aju-o-13-0-UI 5', mRNA sequence [BQ188033]
A_23_P349416	NM_001982	ERBB3	2065	Homo sapiens v-erb-b2 erythroblastic leukemia viral oncogene homolog 3 (avian) (ERBB3), transcript variant 1, mRNA [NM_001982]
A_23_P345361	NM_145055	C18orf25	147339	Homo sapiens chromosome 18 open reading frame 25 (C18orf25), transcript variant 1, mRNA [NM_145055]
A_32_P39944	AK095791	AK095791	NA	Homo sapiens cDNA FLJ38472 fis, clone FEBRA2022148. [AK095791]
A_23_P68462	NM_021035	ZNFX1	57169	Homo sapiens zinc finger, NFX1-type containing 1 (ZNFX1), mRNA [NM_021035]
A_32_P16323	ENST00000355077	ENST00000355077	NA	protein expressed in prostate, ovary, testis, and placenta 14 [Source:RefSeq_peptide;Acc:NP_001005356] [ENST00000355077]
A_23_P70069	AK000420	AK000420	NA	Homo sapiens cDNA FLJ20413 fis, clone KAT02170. [AK000420]
A_24_P878366	A_24_P878366	A_24_P878366	NA	Unknown
A_23_P2283	NM_001006667	TAC3	6866	Homo sapiens tachykinin 3 (neuromedin K, neurokinin beta) (TAC3), transcript variant 1, mRNA [NM_001006667]
A_23_P18406	NM_033259	CAMK2N2	94032	Homo sapiens calcium/calmodulin-dependent protein kinase II inhibitor 2 (CAMK2N2), mRNA [NM_033259]
A_32_P200773	THC2622100	THC2622100	NA	Unknown
A_23_P388670	NM_000895	LTA4H	4048	Homo sapiens leukotriene A4 hydrolase (LTA4H), mRNA [NM_000895]
A_23_P13713	NM_006262	PRPH	5630	Homo sapiens peripherin (PRPH), mRNA [NM_006262]
A_23_P381102	NM_207310	CCDC74B	91409	Homo sapiens coiled-coil domain containing 74B (CCDC74B), mRNA [NM_207310]
A_24_P916686	BC015962	BC015962	NA	Homo sapiens, clone IMAGE:4081125, mRNA, partial cds. [BC015962]
A_23_P86532	AK026129	BICC1	80114	Homo sapiens cDNA: FLJ22476 fis, clone HRC10682. [AK026129]
A_23_P360240	NM_138768	MYEOV	26579	Homo sapiens myeloma overexpressed gene (in a subset of t(11;14) positive multiple myelomas) (MYEOV), mRNA [NM_138768]
A_23_P69941	AK002097	FLJ11235	NA	Homo sapiens cDNA FLJ11235 fis, clone PLACE1008488. [AK002097]
A_23_P218835	NM_002268	KPNA4	3840	Homo sapiens karyopherin alpha 4 (importin alpha 3) (KPNA4), mRNA [NM_002268]
A_23_P133656	NM_002290	LAMA4	3910	Homo sapiens laminin, alpha 4 (LAMA4), mRNA [NM_002290]
A_24_P476913	BX100717	BX100717	NA	BX100717 NCI_CGAP_Lu24 Homo sapiens cDNA clone IMAGp998I135799, mRNA sequence [BX100717]
A_32_P106933	CR606007	BCAR4	NA	full-length cDNA clone CS0DI023YE08 of Placenta Cot 25-normalized of Homo sapiens (human) [CR606007]
A_32_P108420	A_32_P108420	A_32_P108420	NA	Unknown
A_23_P34510	NM_198040	PHC2	1912	Homo sapiens polyhomeotic homolog 2 (Drosophila) (PHC2), transcript variant 1, mRNA [NM_198040]
A_23_P207280	NM_006380	APPBP2	10513	Homo sapiens amyloid beta precursor protein (cytoplasmic tail) binding protein 2 (APPBP2), mRNA [NM_006380]
A_23_P253762	BC004565	MGC12935	NA	Homo sapiens hypothetical protein MGC12935, mRNA (cDNA clone IMAGE:4309284), partial cds. [BC004565]
A_32_P134634	BP871540	BP871540	NA	BP871540 Sugano cDNA library, embryonal kidney Homo sapiens cDNA clone HKR00303, mRNA sequence [BP871540]
A_24_P921264	THC2549847	THC2549847	NA	Unknown
A_32_P94976	A_32_P94976	A_32_P94976	NA	Unknown
A_23_P121182	NM_012260	HACL1	26061	Homo sapiens 2-hydroxyacyl-CoA lyase 1 (HACL1), mRNA [NM_012260]
A_23_P102950	NM_080860	TSGA2	89765	Homo sapiens testis specific A2 homolog (mouse) (TSGA2), mRNA [NM_080860]
A_23_P379630	NM_138570	MGC15523	124565	Homo sapiens hypothetical protein MGC15523 (MGC15523), transcript variant 2, mRNA [NM_138570]
A_23_P131208	NM_006186	NR4A2	4929	Homo sapiens nuclear receptor subfamily 4, group A, member 2 (NR4A2), transcript variant 1, mRNA [NM_006186]
A_24_P145103	BC001335	BC001335	NA	Homo sapiens, clone IMAGE:3460539, mRNA, partial cds. [BC001335]
A_23_P8408	ENST00000223210	LOC643641	643641	Unknown
A_24_P532730	AV736006	AV736006	NA	AV736006 AV736006 CB Homo sapiens cDNA clone CBFBEA05 5', mRNA sequence [AV736006]
A_23_P338113	NP101106	NP101106	NA	GB|AL022723.4|CAB46615.1 dJ377H14.3 (PUTATIVE novel MHC class 1 protein) [NP101106]
A_23_P210690	NM_021158	TRIB3	57761	Homo sapiens tribbles homolog 3 (Drosophila) (TRIB3), mRNA [NM_021158]
A_23_P135977	NM_001008938	CKAP5	9793	Homo sapiens cytoskeleton associated protein 5 (CKAP5), transcript variant 1, mRNA [NM_001008938]
A_23_P219207	NM_031407	HUWE1	10075	Homo sapiens HECT, UBA and WWE domain containing 1 (HUWE1), mRNA [NM_031407]
A_23_P435029	ENST00000369158	ENST00000369158	126961	Histone H3.2 (H3/m) (H3/o). [Source:Uniprot/SWISSPROT;Acc:Q71DI3] [ENST00000369158]
A_23_P127079	NM_015062	PPRC1	23082	Homo sapiens peroxisome proliferator-activated receptor gamma, coactivator-related 1 (PPRC1), mRNA [NM_015062]
A_23_P77223	NM_018670	MESP1	55897	Homo sapiens mesoderm posterior 1 homolog (mouse) (MESP1), mRNA [NM_018670]
A_23_P143356	AY007156	AY007156	57186	Homo sapiens clone CDABP0105 mRNA sequence. [AY007156]
A_32_P429876	AK092378	AK092378	151742	Homo sapiens cDNA FLJ35059 fis, clone OCBBF2018827. [AK092378]
A_23_P165214	NM_021047	ZNF253	NA	Homo sapiens zinc finger protein 253 (ZNF253), mRNA [NM_021047]
A_23_P135914	NM_012426	SF3B3	23450	Homo sapiens splicing factor 3b, subunit 3, 130kDa (SF3B3), mRNA [NM_012426]
A_24_P50139	A_24_P50139	A_24_P50139	NA	Unknown
A_32_P96776	CD389391	CD389391	NA	AGENCOURT_14345969 NIH_MGC_173 Homo sapiens cDNA 5', mRNA sequence [CD389391]
A_23_P19182	NM_016606	REEP2	51308	Homo sapiens receptor accessory protein 2 (REEP2), mRNA [NM_016606]
A_23_P44836	NM_022908	NT5DC2	NA	Homo sapiens 5'-nucleotidase domain containing 2 (NT5DC2), mRNA [NM_022908]
A_23_P373126	BC035647	BC035647	NA	Homo sapiens, clone IMAGE:5575764, mRNA. [BC035647]
A_23_P97265	NM_182679	GPATCH4	54865	Homo sapiens G patch domain containing 4 (GPATCH4), transcript variant 2, mRNA [NM_182679]
A_23_P134204	NM_032599	NYD-SP18	84691	Homo sapiens testes development-related NYD-SP18 (NYD-SP18), mRNA [NM_032599]
A_24_P67258	THC2531245	THC2531245	NA	Q7Z5Y0_HUMAN (Q7Z5Y0) EIF4B protein (Fragment), partial (54%) [THC2531245]
A_23_P65532	NM_021255	PELI2	57161	Homo sapiens pellino homolog 2 (Drosophila) (PELI2), mRNA [NM_021255]
A_24_P368748	A_24_P368748	A_24_P368748	NA	Unknown
A_32_P104063	AF275804	AF275804	NA	Homo sapiens PNAS-108 mRNA, partial sequence. [AF275804]
A_23_P58009	NM_024616	C3orf52	79669	Homo sapiens chromosome 3 open reading frame 52 (C3orf52), mRNA [NM_024616]
A_23_P154605	NM_018837	SULF2	55959	Homo sapiens sulfatase 2 (SULF2), transcript variant 1, mRNA [NM_018837]
A_23_P80129	NM_003683	RRP1	8568	Homo sapiens DNA segment on chromosome 21 (unique) 2056 expressed sequence (D21S2056E), mRNA [NM_003683]
A_32_P4172	BX110908	BX110908	NA	BX110908 Soares_testis_NHT Homo sapiens cDNA clone IMAGp998G162577, mRNA sequence [BX110908]
A_23_P35349	NM_021738	SVIL	NA	Homo sapiens supervillin (SVIL), transcript variant 2, mRNA [NM_021738]
A_23_P59950	NM_015359	SLC39A14	23516	Homo sapiens solute carrier family 39 (zinc transporter), member 14 (SLC39A14), mRNA [NM_015359]
A_32_P152544	THC2775001	THC2775001	NA	Q96HI5_HUMAN (Q96HI5) HIG2 protein, partial (27%) [THC2775001]
A_24_P228796	NM_021123	GAGE7	2543	Homo sapiens G antigen 7 (GAGE7), mRNA [NM_021123]
A_24_P256654	AK056314	LOC401588	NA	Homo sapiens cDNA FLJ31752 fis, clone NT2RI2007445. [AK056314]
A_23_P137630	NM_016287	HP1BP3	50809	Homo sapiens heterochromatin protein 1, binding protein 3 (HP1BP3), mRNA [NM_016287]
A_24_P799048	AX721193	AX721193	NA	Sequence 153 from Patent WO0220754. [AX721193]
A_23_P136817	NM_014708	KNTC1	NA	Homo sapiens kinetochore associated 1 (KNTC1), mRNA [NM_014708]
A_23_P111311	NM_144497	AKAP12	9590	Homo sapiens A kinase (PRKA) anchor protein (gravin) 12 (AKAP12), transcript variant 2, mRNA [NM_144497]
A_23_P215720	NM_000492	CFTR	1080	Homo sapiens cystic fibrosis transmembrane conductance regulator (ATP-binding cassette sub-family C, member 7) (CFTR), mRNA [NM_000492]
A_24_P336957	NM_145074	HTRA2	NA	Homo sapiens HtrA serine peptidase 2 (HTRA2), nuclear gene encoding mitochondrial protein, transcript variant 2, mRNA [NM_145074]
A_32_P179837	NM_174903	RNF151	146310	Homo sapiens ring finger protein 151 (RNF151), mRNA [NM_174903]
A_23_P8981	NM_000349	STAR	6770	Homo sapiens steroidogenic acute regulator (STAR), nuclear gene encoding mitochondrial protein, transcript variant 1, mRNA [NM_000349]
A_23_P145895	AB007457	TP53AP1	NA	Homo sapiens mRNA for P53TG1-C, complete cds. [AB007457]
A_32_P86820	THC2741548	THC2741548	NA	Q3E7R6_ARATH (Q3E7R6) Protein At1g05300, partial (6%) [THC2741548]
A_23_P12784	NM_012083	FRAT2	23401	Homo sapiens frequently rearranged in advanced T-cell lymphomas 2 (FRAT2), mRNA [NM_012083]
A_24_P881430	AI216457	AI216457	NA	qh07g09.x1 Soares_NFL_T_GBC_S1 Homo sapiens cDNA clone IMAGE:1844032 3' similar to SW:RL39_HUMAN P02404 60S RIBOSOMAL PROTEIN L39. [2] SW:RL39_HUMAN ;, mRNA sequence [AI216457]
A_24_P832156	NM_198841	FAM120AOS	158293	Homo sapiens family with sequence similarity 120A opposite strand (FAM120AOS), mRNA [NM_198841]
A_24_P740022	A_24_P740022	A_24_P740022	NA	Unknown
A_23_P259071	NM_001657	AREG	374	Homo sapiens amphiregulin (schwannoma-derived growth factor) (AREG), mRNA [NM_001657]
A_23_P48676	NM_002863	PYGL	5836	Homo sapiens phosphorylase, glycogen; liver (Hers disease, glycogen storage disease type VI) (PYGL), mRNA [NM_002863]
A_23_P122674	NM_017906	PAK1IP1	55003	Homo sapiens PAK1 interacting protein 1 (PAK1IP1), mRNA [NM_017906]
A_23_P258048	AK056630	AK056630	7586	Homo sapiens cDNA FLJ32068 fis, clone OCBBF1000114. [AK056630]
A_32_P190568	AK094885	AK094885	NA	Homo sapiens cDNA FLJ37566 fis, clone BRCOC2002085. [AK094885]
A_23_P426292	NM_001315	MAPK14	1432	Homo sapiens mitogen-activated protein kinase 14 (MAPK14), transcript variant 1, mRNA [NM_001315]
A_32_P182246	A_32_P182246	A_32_P182246	NA	Unknown
A_23_P93009	BC104811	ZRSR1	6728	Homo sapiens zinc finger (CCCH type), RNA-binding motif and serine/arginine rich 1, mRNA (cDNA clone MGC:132471 IMAGE:8143814), complete cds. [BC104811]
A_24_P854643	AL833114	AL833114	NA	Homo sapiens mRNA; cDNA DKFZp313L2229 (from clone DKFZp313L2229). [AL833114]
A_23_P387057	NM_178014	TUBB	203068	Homo sapiens tubulin, beta (TUBB), mRNA [NM_178014]
A_23_P321320	NM_052902	STK11IP	114790	Homo sapiens serine/threonine kinase 11 interacting protein (STK11IP), mRNA [NM_052902]
A_23_P66017	NM_145239	PRRT2	112476	Homo sapiens proline-rich transmembrane protein 2 (PRRT2), mRNA [NM_145239]
A_23_P141362	NM_001466	FZD2	2535	Homo sapiens frizzled homolog 2 (Drosophila) (FZD2), mRNA [NM_001466]
A_24_P41629	NM_001011538	LOC402176	NA	Homo sapiens similar to 60S ribosomal protein L21 (LOC402176), mRNA [NM_001011538]
A_23_P63128	AK024186	OBSCN	NA	Homo sapiens cDNA FLJ14124 fis, clone MAMMA1002498. [AK024186]
A_23_P91829	NM_080927	DCBLD2	131566	Homo sapiens discoidin, CUB and LCCL domain containing 2 (DCBLD2), mRNA [NM_080927]
A_23_P330532	NM_080861	SPSB3	NA	Homo sapiens splA/ryanodine receptor domain and SOCS box containing 3 (SPSB3), mRNA [NM_080861]
A_23_P141894	NM_006505	PVR	5817	Homo sapiens poliovirus receptor (PVR), mRNA [NM_006505]
A_23_P354942	NM_175910	ZNF493	284443	Homo sapiens zinc finger protein 493 (ZNF493), transcript variant 1, mRNA [NM_175910]
A_24_P50437	BC065737	BC065737	NA	Homo sapiens cDNA clone IMAGE:30404477, partial cds. [BC065737]
A_32_P140656	ENST00000381298	ENST00000381298	3572	Interleukin-6 receptor subunit beta precursor (IL-6R-beta) (Interleukin-6 signal transducer) (Membrane glycoprotein 130) (gp130) (Oncostatin-M receptor alpha subunit) (CD130 antigen) (CDw130). [Source:Uniprot/SWISSPROT;Acc:P40189] [ENST00000381298]
A_24_P696924	BC022398	BC022398	NA	Homo sapiens cDNA clone IMAGE:4689481. [BC022398]
A_23_P52017	NM_018136	ASPM	259266	Homo sapiens asp (abnormal spindle) homolog, microcephaly associated (Drosophila) (ASPM), mRNA [NM_018136]
A_24_P314571	NM_182513	SPC24	NA	Homo sapiens SPC24, NDC80 kinetochore complex component, homolog (S. cerevisiae) (SPC24), mRNA [NM_182513]
A_23_P370707	A_23_P370707	A_23_P370707	NA	Unknown
A_23_P94579	AK090585	SNHG7	NA	Homo sapiens cDNA FLJ33266 fis, clone ASTRO2007047. [AK090585]
A_23_P141146	NM_032875	FBXL20	84961	Homo sapiens F-box and leucine-rich repeat protein 20 (FBXL20), mRNA [NM_032875]
A_23_P212204	BX648380	SETD5	55209	Homo sapiens mRNA; cDNA DKFZp686A20205 (from clone DKFZp686A20205). [BX648380]
A_23_P87653	NM_005554	KRT6A	NA	Homo sapiens keratin 6A (KRT6A), mRNA [NM_005554]
A_23_P82868	NM_000930	PLAT	5327	Homo sapiens plasminogen activator, tissue (PLAT), transcript variant 1, mRNA [NM_000930]
A_23_P93360	NM_001136	AGER	177	Homo sapiens advanced glycosylation end product-specific receptor (AGER), transcript variant 1, mRNA [NM_001136]
A_23_P150267	NM_024649	BBS1	NA	Homo sapiens Bardet-Biedl syndrome 1 (BBS1), mRNA [NM_024649]
A_23_P89780	NM_198129	LAMA3	3909	Homo sapiens laminin, alpha 3 (LAMA3), transcript variant 1, mRNA [NM_198129]
A_32_P155026	ENST00000371189	ENST00000371189	4774	Nuclear factor 1 A-type (Nuclear factor 1/A) (NF1-A) (NFI-A) (NF-I/A) (CCAAT-box-binding transcription factor) (CTF) (TGGCA-binding protein). [Source:Uniprot/SWISSPROT;Acc:Q12857] [ENST00000371189]
A_23_P318646	NM_001014	RPS10	NA	Homo sapiens ribosomal protein S10 (RPS10), mRNA [NM_001014]
A_32_P177477	THC2708422	THC2708422	NA	Unknown
A_23_P69100	NM_015595	SGEF	26084	Homo sapiens Src homology 3 domain-containing guanine nucleotide exchange factor (SGEF), mRNA [NM_015595]
A_23_P315364	NM_002089	CXCL2	2920	Homo sapiens chemokine (C-X-C motif) ligand 2 (CXCL2), mRNA [NM_002089]
A_23_P38618	NM_004278	PIGL	9487	Homo sapiens phosphatidylinositol glycan anchor biosynthesis, class L (PIGL), mRNA [NM_004278]
A_23_P157580	NM_005625	SDCBP	6386	Homo sapiens syndecan binding protein (syntenin) (SDCBP), transcript variant 1, mRNA [NM_005625]
A_24_P912136	AK094603	AK094603	NA	Homo sapiens cDNA FLJ37284 fis, clone BRAMY2013590. [AK094603]
A_23_P18931	NM_002372	MAN2A1	4124	Homo sapiens mannosidase, alpha, class 2A, member 1 (MAN2A1), mRNA [NM_002372]
A_23_P115460	NM_000983	RPL22	NA	Homo sapiens ribosomal protein L22 (RPL22), mRNA [NM_000983]
A_23_P156809	NM_001018022	NM_001018022	NA	Homo sapiens similar to FKSG62 (LOC389286), mRNA [NM_001018022]
A_32_P34003	THC2660651	THC2660651	55137	Q9KBG2_BACHD (Q9KBG2) Metal-tetracycline/H+ antiporter, partial (4%) [THC2660651]
A_24_P74731	NM_021120	DLG3	NA	Homo sapiens discs, large homolog 3 (neuroendocrine-dlg, Drosophila) (DLG3), transcript variant 1, mRNA [NM_021120]
A_23_P53370	NM_014470	RND1	27289	Homo sapiens Rho family GTPase 1 (RND1), mRNA [NM_014470]
A_23_P5551	NM_005381	NCL	4691	Homo sapiens nucleolin (NCL), mRNA [NM_005381]
A_23_P118894	NM_024320	ATAD4	79170	Homo sapiens ATPase family, AAA domain containing 4 (ATAD4), mRNA [NM_024320]
A_23_P367899	NM_000121	EPOR	2057	Homo sapiens erythropoietin receptor (EPOR), mRNA [NM_000121]
A_24_P912404	A_24_P912404	A_24_P912404	NA	Unknown
A_32_P136588	BF928446	BF928446	NA	BF928446 IL2-NT0200-061200-269-F07 NT0200 Homo sapiens cDNA, mRNA sequence [BF928446]
A_23_P171314	NM_023934	FUNDC2	NA	Homo sapiens FUN14 domain containing 2 (FUNDC2), mRNA [NM_023934]
A_23_P204482	NM_006861	RAB35	11021	Homo sapiens RAB35, member RAS oncogene family (RAB35), mRNA [NM_006861]
A_24_P879428	BC070363	BC070363	NA	Homo sapiens cDNA clone IMAGE:3960708, partial cds. [BC070363]
A_23_P357229	NM_138612	HAS3	3038	Homo sapiens hyaluronan synthase 3 (HAS3), transcript variant 2, mRNA [NM_138612]
A_23_P137057	NM_001152	SLC25A5	NA	Homo sapiens solute carrier family 25 (mitochondrial carrier; adenine nucleotide translocator), member 5 (SLC25A5), mRNA [NM_001152]
A_24_P344961	NM_133265	AMOT	154796	Homo sapiens angiomotin (AMOT), mRNA [NM_133265]
A_23_P113966	NM_018261	EXOC1	55763	Homo sapiens exocyst complex component 1 (EXOC1), transcript variant 1, mRNA [NM_018261]
A_23_P74068	NM_002440	MSH4	NA	Homo sapiens mutS homolog 4 (E. coli) (MSH4), mRNA [NM_002440]
A_23_P35444	NM_032727	INA	9118	Homo sapiens internexin neuronal intermediate filament protein, alpha (INA), mRNA [NM_032727]
A_23_P16632	NM_033468	ZNF257	113835	Homo sapiens zinc finger protein 257 (ZNF257), mRNA [NM_033468]
A_23_P258862	NM_145341	PDCD4	27250	Homo sapiens programmed cell death 4 (neoplastic transformation inhibitor) (PDCD4), transcript variant 2, mRNA [NM_145341]
A_24_P497843	THC2503819	THC2503819	NA	BC010854 amyloid beta A4 precursor protein-binding, family B, member 1, isoform delta E9 {Homo sapiens} (exp=-1; wgp=0; cg=0), partial (22%) [THC2503819]
A_24_P763243	NM_001402	EEF1A1	NA	Homo sapiens eukaryotic translation elongation factor 1 alpha 1 (EEF1A1), mRNA [NM_001402]
A_32_P16315	ENST00000272035	ENST00000272035	347688	tubulin, beta 8 [Source:RefSeq_peptide;Acc:NP_817124] [ENST00000272035]
A_23_P209740	NM_002807	PSMD1	5707	Homo sapiens proteasome (prosome, macropain) 26S subunit, non-ATPase, 1 (PSMD1), mRNA [NM_002807]
A_23_P109636	NM_015541	LRIG1	26018	Homo sapiens leucine-rich repeats and immunoglobulin-like domains 1 (LRIG1), mRNA [NM_015541]
A_23_P32253	NM_005384	NFIL3	4783	Homo sapiens nuclear factor, interleukin 3 regulated (NFIL3), mRNA [NM_005384]
A_23_P128543	NM_014166	MED4	29079	Homo sapiens mediator of RNA polymerase II transcription, subunit 4 homolog (S. cerevisiae) (MED4), mRNA [NM_014166]
A_23_P201808	NM_003713	PPAP2B	8613	Homo sapiens phosphatidic acid phosphatase type 2B (PPAP2B), transcript variant 1, mRNA [NM_003713]
A_32_P2605	AV756170	AV756170	NA	AV756170 BM Homo sapiens cDNA clone BMFBGA09 5', mRNA sequence [AV756170]
A_23_P126605	NM_013353	TMOD4	NA	Homo sapiens tropomodulin 4 (muscle) (TMOD4), mRNA [NM_013353]
A_23_P51787	NM_000036	AMPD1	NA	Homo sapiens adenosine monophosphate deaminase 1 (isoform M) (AMPD1), mRNA [NM_000036]
A_24_P84711	A_24_P84711	A_24_P84711	NA	Unknown
A_23_P200143	NM_015726	WDR42A	50717	Homo sapiens WD repeat domain 42A (WDR42A), mRNA [NM_015726]
A_23_P310222	NM_152263	TPM3	NA	Homo sapiens tropomyosin 3 (TPM3), transcript variant 1, mRNA [NM_152263]
A_23_P80353	NM_031488	L3MBTL2	83746	Homo sapiens l(3)mbt-like 2 (Drosophila) (L3MBTL2), mRNA [NM_031488]
A_24_P201064	AK091994	LOC286044	79660	Homo sapiens cDNA FLJ34675 fis, clone LIVER2001608. [AK091994]
A_23_P5586	NM_005791	MPHOSPH10	10199	Homo sapiens M-phase phosphoprotein 10 (U3 small nucleolar ribonucleoprotein) (MPHOSPH10), mRNA [NM_005791]
A_24_P860781	AK092921	AK092921	NA	Homo sapiens cDNA FLJ35602 fis, clone SPLEN2009088, highly similar to HLA CLASS I HISTOCOMPATIBILITY ANTIGEN. [AK092921]
A_32_P96692	THC2532504	THC2532504	NA	Q9BX12_HUMAN (Q9BX12) GTP binding protein 2 (Fragment), partial (26%) [THC2532504]
A_23_P104138	BC007286	MGC15634	NA	Homo sapiens cDNA clone IMAGE:3344302. [BC007286]
A_23_P59005	NM_000593	TAP1	6890	Homo sapiens transporter 1, ATP-binding cassette, sub-family B (MDR/TAP) (TAP1), mRNA [NM_000593]
A_23_P319270	NM_014984	AZI1	22994	Homo sapiens 5-azacytidine induced 1 (AZI1), transcript variant 1, mRNA [NM_014984]
A_23_P84256	NM_002757	MAP2K5	NA	Homo sapiens mitogen-activated protein kinase kinase 5 (MAP2K5), transcript variant B, mRNA [NM_002757]
A_32_P226869	BC002470	BC002470	NA	Homo sapiens mRNA similar to protein kinase, cAMP dependent regulatory, type I beta (cDNA clone IMAGE:3349336). [BC002470]
A_23_P111141	NM_004639	BAT3	NA	Homo sapiens HLA-B associated transcript 3 (BAT3), transcript variant 1, mRNA [NM_004639]
A_23_P17393	NM_001316	CSE1L	1434	Homo sapiens CSE1 chromosome segregation 1-like (yeast) (CSE1L), mRNA [NM_001316]
A_23_P1072	NM_000701	ATP1A1	NA	Homo sapiens ATPase, Na+/K+ transporting, alpha 1 polypeptide (ATP1A1), transcript variant 1, mRNA [NM_000701]
A_23_P213288	NM_001037582	SCD5	79966	Homo sapiens stearoyl-CoA desaturase 5 (SCD5), transcript variant 1, mRNA [NM_001037582]
A_23_P168567	NM_032999	GTF2I	2969	Homo sapiens general transcription factor II, i (GTF2I), transcript variant 1, mRNA [NM_032999]
A_23_P26865	NM_002470	MYH3	NA	Homo sapiens myosin, heavy chain 3, skeletal muscle, embryonic (MYH3), mRNA [NM_002470]
A_32_P50417	AK092531	LOC649314	NA	Homo sapiens cDNA FLJ35212 fis, clone PROST1000136. [AK092531]
A_23_P121795	NM_021069	SORBS2	8470	Homo sapiens sorbin and SH3 domain containing 2 (SORBS2), transcript variant 2, mRNA [NM_021069]
A_23_P63711	NM_004311	ARL3	403	Homo sapiens ADP-ribosylation factor-like 3 (ARL3), mRNA [NM_004311]
A_32_P207169	ENST00000367013	C1orf133	NA	Homo sapiens cDNA clone IMAGE:30520069. [BC094794]
A_32_P162095	THC2673084	THC2673084	NA	Unknown
A_24_P269062	NM_030964	SPRY4	81848	Homo sapiens sprouty homolog 4 (Drosophila) (SPRY4), mRNA [NM_030964]
A_23_P218879	NM_016381	TREX1	84126	Homo sapiens three prime repair exonuclease 1 (TREX1), transcript variant 1, mRNA [NM_016381]
A_24_P928574	AK023400	AK023400	NA	Homo sapiens cDNA FLJ13338 fis, clone OVARC1001883. [AK023400]
A_23_P12874	NM_012341	GTPBP4	NA	Homo sapiens GTP binding protein 4 (GTPBP4), mRNA [NM_012341]
A_32_P23626	THC2748306	THC2748306	NA	Unknown
A_23_P24870	NM_000610	CD44	960	Homo sapiens CD44 molecule (Indian blood group) (CD44), transcript variant 1, mRNA [NM_000610]
A_23_P132138	AY039244	C21orf58	54058	Homo sapiens C21orf58 form B (C21orf58) mRNA, complete cds, alternatively spliced. [AY039244]
A_23_P154522	NM_020744	MTA3	57504	Homo sapiens metastasis associated 1 family, member 3 (MTA3), mRNA [NM_020744]
A_23_P46618	NM_025179	PLXNA2	5362	Homo sapiens plexin A2 (PLXNA2), mRNA [NM_025179]
A_32_P74983	ENST00000252229	ENST00000252229	4277	MHC class I polypeptide-related sequence B (MICB), mRNA [Source:RefSeq_dna;Acc:NM_005931] [ENST00000252229]
A_23_P153692	NM_006297	XRCC1	NA	Homo sapiens X-ray repair complementing defective repair in Chinese hamster cells 1 (XRCC1), mRNA [NM_006297]
A_24_P532478	AF086429	AF086429	NA	Homo sapiens full length insert cDNA clone ZD79H01. [AF086429]
A_23_P56746	NM_004460	FAP	2191	Homo sapiens fibroblast activation protein, alpha (FAP), mRNA [NM_004460]
A_23_P137391	NM_001428	ENO1	2023	Homo sapiens enolase 1, (alpha) (ENO1), mRNA [NM_001428]
A_23_P149678	NM_006099	PIAS3	10401	Homo sapiens protein inhibitor of activated STAT, 3 (PIAS3), mRNA [NM_006099]
A_23_P58747	NM_015111	N4BP3	23138	Homo sapiens Nedd4 binding protein 3 (N4BP3), mRNA [NM_015111]
A_23_P209933	NM_006464	TGOLN2	NA	Homo sapiens trans-golgi network protein 2 (TGOLN2), mRNA [NM_006464]
A_23_P71644	NM_004629	FANCG	7415	Homo sapiens Fanconi anemia, complementation group G (FANCG), mRNA [NM_004629]
A_23_P219072	NM_017654	SAMD9	54809	Homo sapiens sterile alpha motif domain containing 9 (SAMD9), mRNA [NM_017654]
A_23_P501007	NM_004105	EFEMP1	2202	Homo sapiens EGF-containing fibulin-like extracellular matrix protein 1 (EFEMP1), transcript variant 1, mRNA [NM_004105]
A_23_P201551	NM_006113	VAV3	NA	Homo sapiens vav 3 oncogene (VAV3), transcript variant 1, mRNA [NM_006113]
A_23_P18186	NM_021629	GNB4	59345	Homo sapiens guanine nucleotide binding protein (G protein), beta polypeptide 4 (GNB4), mRNA [NM_021629]
A_32_P20221	AK095738	AK095738	6605	Homo sapiens cDNA FLJ38419 fis, clone FEBRA2009846. [AK095738]
A_23_P32233	NM_004235	KLF4	9314	Homo sapiens Kruppel-like factor 4 (gut) (KLF4), mRNA [NM_004235]
A_23_P54006	NM_015382	HECTD1	25831	Homo sapiens HECT domain containing 1 (HECTD1), mRNA [NM_015382]
A_24_P919279	NM_206894	ZNF790	388536	Homo sapiens zinc finger protein 790 (ZNF790), mRNA [NM_206894]
A_23_P334883	NM_012309	SHANK2	22941	Homo sapiens SH3 and multiple ankyrin repeat domains 2 (SHANK2), transcript variant 1, mRNA [NM_012309]
A_24_P936252	THC2498220	THC2498220	NA	Q30VC0_DESDG (Q30VC0) Flagellar biosynthetic protein FliP, partial (8%) [THC2498220]
A_23_P338912	NM_007350	PHLDA1	22822	Homo sapiens pleckstrin homology-like domain, family A, member 1 (PHLDA1), mRNA [NM_007350]
A_23_P409386	NM_024698	SLC25A22	79751	Homo sapiens solute carrier family 25 (mitochondrial carrier: glutamate), member 22 (SLC25A22), mRNA [NM_024698]
A_23_P208029	NM_024423	DSC3	1825	Homo sapiens desmocollin 3 (DSC3), transcript variant Dsc3b, mRNA [NM_024423]
A_23_P135315	NM_014007	ZBTB43	23099	Homo sapiens zinc finger and BTB domain containing 43 (ZBTB43), mRNA [NM_014007]
A_23_P257516	NM_000247	MICA	100507436	Homo sapiens MHC class I polypeptide-related sequence A (MICA), mRNA [NM_000247]
A_23_P39034	NM_003072	SMARCA4	6597	Homo sapiens SWI/SNF related, matrix associated, actin dependent regulator of chromatin, subfamily a, member 4 (SMARCA4), mRNA [NM_003072]
A_23_P357360	NM_018344	SLC29A3	55315	Homo sapiens solute carrier family 29 (nucleoside transporters), member 3 (SLC29A3), mRNA [NM_018344]
A_32_P102575	BC002570	BC002570	NA	Homo sapiens proteasome (prosome, macropain) subunit, beta type, 3, mRNA (cDNA clone MGC:1663 IMAGE:3140974), complete cds. [BC002570]
A_23_P80902	NM_020242	KIF15	56992	Homo sapiens kinesin family member 15 (KIF15), mRNA [NM_020242]
A_23_P125420	NM_007100	ATP5I	521	Homo sapiens ATP synthase, H+ transporting, mitochondrial F0 complex, subunit E (ATP5I), nuclear gene encoding mitochondrial protein, mRNA [NM_007100]
A_23_P92590	NM_133370	YTHDC1	91746	Homo sapiens YTH domain containing 1 (YTHDC1), transcript variant 2, mRNA [NM_133370]
A_24_P50972	AK097517	LOC283767	645202	Homo sapiens cDNA FLJ40198 fis, clone TESTI2019975, weakly similar to TRICHOHYALIN. [AK097517]
A_32_P220591	THC2732746	THC2732746	NA	Unknown
A_23_P154235	NM_004688	NMI	9111	Homo sapiens N-myc (and STAT) interactor (NMI), mRNA [NM_004688]
A_32_P84858	CA771684	CA771684	NA	CA771684 io81c04.x1 HR85 islet Homo sapiens cDNA clone IMAGE:6132846 3', mRNA sequence [CA771684]
A_23_P111804	NM_022750	PARP12	64761	Homo sapiens poly (ADP-ribose) polymerase family, member 12 (PARP12), mRNA [NM_022750]
A_24_P713729	THC2540396	THC2540396	55206	ALU8_HUMAN (P39195) Alu subfamily SX sequence contamination warning entry, partial (23%) [THC2540396]
A_32_P224358	THC2650822	THC2650822	NA	Unknown
A_23_P336644	NM_145034	TOR1AIP2	163590	Homo sapiens torsin A interacting protein 2 (TOR1AIP2), mRNA [NM_145034]
A_23_P200493	NM_002296	LBR	3930	Homo sapiens lamin B receptor (LBR), transcript variant 1, mRNA [NM_002296]
A_23_P405815	NM_005609	PYGM	NA	Homo sapiens phosphorylase, glycogen; muscle (McArdle syndrome, glycogen storage disease type V) (PYGM), mRNA [NM_005609]
A_23_P254664	NM_002054	GCG	2641	Homo sapiens glucagon (GCG), mRNA [NM_002054]
A_23_P38154	NM_024417	FDXR	2232	Homo sapiens ferredoxin reductase (FDXR), nuclear gene encoding mitochondrial protein, transcript variant 1, mRNA [NM_024417]
A_23_P166306	NM_000071	CBS	875	Homo sapiens cystathionine-beta-synthase (CBS), mRNA [NM_000071]
A_23_P68072	NM_032118	WDR54	84058	Homo sapiens WD repeat domain 54 (WDR54), mRNA [NM_032118]
A_23_P362183	NM_173551	ANKS6	203286	Homo sapiens ankyrin repeat and sterile alpha motif domain containing 6 (ANKS6), mRNA [NM_173551]
A_24_P178444	XR_018617	LOC341230	NA	PREDICTED: Homo sapiens similar to Argininosuccinate synthase (Citrulline--aspartate ligase) (LOC341230), mRNA [XR_018617]
A_23_P200710	NM_002646	PIK3C2B	5287	Homo sapiens phosphoinositide-3-kinase, class 2, beta polypeptide (PIK3C2B), mRNA [NM_002646]
A_24_P273423	AK023542	AK023542	NA	Homo sapiens cDNA FLJ13480 fis, clone PLACE1003768. [AK023542]
A_23_P157072	NM_003751	EIF3S9	8662	Homo sapiens eukaryotic translation initiation factor 3, subunit 9 eta, 116kDa (EIF3S9), transcript variant 1, mRNA [NM_003751]
A_23_P250644	NM_080656	MGC13017	NA	Homo sapiens similar to RIKEN cDNA A430101B06 gene (MGC13017), mRNA [NM_080656]
A_23_P148753	NM_014935	PLEKHA6	22874	Homo sapiens pleckstrin homology domain containing, family A member 6 (PLEKHA6), mRNA [NM_014935]
A_23_P502520	NM_172374	IL4I1	259307	Homo sapiens interleukin 4 induced 1 (IL4I1), transcript variant 2, mRNA [NM_172374]
A_23_P311847	NM_015262	FAM21C	NA	Homo sapiens family with sequence similarity 21, member C (FAM21C), mRNA [NM_015262]
A_32_P226858	THC2557016	THC2557016	NA	Q3F710_9BURK (Q3F710) Inner-membrane translocator, partial (6%) [THC2557016]
A_23_P121120	NM_023915	GPR87	53836	Homo sapiens G protein-coupled receptor 87 (GPR87), mRNA [NM_023915]
A_23_P28153	AF175767	SCLY	51540	Homo sapiens putative selenocysteine lyase (SCLY) mRNA, complete cds. [AF175767]
A_23_P315386	NM_052924	RHPN1	114822	Homo sapiens rhophilin, Rho GTPase binding protein 1 (RHPN1), mRNA [NM_052924]
A_23_P218531	NM_017712	PGPEP1	54858	Homo sapiens pyroglutamyl-peptidase I (PGPEP1), mRNA [NM_017712]
A_32_P34926	AL833696	AL833696	NA	Homo sapiens mRNA; cDNA DKFZp667D139 (from clone DKFZp667D139). [AL833696]
A_23_P330727	NM_182612	PDDC1	347862	Homo sapiens Parkinson disease 7 domain containing 1 (PDDC1), mRNA [NM_182612]
A_32_P162958	A_32_P162958	A_32_P162958	NA	Unknown
A_23_P373992	NM_145294	WDR90	NA	Homo sapiens WD repeat domain 90 (WDR90), mRNA [NM_145294]
A_23_P218726	NM_152930	CPNE1	NA	Homo sapiens copine I (CPNE1), transcript variant 7, mRNA [NM_152930]
A_32_P135664	AK129849	AK129849	NA	Homo sapiens cDNA FLJ26339 fis, clone HRT02975. [AK129849]
A_23_P44149	NM_005730	CTDSP2	10106	Homo sapiens CTD (carboxy-terminal domain, RNA polymerase II, polypeptide A) small phosphatase 2 (CTDSP2), mRNA [NM_005730]
A_23_P4190	NM_025149	FLJ20920	NA	Homo sapiens hypothetical protein FLJ20920 (FLJ20920), mRNA [NM_025149]
A_23_P88703	NM_005657	TP53BP1	NA	Homo sapiens tumor protein p53 binding protein, 1 (TP53BP1), mRNA [NM_005657]
A_23_P377197	NM_012219	MRAS	NA	Homo sapiens muscle RAS oncogene homolog (MRAS), mRNA [NM_012219]
A_23_P26928	ENST00000357776	CCDC103	388389	Coiled-coil domain-containing protein 103. [Source:Uniprot/SWISSPROT;Acc:Q8IW40] [ENST00000357776]
A_23_P324873	NR_000011	SNORA70	6134	Homo sapiens small nucleolar RNA, H/ACA box 70 (SNORA70) on chromosome X [NR_000011]
A_23_P107048	BC002811	BC002811	NA	Homo sapiens cDNA clone IMAGE:3636371, partial cds. [BC002811]
A_32_P93209	AY203961	AY203961	NA	Homo sapiens LP8151 mRNA, complete cds. [AY203961]
A_23_P145657	NM_012447	STAG3	10734	Homo sapiens stromal antigen 3 (STAG3), mRNA [NM_012447]
A_23_P138394	NM_133446	CTGLF1	NA	Homo sapiens centaurin, gamma-like family, member 1 (CTGLF1), mRNA [NM_133446]
A_32_P53633	BG327427	BG327427	NA	602426408F1 NIH_MGC_14 Homo sapiens cDNA clone IMAGE:4564465 5', mRNA sequence [BG327427]
A_23_P152655	NM_000873	ICAM2	3384	Homo sapiens intercellular adhesion molecule 2 (ICAM2), mRNA [NM_000873]
A_24_P357950	NM_001005359	POTE2	NA	Homo sapiens protein expressed in prostate, ovary, testis, and placenta 2 (POTE2), transcript variant POTE-2D, mRNA [NM_001005359]
A_24_P913405	A_24_P913405	A_24_P913405	NA	Unknown
A_24_P601695	AK026194	AK026194	57186	Homo sapiens cDNA: FLJ22541 fis, clone HSI00130. [AK026194]
A_23_P5703	NM_175735	LYG2	NA	Homo sapiens lysozyme-like (LYG2), mRNA [NM_175735]
A_23_P306203	NM_030754	SAA2	NA	Homo sapiens serum amyloid A2 (SAA2), mRNA [NM_030754]
A_24_P298228	XR_018407	LOC222005	NA	PREDICTED: Homo sapiens similar to ADP [XR_018407]
A_24_P696742	BC015996	BC015996	9175	Homo sapiens, clone IMAGE:4294444, mRNA. [BC015996]
A_24_P170095	ENST00000316131	ENST00000316131	NA	PREDICTED: Homo sapiens similar to ribosomal protein S8 (LOC646093), mRNA [XR_018283]
A_23_P137403	NM_006369	LRRC41	NA	Homo sapiens leucine rich repeat containing 41 (LRRC41), mRNA [NM_006369]
A_23_P205894	NM_005159	ACTC1	70	Homo sapiens actin, alpha, cardiac muscle 1 (ACTC1), mRNA [NM_005159]
A_24_P892402	AK057652	AK057652	NA	Homo sapiens cDNA FLJ33090 fis, clone TRACH2000559. [AK057652]
A_24_P918147	AK023391	AK023391	114907	Homo sapiens cDNA FLJ13329 fis, clone OVARC1001795. [AK023391]
A_23_P374082	NM_033274	ADAM19	8728	Homo sapiens ADAM metallopeptidase domain 19 (meltrin beta) (ADAM19), transcript variant 2, mRNA [NM_033274]
A_32_P234202	BG165944	BG165944	NA	602344264F1 NIH_MGC_89 Homo sapiens cDNA clone IMAGE:4454630 5', mRNA sequence [BG165944]
A_23_P309599	AK026760	C20orf119	80336	Homo sapiens cDNA: FLJ23107 fis, clone LNG07738. [AK026760]
A_23_P206077	NM_022767	ISG20L1	64782	Homo sapiens interferon stimulated exonuclease gene 20kDa-like 1 (ISG20L1), mRNA [NM_022767]
A_23_P416212	NM_033194	HSPB9	94086	Homo sapiens heat shock protein, alpha-crystallin-related, B9 (HSPB9), mRNA [NM_033194]
A_23_P200984	NM_002840	PTPRF	5792	Homo sapiens protein tyrosine phosphatase, receptor type, F (PTPRF), transcript variant 1, mRNA [NM_002840]
A_23_P105664	NM_014167	CCDC59	29080	Homo sapiens coiled-coil domain containing 59 (CCDC59), mRNA [NM_014167]
A_23_P28953	NM_175850	DNMT3B	1789	Homo sapiens DNA (cytosine-5-)-methyltransferase 3 beta (DNMT3B), transcript variant 6, mRNA [NM_175850]
A_23_P31135	BC000408	ACAT2	39	Homo sapiens acetyl-Coenzyme A acetyltransferase 2 (acetoacetyl Coenzyme A thiolase), mRNA (cDNA clone MGC:8573 IMAGE:2823036), complete cds. [BC000408]
A_24_P267664	NM_153754	C21orf88	NA	Homo sapiens chromosome 21 open reading frame 88 (C21orf88), mRNA [NM_153754]
A_23_P138567	NM_032797	AIFM2	84883	Homo sapiens apoptosis-inducing factor, mitochondrion-associated, 2 (AIFM2), mRNA [NM_032797]
A_32_P144629	A_32_P144629	A_32_P144629	NA	Unknown
A_32_P208549	AL037389	AL037389	NA	DKFZp564J1771_s1 564 (synonym: hfbr2) Homo sapiens cDNA clone DKFZp564J1771 3', mRNA sequence [AL037389]
A_23_P153022	NM_033184	KRTAP2-4	81872	Homo sapiens keratin associated protein 2-4 (KRTAP2-4), mRNA [NM_033184]
A_24_P482189	A_24_P482189	A_24_P482189	NA	Unknown
A_23_P393607	NM_053052	C1orf142	116841	Homo sapiens chromosome 1 open reading frame 142 (C1orf142), mRNA [NM_053052]
A_23_P21673	NM_017794	KIAA1797	54914	Homo sapiens KIAA1797 (KIAA1797), mRNA [NM_017794]
A_24_P261005	NM_138436	C8orf40	NA	Homo sapiens chromosome 8 open reading frame 40 (C8orf40), mRNA [NM_138436]
A_24_P290087	A_24_P290087	A_24_P290087	NA	Unknown
A_24_P249187	A_24_P249187	A_24_P249187	NA	Unknown
A_24_P923251	NM_198951	TGM2	7052	Homo sapiens transglutaminase 2 (C polypeptide, protein-glutamine-gamma-glutamyltransferase) (TGM2), transcript variant 2, mRNA [NM_198951]
A_24_P251040	NM_057091	ARTN	9048	Homo sapiens artemin (ARTN), transcript variant 2, mRNA [NM_057091]
A_23_P315571	NM_015150	RFTN1	23180	Homo sapiens raftlin, lipid raft linker 1 (RFTN1), mRNA [NM_015150]
A_23_P43800	NM_015201	BOP1	NA	Homo sapiens block of proliferation 1 (BOP1), mRNA [NM_015201]
A_23_P22273	D00022	D00022	NA	Homo sapiens mRNA for F1 beta subunit, complete cds. [D00022]
A_24_P32930	A_24_P32930	A_24_P32930	NA	Unknown
A_32_P172545	BX095252	BX095252	NA	BX095252 Soares placenta Nb2HP Homo sapiens cDNA clone IMAGp998I12199, mRNA sequence [BX095252]
A_23_P89249	NM_001005862	ERBB2	2064	Homo sapiens v-erb-b2 erythroblastic leukemia viral oncogene homolog 2, neuro/glioblastoma derived oncogene homolog (avian) (ERBB2), transcript variant 2, mRNA [NM_001005862]
A_23_P87351	NM_001033	RRM1	6240	Homo sapiens ribonucleotide reductase M1 polypeptide (RRM1), mRNA [NM_001033]
A_32_P17672	A_32_P17672	A_32_P17672	NA	Unknown
A_23_P30024	NM_003998	NFKB1	4790	Homo sapiens nuclear factor of kappa light polypeptide gene enhancer in B-cells 1 (p105) (NFKB1), mRNA [NM_003998]
A_24_P350576	AB011123	TNIK	23043	Homo sapiens mRNA for KIAA0551 protein, partial cds. [AB011123]
A_24_P941166	NM_001001661	ZNF425	155054	Homo sapiens zinc finger protein 425 (ZNF425), mRNA [NM_001001661]
A_23_P155335	NM_002662	PLD1	5337	Homo sapiens phospholipase D1, phosphatidylcholine-specific (PLD1), mRNA [NM_002662]
A_23_P250735	NM_175709	CBX7	23492	Homo sapiens chromobox homolog 7 (CBX7), mRNA [NM_175709]
A_24_P942211	ENST00000234800	LOC728661	728661	solute carrier family 35, member E2 [Source:RefSeq_peptide;Acc:NP_878258] [ENST00000234800]
A_23_P120606	A_23_P120606	A_23_P120606	NA	Unknown
A_23_P147185	NM_001746	CANX	821	Homo sapiens calnexin (CANX), transcript variant 1, mRNA [NM_001746]
A_32_P424761	NM_182530	C12orf28	196446	Homo sapiens chromosome 12 open reading frame 28 (C12orf28), mRNA [NM_182530]
A_24_P23445	NR_000041	RNU12	NA	Homo sapiens RNA, U12 small nuclear (RNU12) on chromosome X [NR_000041]
A_23_P205986	NM_000875	IGF1R	3480	Homo sapiens insulin-like growth factor 1 receptor (IGF1R), mRNA [NM_000875]
A_23_P155638	NM_000258	MYL3	4634	Homo sapiens myosin, light chain 3, alkali; ventricular, skeletal, slow (MYL3), mRNA [NM_000258]
A_23_P113613	NM_022842	CDCP1	64866	Homo sapiens CUB domain containing protein 1 (CDCP1), transcript variant 1, mRNA [NM_022842]
A_23_P11764	NM_012199	EIF2C1	26523	Homo sapiens eukaryotic translation initiation factor 2C, 1 (EIF2C1), mRNA [NM_012199]
A_32_P47222	THC2597502	THC2597502	NA	BC002110 Rpl24 protein {Mus musculus} (exp=-1; wgp=0; cg=0), partial (82%) [THC2597502]
A_32_P135469	A_32_P135469	A_32_P135469	NA	Unknown
A_23_P377935	AK024389	FLJ14327	NA	Homo sapiens cDNA FLJ14327 fis, clone PLACE4000250. [AK024389]
A_32_P122579	THC2564393	THC2564393	NA	HSU52965 ENX-1 {Homo sapiens} (exp=-1; wgp=0; cg=0), partial (14%) [THC2564393]
A_23_P161647	NM_000920	PC	5091	Homo sapiens pyruvate carboxylase (PC), nuclear gene encoding mitochondrial protein, transcript variant 1, mRNA [NM_000920]
A_24_P203814	A_24_P203814	A_24_P203814	NA	Unknown
A_23_P131611	NM_152275	TTC30A	92104	Homo sapiens tetratricopeptide repeat domain 30A (TTC30A), mRNA [NM_152275]
A_23_P432545	NM_173584	EFCAB4A	283229	Homo sapiens EF-hand calcium binding domain 4A (EFCAB4A), mRNA [NM_173584]
A_23_P252642	NM_152384	BBS5	NA	Homo sapiens Bardet-Biedl syndrome 5 (BBS5), mRNA [NM_152384]
A_23_P137173	NM_021992	TMSL8	11013	Homo sapiens thymosin-like 8 (TMSL8), mRNA [NM_021992]
A_23_P116168	NM_032424	KIAA1826	84437	Homo sapiens KIAA1826 (KIAA1826), mRNA [NM_032424]
A_24_P79403	NM_002619	PF4	5196	Homo sapiens platelet factor 4 (chemokine (C-X-C motif) ligand 4) (PF4), mRNA [NM_002619]
A_24_P924185	S81524	S81524	NA	RC1=NADH dehydrogenase subunit 3 homolog/ND3 homolog [human, renal cell carcinoma, mRNA Mitochondrial Partial, 65 nt]. [S81524]
A_23_P54556	NM_014048	MKL2	57496	Homo sapiens MKL/myocardin-like 2 (MKL2), mRNA [NM_014048]
A_24_P76169	ENST00000331306	ENST00000331306	NA	PREDICTED: Homo sapiens similar to large subunit ribosomal protein L36a (LOC728202), mRNA [XM_001129191]
A_24_P603890	XR_019195	LOC442255	NA	PREDICTED: Homo sapiens similar to ADP [XR_019195]
A_23_P155815	NM_022346	NCAPG	64151	Homo sapiens non-SMC condensin I complex, subunit G (NCAPG), mRNA [NM_022346]
A_23_P73114	NM_000313	PROS1	NA	Homo sapiens protein S (alpha) (PROS1), mRNA [NM_000313]
A_23_P75056	NM_001002295	GATA3	2625	Homo sapiens GATA binding protein 3 (GATA3), transcript variant 1, mRNA [NM_001002295]
A_23_P1691	NM_002421	MMP1	4312	Homo sapiens matrix metallopeptidase 1 (interstitial collagenase) (MMP1), mRNA [NM_002421]
A_24_P745670	A_24_P745670	A_24_P745670	NA	Unknown
A_23_P159191	NM_000805	GAST	2520	Homo sapiens gastrin (GAST), mRNA [NM_000805]
A_23_P46539	NM_032636	PSRC1	84722	Homo sapiens proline/serine-rich coiled-coil 1 (PSRC1), transcript variant 1, mRNA [NM_032636]
A_23_P121250	NM_001967	EIF4A2	NA	Homo sapiens eukaryotic translation initiation factor 4A, isoform 2 (EIF4A2), mRNA [NM_001967]
A_23_P355517	NM_024875	SYNPO2L	79933	Homo sapiens synaptopodin 2-like (SYNPO2L), mRNA [NM_024875]
A_24_P879787	AK094691	LOC642826	NA	Homo sapiens cDNA FLJ37372 fis, clone BRAMY2024728. [AK094691]
A_32_P90685	THC2539273	THC2539273	NA	Unknown
A_23_P431179	NM_003538	HIST1H4A	8294	Homo sapiens histone cluster 1, H4a (HIST1H4A), mRNA [NM_003538]
A_32_P111492	A_32_P111492	A_32_P111492	NA	Unknown
A_24_P598406	BC068459	hCG_2040556	NA	Homo sapiens hCG2040556, mRNA (cDNA clone MGC:87053 IMAGE:5297972), complete cds. [BC068459]
A_23_P152955	NM_017622	C17orf59	54785	Homo sapiens chromosome 17 open reading frame 59 (C17orf59), mRNA [NM_017622]
A_23_P381992	NM_002210	ITGAV	3685	Homo sapiens integrin, alpha V (vitronectin receptor, alpha polypeptide, antigen CD51) (ITGAV), mRNA [NM_002210]
A_23_P127013	NM_030756	TCF7L2	6934	Homo sapiens transcription factor 7-like 2 (T-cell specific, HMG-box) (TCF7L2), mRNA [NM_030756]
A_23_P53329	AK023286	FLJ13224	NA	Homo sapiens cDNA FLJ13224 fis, clone OVARC1000008. [AK023286]
A_23_P205159	NM_005358	LMO7	4008	Homo sapiens LIM domain 7 (LMO7), mRNA [NM_005358]
A_23_P3413	NM_130901	OTUD7A	161725	Homo sapiens OTU domain containing 7A (OTUD7A), mRNA [NM_130901]
A_23_P409449	NM_005421	TAL2	6887	Homo sapiens T-cell acute lymphocytic leukemia 2 (TAL2), mRNA [NM_005421]
A_23_P105409	NM_006301	MAP3K12	7786	Homo sapiens mitogen-activated protein kinase kinase kinase 12 (MAP3K12), mRNA [NM_006301]
A_23_P103149	NM_001098	ACO2	50	Homo sapiens aconitase 2, mitochondrial (ACO2), nuclear gene encoding mitochondrial protein, mRNA [NM_001098]
A_23_P250353	NM_017912	HERC6	55008	Homo sapiens hect domain and RLD 6 (HERC6), mRNA [NM_017912]
A_32_P38745	THC2656841	THC2656841	NA	Unknown
A_23_P256142	NM_024595	C1orf108	79647	Homo sapiens chromosome 1 open reading frame 108 (C1orf108), mRNA [NM_024595]
A_23_P393880	NM_020340	KIAA1244	57221	Homo sapiens KIAA1244 (KIAA1244), mRNA [NM_020340]
A_23_P212034	AL831922	DLG1	1739	Homo sapiens mRNA; cDNA DKFZp761P0818 (from clone DKFZp761P0818). [AL831922]
A_23_P301133	NM_001005910	IHPK2	51447	Homo sapiens inositol hexaphosphate kinase 2 (IHPK2), transcript variant 3, mRNA [NM_001005910]
A_32_P27209	THC2688670	THC2688670	NA	Unknown
A_23_P148047	NM_000958	PTGER4	5734	Homo sapiens prostaglandin E receptor 4 (subtype EP4) (PTGER4), mRNA [NM_000958]
A_23_P379142	NM_145297	ZNF626	NA	Homo sapiens zinc finger protein 626 (ZNF626), transcript variant 2, mRNA [NM_145297]
A_23_P153640	NM_032139	ANKRD27	84079	Homo sapiens ankyrin repeat domain 27 (VPS9 domain) (ANKRD27), mRNA [NM_032139]
A_23_P209995	NM_173842	IL1RN	3557	Homo sapiens interleukin 1 receptor antagonist (IL1RN), transcript variant 1, mRNA [NM_173842]
A_32_P215474	THC2749235	THC2749235	NA	Unknown
A_23_P16096	NM_020230	PPAN	692312	Homo sapiens peter pan homolog (Drosophila) (PPAN), mRNA [NM_020230]
A_23_P43630	AK023447	AK023447	NA	Homo sapiens cDNA FLJ13385 fis, clone PLACE1001088. [AK023447]
A_32_P9368	BX375060	BX375060	NA	BX375060 Homo sapiens NEUROBLASTOMA COT 25-NORMALIZED Homo sapiens cDNA clone CS0DC007YF13 5-PRIME, mRNA sequence [BX375060]
A_23_P32404	NM_002201	ISG20	3669	Homo sapiens interferon stimulated exonuclease gene 20kDa (ISG20), mRNA [NM_002201]
A_23_P398460	NM_000189	HK2	3099	Homo sapiens hexokinase 2 (HK2), mRNA [NM_000189]
A_23_P2725	NM_000982	RPL21	NA	Homo sapiens ribosomal protein L21 (RPL21), mRNA [NM_000982]
A_23_P308800	AF158555	GLS	2744	Homo sapiens glutaminase C mRNA, complete cds. [AF158555]
A_23_P207557	NM_006481	TCF2	6928	Homo sapiens transcription factor 2, hepatic; LF-B3; variant hepatic nuclear factor (TCF2), transcript variant b, mRNA [NM_006481]
A_23_P11341	BC006406	FAM104B	90736	Homo sapiens family with sequence similarity 104, member B, mRNA (cDNA clone IMAGE:3939163), partial cds. [BC006406]
A_24_P848707	ENST00000339489	ENST00000339489	NA	CDNA FLJ43826 fis, clone TESTI4002703. [Source:Uniprot/SPTREMBL;Acc:Q6ZUC2] [ENST00000339489]
A_23_P74467	NM_014949	KIAA0907	22889	Homo sapiens KIAA0907 (KIAA0907), mRNA [NM_014949]
A_23_P212617	NM_003234	TFRC	7037	Homo sapiens transferrin receptor (p90, CD71) (TFRC), mRNA [NM_003234]
A_23_P149496	NM_018053	XKR8	55113	Homo sapiens XK, Kell blood group complex subunit-related family, member 8 (XKR8), mRNA [NM_018053]
A_23_P140725	NM_014714	IFT140	9742	Homo sapiens intraflagellar transport 140 homolog (Chlamydomonas) (IFT140), mRNA [NM_014714]
A_23_P144980	NM_181523	PIK3R1	NA	Homo sapiens phosphoinositide-3-kinase, regulatory subunit 1 (p85 alpha) (PIK3R1), transcript variant 1, mRNA [NM_181523]
A_32_P108033	DW443340	DW443340	NA	HHAGE041070 Human liver regeneration after partial hepatectomy Homo sapiens cDNA, mRNA sequence [DW443340]
A_23_P394216	NM_014844	KIAA0329	9895	Homo sapiens KIAA0329 (KIAA0329), mRNA [NM_014844]
A_24_P588235	THC2559181	THC2559181	NA	Q7Z5X3_HUMAN (Q7Z5X3) EIF3S6IP protein, partial (24%) [THC2559181]
A_32_P98776	THC2617584	THC2617584	NA	Unknown
A_23_P143446	NM_017446	MRPL39	54148	Homo sapiens mitochondrial ribosomal protein L39 (MRPL39), nuclear gene encoding mitochondrial protein, transcript variant 1, mRNA [NM_017446]
A_23_P13914	NM_032656	DHX37	57647	Homo sapiens DEAH (Asp-Glu-Ala-His) box polypeptide 37 (DHX37), mRNA [NM_032656]
A_23_P45756	NM_015484	SYF2	25949	Homo sapiens SYF2 homolog, RNA splicing factor (S. cerevisiae) (SYF2), transcript variant 1, mRNA [NM_015484]
A_24_P108863	NM_006746	SCML1	6322	Homo sapiens sex comb on midleg-like 1 (Drosophila) (SCML1), transcript variant 2, mRNA [NM_006746]
A_24_P367100	A_24_P367100	A_24_P367100	NA	Unknown
A_23_P218068	NM_019012	PLEKHA5	54477	Homo sapiens pleckstrin homology domain containing, family A member 5 (PLEKHA5), mRNA [NM_019012]
A_23_P42829	NM_014390	SND1	27044	Homo sapiens staphylococcal nuclease and tudor domain containing 1 (SND1), mRNA [NM_014390]
A_23_P209636	NM_006449	CDC42EP3	10602	Homo sapiens CDC42 effector protein (Rho GTPase binding) 3 (CDC42EP3), mRNA [NM_006449]
A_23_P322	NM_005227	EFNA4	1945	Homo sapiens ephrin-A4 (EFNA4), transcript variant 1, mRNA [NM_005227]
A_23_P250904	NM_013438	UBQLN1	29979	Homo sapiens ubiquilin 1 (UBQLN1), transcript variant 1, mRNA [NM_013438]
A_24_P323941	NM_001012971	C20orf106	200232	Homo sapiens chromosome 20 open reading frame 106 (C20orf106), mRNA [NM_001012971]
A_32_P31757	BX094773	BX094773	NA	BX094773 NCI_CGAP_Lu5 Homo sapiens cDNA clone IMAGp998F243582, mRNA sequence [BX094773]
A_23_P74349	NM_145697	NUF2	83540	Homo sapiens NUF2, NDC80 kinetochore complex component, homolog (S. cerevisiae) (NUF2), transcript variant 1, mRNA [NM_145697]
A_24_P305960	NM_181336	LEMD2	221496	Homo sapiens LEM domain containing 2 (LEMD2), mRNA [NM_181336]
A_32_P118010	THC2657593	THC2657593	NA	ALU1_HUMAN (P39188) Alu subfamily J sequence contamination warning entry, partial (7%) [THC2657593]
A_32_P228206	THC2463424	THC2463424	NA	AA348270 EST54713 Hippocampus I Homo sapiens cDNA 3' end similar to EST containing Alu repeat, mRNA sequence [AA348270]
A_23_P125829	NM_000291	PGK1	5230	Homo sapiens phosphoglycerate kinase 1 (PGK1), mRNA [NM_000291]
A_24_P271149	ENST00000270642	LOC402665	402665	PREDICTED: Homo sapiens similar to opioid binding protein [XM_380008]
A_32_P101441	THC2768767	THC2768767	NA	XM_362611 predicted protein {Magnaporthe grisea 70-15} (exp=0; wgp=1; cg=0), partial (13%) [THC2768767]
A_23_P146417	NM_032012	C9orf5	23731	Homo sapiens chromosome 9 open reading frame 5 (C9orf5), mRNA [NM_032012]
A_23_P90453	NM_207392	UNQ467	NA	Homo sapiens KIPV467 (UNQ467), mRNA [NM_207392]
A_23_P115149	NM_024102	WDR77	NA	Homo sapiens WD repeat domain 77 (WDR77), mRNA [NM_024102]
A_23_P44684	NM_018098	ECT2	1894	Homo sapiens epithelial cell transforming sequence 2 oncogene (ECT2), mRNA [NM_018098]
A_23_P117380	NM_138344	C14orf152	90050	Homo sapiens chromosome 14 open reading frame 152 (C14orf152), mRNA [NM_138344]
A_24_P331704	NM_182507	KRT80	144501	Homo sapiens keratin 80 (KRT80), transcript variant 1, mRNA [NM_182507]
A_23_P9603	NM_006904	PRKDC	5591	Homo sapiens protein kinase, DNA-activated, catalytic polypeptide (PRKDC), transcript variant 1, mRNA [NM_006904]
A_23_P151394	NM_004800	TM9SF2	9375	Homo sapiens transmembrane 9 superfamily member 2 (TM9SF2), mRNA [NM_004800]
A_23_P380614	NM_006045	ATP9A	10079	Homo sapiens ATPase, Class II, type 9A (ATP9A), mRNA [NM_006045]
A_23_P152235	NM_024336	IRX3	79191	Homo sapiens iroquois homeobox protein 3 (IRX3), mRNA [NM_024336]
A_23_P102364	NM_019850	NGEF	25791	Homo sapiens neuronal guanine nucleotide exchange factor (NGEF), mRNA [NM_019850]
A_23_P143748	NM_015140	TTLL12	23170	Homo sapiens tubulin tyrosine ligase-like family, member 12 (TTLL12), mRNA [NM_015140]
A_23_P161190	NM_003380	VIM	NA	Homo sapiens vimentin (VIM), mRNA [NM_003380]
A_23_P206212	NM_003246	THBS1	7057	Homo sapiens thrombospondin 1 (THBS1), mRNA [NM_003246]
A_23_P158725	NM_004207	SLC16A3	9123	Homo sapiens solute carrier family 16, member 3 (monocarboxylic acid transporter 4) (SLC16A3), transcript variant 2, mRNA [NM_004207]
A_23_P202067	NM_012311	KIN	22944	Homo sapiens KIN, antigenic determinant of recA protein homolog (mouse) (KIN), mRNA [NM_012311]
A_32_P18250	NM_001013648	LOC388965	NA	Homo sapiens similar to hepatitis C virus core-binding protein 6; cervical cancer oncogene 3 (LOC388965), mRNA [NM_001013648]
A_23_P51085	NM_020675	SPC25	57405	Homo sapiens SPC25, NDC80 kinetochore complex component, homolog (S. cerevisiae) (SPC25), mRNA [NM_020675]
A_24_P163590	NM_152556	FLJ31818	154743	Homo sapiens hypothetical protein FLJ31818 (FLJ31818), mRNA [NM_152556]
A_23_P118135	A_23_P118135	A_23_P118135	NA	Unknown
A_32_P226678	BX114764	BX114764	NA	BX114764 NCI_CGAP_GCB1 Homo sapiens cDNA clone IMAGp998M182012, mRNA sequence [BX114764]
A_23_P204423	NM_002710	PPP1CC	5501	Homo sapiens protein phosphatase 1, catalytic subunit, gamma isoform (PPP1CC), mRNA [NM_002710]
A_23_P85460	NM_001262	CDKN2C	1031	Homo sapiens cyclin-dependent kinase inhibitor 2C (p18, inhibits CDK4) (CDKN2C), transcript variant 1, mRNA [NM_001262]
A_23_P140916	NM_012201	GLG1	2734	Homo sapiens golgi apparatus protein 1 (GLG1), mRNA [NM_012201]
A_23_P38346	NM_024119	LGP2	79132	Homo sapiens likely ortholog of mouse D11lgp2 (LGP2), mRNA [NM_024119]
A_23_P259490	NM_006454	MXD4	NA	Homo sapiens MAX dimerization protein 4 (MXD4), mRNA [NM_006454]
A_23_P15542	NM_000413	HSD17B1	3292	Homo sapiens hydroxysteroid (17-beta) dehydrogenase 1 (HSD17B1), mRNA [NM_000413]
A_23_P62709	NM_005416	SPRR3	6707	Homo sapiens small proline-rich protein 3 (SPRR3), mRNA [NM_005416]
A_24_P274615	NM_020801	ARRDC3	57561	Homo sapiens arrestin domain containing 3 (ARRDC3), mRNA [NM_020801]
A_32_P222030	A_32_P222030	A_32_P222030	NA	Unknown
A_23_P129786	NM_001005291	SREBF1	6720	Homo sapiens sterol regulatory element binding transcription factor 1 (SREBF1), transcript variant 1, mRNA [NM_001005291]
A_23_P142154	NM_031485	GRWD1	83743	Homo sapiens glutamate-rich WD repeat containing 1 (GRWD1), mRNA [NM_031485]
A_23_P147199	NM_006629	ZNF271	NA	Homo sapiens zinc finger protein 271 (ZNF271), mRNA [NM_006629]
A_23_P119407	A_23_P119407	A_23_P119407	NA	Unknown
A_32_P187975	AI698357	AI698357	NA	tx64a04.x1 NCI_CGAP_Ut1 Homo sapiens cDNA clone IMAGE:2274318 3', mRNA sequence [AI698357]
A_23_P125533	NM_033215	PPP1R3F	89801	Homo sapiens protein phosphatase 1, regulatory (inhibitor) subunit 3F (PPP1R3F), mRNA [NM_033215]
A_23_P133902	NM_014068	PSORS1C1	170679	Homo sapiens psoriasis susceptibility 1 candidate 1 (PSORS1C1), mRNA [NM_014068]
A_24_P384990	BC022830	LOC642852	NA	Homo sapiens hypothetical LOC642852, mRNA (cDNA clone IMAGE:4581955), partial cds. [BC022830]
A_23_P320095	NM_014460	CSDC2	27254	Homo sapiens cold shock domain containing C2, RNA binding (CSDC2), mRNA [NM_014460]
A_23_P119322	NM_052884	SIGLEC11	114132	Homo sapiens sialic acid binding Ig-like lectin 11 (SIGLEC11), mRNA [NM_052884]
A_23_P157943	NM_016219	MAN1B1	NA	Homo sapiens mannosidase, alpha, class 1B, member 1 (MAN1B1), mRNA [NM_016219]
A_23_P57497	NM_002473	MYH9	NA	Homo sapiens myosin, heavy chain 9, non-muscle (MYH9), mRNA [NM_002473]
A_23_P51926	NM_000952	PTAFR	5724	Homo sapiens platelet-activating factor receptor (PTAFR), mRNA [NM_000952]
A_23_P83953	S80864	S80864	NA	cytochrome c-like polypeptide [human, lung adenocarcinoma A549, mRNA, 1041 nt]. [S80864]
A_23_P31893	NM_003033	ST3GAL1	6482	Homo sapiens ST3 beta-galactoside alpha-2,3-sialyltransferase 1 (ST3GAL1), transcript variant 1, mRNA [NM_003033]
A_23_P9779	NM_005853	IRX5	10265	Homo sapiens iroquois homeobox protein 5 (IRX5), mRNA [NM_005853]
A_23_P65089	NM_016355	DDX47	NA	Homo sapiens DEAD (Asp-Glu-Ala-Asp) box polypeptide 47 (DDX47), transcript variant 1, mRNA [NM_016355]
A_24_P927090	AF116678	AF116678	NA	Homo sapiens PRO1995 mRNA, complete cds. [AF116678]
A_23_P108427	THC2604598	THC2604598	11227	AF154107 UDP-GalNAc:polypeptide N-acetylgalactosaminyltransferase 5 {Homo sapiens} (exp=-1; wgp=0; cg=0), partial (25%) [THC2604598]
A_23_P70660	NM_017633	FAM46A	55603	Homo sapiens family with sequence similarity 46, member A (FAM46A), mRNA [NM_017633]
A_23_P105138	NM_001752	CAT	847	Homo sapiens catalase (CAT), mRNA [NM_001752]
A_23_P303390	NM_005378	MYCN	NA	Homo sapiens v-myc myelocytomatosis viral related oncogene, neuroblastoma derived (avian) (MYCN), mRNA [NM_005378]
A_32_P185718	A_32_P185718	A_32_P185718	NA	Unknown
A_23_P72537	NM_004208	AIFM1	9131	Homo sapiens apoptosis-inducing factor, mitochondrion-associated, 1 (AIFM1), nuclear gene encoding mitochondrial protein, transcript variant 1, mRNA [NM_004208]
A_23_P78980	NM_014256	B3GNT3	10331	Homo sapiens UDP-GlcNAc:betaGal beta-1,3-N-acetylglucosaminyltransferase 3 (B3GNT3), mRNA [NM_014256]
A_23_P70670	NM_004233	CD83	9308	Homo sapiens CD83 molecule (CD83), transcript variant 1, mRNA [NM_004233]
A_23_P26954	NM_006373	VAT1	10493	Homo sapiens vesicle amine transport protein 1 homolog (T. californica) (VAT1), mRNA [NM_006373]
A_23_P119778	NM_020342	SLC39A10	57181	Homo sapiens solute carrier family 39 (zinc transporter), member 10 (SLC39A10), mRNA [NM_020342]
A_32_P110390	NM_173490	TMEM171	134285	Homo sapiens transmembrane protein 171 (TMEM171), mRNA [NM_173490]
A_23_P31389	NM_013293	TRA2A	NA	Homo sapiens transformer-2 alpha (TRA2A), mRNA [NM_013293]
A_23_P355471	NM_001060	TBXA2R	NA	Homo sapiens thromboxane A2 receptor (TBXA2R), transcript variant 2, mRNA [NM_001060]
A_24_P380022	NM_020390	EIF5A2	56648	Homo sapiens eukaryotic translation initiation factor 5A2 (EIF5A2), mRNA [NM_020390]
A_24_P732565	THC2650367	THC2650367	NA	Unknown
A_23_P210395	NM_000744	CHRNA4	1137	Homo sapiens cholinergic receptor, nicotinic, alpha 4 (CHRNA4), mRNA [NM_000744]
A_23_P116037	NM_003273	TM7SF2	7108	Homo sapiens transmembrane 7 superfamily member 2 (TM7SF2), mRNA [NM_003273]
A_24_P222054	AF271776	AF271776	NA	Homo sapiens DC48 mRNA, complete cds. [AF271776]
A_23_P132809	NM_002950	RPN1	6184	Homo sapiens ribophorin I (RPN1), mRNA [NM_002950]
A_24_P393336	AK093583	HMCN2	NA	Homo sapiens cDNA FLJ36264 fis, clone THYMU2002815, weakly similar to AXONIN-1 PRECURSOR. [AK093583]
A_32_P105397	THC2642694	THC2642694	NA	Q6TDT1_HUMAN (Q6TDT1) Protein transactivated by hepatitis B virus E antigen, partial (11%) [THC2642694]
A_23_P165162	NM_021175	HAMP	NA	Homo sapiens hepcidin antimicrobial peptide (HAMP), mRNA [NM_021175]
A_23_P210323	AB011154	CEP68	23177	Homo sapiens mRNA for KIAA0582 protein, partial cds. [AB011154]
A_23_P44993	NM_006755	TALDO1	6888	Homo sapiens transaldolase 1 (TALDO1), mRNA [NM_006755]
A_23_P148345	NM_194463	RNF128	79589	Homo sapiens ring finger protein 128 (RNF128), transcript variant 1, mRNA [NM_194463]
A_24_P101480	A_24_P101480	A_24_P101480	NA	Unknown
A_23_P330017	NM_020438	DOLPP1	NA	Homo sapiens dolichyl pyrophosphate phosphatase 1 (DOLPP1), mRNA [NM_020438]
A_23_P215787	NM_012257	HBP1	26959	Homo sapiens HMG-box transcription factor 1 (HBP1), mRNA [NM_012257]
A_32_P47301	THC2642212	THC2642212	NA	Unknown
A_23_P329962	NM_152782	SUNC1	256979	Homo sapiens Sad1 and UNC84 domain containing 1 (SUNC1), transcript variant 2, mRNA [NM_152782]
A_23_P218358	NM_031456	FBXW10	NA	Homo sapiens F-box and WD repeat domain containing 10 (FBXW10), mRNA [NM_031456]
A_32_P49035	THC2726026	THC2726026	NA	Q3X600_9ACTN (Q3X600) Adenine deaminase , partial (4%) [THC2726026]
A_23_P108554	NM_004939	DDX1	1653	Homo sapiens DEAD (Asp-Glu-Ala-Asp) box polypeptide 1 (DDX1), mRNA [NM_004939]
A_23_P129433	NM_004594	SLC9A5	6553	Homo sapiens solute carrier family 9 (sodium/hydrogen exchanger), member 5 (SLC9A5), mRNA [NM_004594]
A_23_P53736	NM_033624	FBXO21	23014	Homo sapiens F-box protein 21 (FBXO21), transcript variant 1, mRNA [NM_033624]
A_32_P145968	AA291137	AA291137	129450	AA291137 zs46b08.s1 NCI_CGAP_GCB1 Homo sapiens cDNA clone IMAGE:700503 3', mRNA sequence [AA291137]
A_32_P32722	BC009038	BC009038	NA	Homo sapiens, clone IMAGE:4179482, mRNA. [BC009038]
A_32_P1516	AA714537	AA714537	NA	nw20g12.s1 NCI_CGAP_GCB0 Homo sapiens cDNA clone IMAGE:1241062 3' similar to gb:M84711 40S RIBOSOMAL PROTEIN S3A (HUMAN);, mRNA sequence [AA714537]
A_24_P127063	A_24_P127063	A_24_P127063	NA	Unknown
A_23_P252106	NM_003821	RIPK2	8767	Homo sapiens receptor-interacting serine-threonine kinase 2 (RIPK2), mRNA [NM_003821]
A_23_P114903	NM_002155	HSPA6	3310	Homo sapiens heat shock 70kDa protein 6 (HSP70B') (HSPA6), mRNA [NM_002155]
A_32_P108156	NR_001458	BIC	NA	Homo sapiens BIC transcript (BIC) on chromosome 21 [NR_001458]
A_24_P127719	NM_201589	MAFA	389692	Homo sapiens v-maf musculoaponeurotic fibrosarcoma oncogene homolog A (avian) (MAFA), mRNA [NM_201589]
A_32_P51084	NM_015135	NUP205	23165	Homo sapiens nucleoporin 205kDa (NUP205), mRNA [NM_015135]
A_24_P932736	THC2609820	THC2609820	79618	HMBX1_HUMAN (Q6NT76) Homeobox-containing protein 1, partial (39%) [THC2609820]
A_23_P61426	NM_012331	MSRA	4482	Homo sapiens methionine sulfoxide reductase A (MSRA), mRNA [NM_012331]
A_32_P134167	BG031574	BG031574	NA	602299712F1 NIH_MGC_87 Homo sapiens cDNA clone IMAGE:4394138 5', mRNA sequence [BG031574]
A_23_P109881	NM_002218	ITIH4	3700	Homo sapiens inter-alpha (globulin) inhibitor H4 (plasma Kallikrein-sensitive glycoprotein) (ITIH4), mRNA [NM_002218]
A_23_P259270	NM_003948	CDKL2	NA	Homo sapiens cyclin-dependent kinase-like 2 (CDC2-related kinase) (CDKL2), mRNA [NM_003948]
A_23_P203790	NM_006812	OS9	10956	Homo sapiens amplified in osteosarcoma (OS9), transcript variant 1, mRNA [NM_006812]
A_23_P118392	NM_016084	RASD1	51655	Homo sapiens RAS, dexamethasone-induced 1 (RASD1), mRNA [NM_016084]
A_32_P123255	ENST00000343905	ANKRD58	347454	PREDICTED: Homo sapiens ankyrin repeat domain 58 (ANKRD58), mRNA [XM_293380]
A_23_P153767	NM_014371	AKAP8L	NA	Homo sapiens A kinase (PRKA) anchor protein 8-like (AKAP8L), mRNA [NM_014371]
A_32_P57172	A_32_P57172	A_32_P57172	NA	Unknown
A_23_P125423	NM_001733	C1R	NA	Homo sapiens complement component 1, r subcomponent (C1R), mRNA [NM_001733]
A_23_P77568	NM_003752	EIF3S8	728689	Homo sapiens eukaryotic translation initiation factor 3, subunit 8, 110kDa (EIF3S8), transcript variant 1, mRNA [NM_003752]
A_23_P380978	NM_152352	C18orf19	125228	Homo sapiens chromosome 18 open reading frame 19 (C18orf19), mRNA [NM_152352]
A_23_P128192	NM_002624	PFDN5	5204	Homo sapiens prefoldin subunit 5 (PFDN5), transcript variant 1, mRNA [NM_002624]
A_23_P103923	NM_014864	FAM20B	9917	Homo sapiens family with sequence similarity 20, member B (FAM20B), mRNA [NM_014864]
A_24_P258235	NM_001004739	OR5L2	26338	Homo sapiens olfactory receptor, family 5, subfamily L, member 2 (OR5L2), mRNA [NM_001004739]
A_23_P85053	NM_005089	ZRSR2	NA	Homo sapiens zinc finger (CCCH type), RNA-binding motif and serine/arginine rich 2 (ZRSR2), mRNA [NM_005089]
A_23_P63153	NM_007204	DDX20	11218	Homo sapiens DEAD (Asp-Glu-Ala-Asp) box polypeptide 20 (DDX20), mRNA [NM_007204]
A_23_P213678	NM_000919	PAM	5066	Homo sapiens peptidylglycine alpha-amidating monooxygenase (PAM), transcript variant 1, mRNA [NM_000919]
A_23_P164047	NM_012329	MMD	23531	Homo sapiens monocyte to macrophage differentiation-associated (MMD), mRNA [NM_012329]
A_23_P356554	NM_004282	BAG2	9532	Homo sapiens BCL2-associated athanogene 2 (BAG2), mRNA [NM_004282]
A_24_P807031	NM_001017971	LOC92270	92270	Homo sapiens hypothetical protein LOC92270 (LOC92270), mRNA [NM_001017971]
A_24_P335092	NM_000331	SAA1	NA	Homo sapiens serum amyloid A1 (SAA1), transcript variant 1, mRNA [NM_000331]
A_24_P203726	XM_497657	LOC441876	NA	PREDICTED: Homo sapiens similar to 40S ribosomal protein S16, transcript variant 1 (LOC441876), mRNA [XM_497657]
A_23_P44244	NM_003069	SMARCA1	6594	Homo sapiens SWI/SNF related, matrix associated, actin dependent regulator of chromatin, subfamily a, member 1 (SMARCA1), transcript variant 1, mRNA [NM_003069]
A_24_P880000	AF088004	AF088004	NA	Homo sapiens full length insert cDNA clone YY51E04. [AF088004]
A_24_P110558	NM_001007189	LOC492311	492311	Homo sapiens similar to bovine IgA regulatory protein (LOC492311), mRNA [NM_001007189]
A_23_P304054	ENST00000269499	ZCCHC2	NA	Zinc finger CCHC domain-containing protein 2 (Fragment). [Source:Uniprot/SWISSPROT;Acc:Q9C0B9] [ENST00000269499]
A_24_P74371	NM_000308	CTSA	5476	Homo sapiens cathepsin A (CTSA), mRNA [NM_000308]
A_23_P342053	NM_032626	RBBP6	NA	Homo sapiens retinoblastoma binding protein 6 (RBBP6), transcript variant 3, mRNA [NM_032626]
A_23_P405942	NM_015155	LARP5	23185	Homo sapiens La ribonucleoprotein domain family, member 5 (LARP5), mRNA [NM_015155]
A_24_P67552	XR_015778	LOC731058	NA	PREDICTED: Homo sapiens hypothetical protein LOC731058 (LOC731058), mRNA [XR_015778]
A_23_P110643	NM_016508	CDKL3	51265	Homo sapiens cyclin-dependent kinase-like 3 (CDKL3), mRNA [NM_016508]
A_23_P97242	NM_153274	BEST4	NA	Homo sapiens bestrophin 4 (BEST4), mRNA [NM_153274]
A_23_P133470	NM_014819	PJA2	9867	Homo sapiens praja 2, RING-H2 motif containing (PJA2), mRNA [NM_014819]
A_24_P122137	NM_002309	LIF	3976	Homo sapiens leukemia inhibitory factor (cholinergic differentiation factor) (LIF), mRNA [NM_002309]
A_24_P151727	NM_007363	NONO	NA	Homo sapiens non-POU domain containing, octamer-binding (NONO), mRNA [NM_007363]
A_23_P401	NM_016343	CENPF	1063	Homo sapiens centromere protein F, 350/400ka (mitosin) (CENPF), mRNA [NM_016343]
A_23_P162171	NM_006500	MCAM	4162	Homo sapiens melanoma cell adhesion molecule (MCAM), mRNA [NM_006500]
A_32_P66261	AA282192	AA282192	NA	AA282192 zs89b10.r1 NCI_CGAP_GCB1 Homo sapiens cDNA clone IMAGE:704635 5', mRNA sequence [AA282192]
A_32_P175349	AK128457	AK128457	NA	Homo sapiens cDNA FLJ46600 fis, clone THYMU3047144. [AK128457]
A_23_P361419	NM_018369	DEPDC1B	55789	Homo sapiens DEP domain containing 1B (DEPDC1B), mRNA [NM_018369]
A_23_P70701	NM_017519	ARID1B	57492	Homo sapiens AT rich interactive domain 1B (SWI1-like) (ARID1B), transcript variant 1, mRNA [NM_017519]
A_23_P408353	NM_002116	HLA-A	NA	Homo sapiens major histocompatibility complex, class I, A (HLA-A), mRNA [NM_002116]
A_23_P105592	BC016140	MVK	4598	Homo sapiens mevalonate kinase (mevalonic aciduria), mRNA (cDNA clone MGC:9001 IMAGE:3921543), complete cds. [BC016140]
A_23_P40574	NM_000496	CRYBB2	1415	Homo sapiens crystallin, beta B2 (CRYBB2), mRNA [NM_000496]
A_23_P307346	NM_007220	CA5B	NA	Homo sapiens carbonic anhydrase VB, mitochondrial (CA5B), nuclear gene encoding mitochondrial protein, mRNA [NM_007220]
A_24_P136415	A_24_P136415	A_24_P136415	904	Unknown
A_23_P115616	AF090890	AF090890	NA	Homo sapiens clone HQ0097 PRO0097 mRNA, complete cds. [AF090890]
A_32_P43855	BX476711	BX476711	57541	DKFZp686M05188_r1 686 (synonym: hlcc3) Homo sapiens cDNA clone DKFZp686M05188 5', mRNA sequence [BX476711]
A_23_P29083	NM_194255	SLC19A1	6573	Homo sapiens solute carrier family 19 (folate transporter), member 1 (SLC19A1), mRNA [NM_194255]
A_23_P200792	NM_024408	NOTCH2	4853	Homo sapiens Notch homolog 2 (Drosophila) (NOTCH2), mRNA [NM_024408]
A_32_P223441	BC023989	BC023989	NA	Homo sapiens cDNA clone IMAGE:3931276, partial cds. [BC023989]
A_24_P924010	E01979	E01979	NA	xq40c08.x1 NCI_CGAP_Lu28 Homo sapiens cDNA clone IMAGE:2753102 3' similar to gb:X57352 INTERFERON-INDUCIBLE PROTEIN 1-8U (HUMAN);, mRNA sequence [AW275876]
A_32_P875758	AB046850	AB046850	7678	Homo sapiens mRNA for KIAA1630 protein, partial cds. [AB046850]
A_23_P452	NM_001014796	DDR2	4921	Homo sapiens discoidin domain receptor family, member 2 (DDR2), transcript variant 1, mRNA [NM_001014796]
A_24_P535483	NM_207349	PRR17	NA	Homo sapiens proline rich 17 (PRR17), mRNA [NM_207349]
A_23_P162866	NM_005348	HSP90AA1	NA	Homo sapiens heat shock protein 90kDa alpha (cytosolic), class A member 1 (HSP90AA1), transcript variant 2, mRNA [NM_005348]
A_23_P70951	NM_015483	KBTBD2	25948	Homo sapiens kelch repeat and BTB (POZ) domain containing 2 (KBTBD2), mRNA [NM_015483]
A_23_P43979	M87790	M87790	NA	Human (hybridoma H210) anti-hepatitis A immunoglobulin lambda chain variable region, constant region, complementarity-determining regions mRNA, complete cds. [M87790]
A_23_P371966	AB075826	KIAA1946	165215	Homo sapiens mRNA for KIAA1946 protein. [AB075826]
A_23_P55190	NM_004247	EFTUD2	9343	Homo sapiens elongation factor Tu GTP binding domain containing 2 (EFTUD2), mRNA [NM_004247]
A_23_P10194	NM_201575	SEZ6L2	26470	Homo sapiens seizure related 6 homolog (mouse)-like 2 (SEZ6L2), transcript variant 2, mRNA [NM_201575]
A_23_P153745	NM_006332	IFI30	NA	Homo sapiens interferon, gamma-inducible protein 30 (IFI30), mRNA [NM_006332]
A_23_P122924	NM_002192	INHBA	3624	Homo sapiens inhibin, beta A (activin A, activin AB alpha polypeptide) (INHBA), mRNA [NM_002192]
A_32_P183001	THC2591397	THC2591397	NA	1617101C ribosomal protein S4. {Rattus norvegicus} (exp=-1; wgp=0; cg=0), partial (29%) [THC2591397]
A_24_P856176	A_24_P856176	A_24_P856176	NA	Unknown
A_23_P104445	NM_152309	PIK3AP1	118788	Homo sapiens phosphoinositide-3-kinase adaptor protein 1 (PIK3AP1), mRNA [NM_152309]
A_32_P227496	A_32_P227496	A_32_P227496	NA	Unknown
A_23_P124905	NM_002522	NPTX1	4884	Homo sapiens neuronal pentraxin I (NPTX1), mRNA [NM_002522]
A_23_P201400	NM_000309	PPOX	5498	Homo sapiens protoporphyrinogen oxidase (PPOX), nuclear gene encoding mitochondrial protein, mRNA [NM_000309]
A_32_P172453	THC2636529	THC2636529	NA	Unknown
A_23_P255286	NM_017951	SMPD4	NA	Homo sapiens sphingomyelin phosphodiesterase 4, neutral membrane (neutral sphingomyelinase-3) (SMPD4), transcript variant 2, mRNA [NM_017951]
A_32_P46495	BX090412	BX090412	NA	BX090412 Soares_testis_NHT Homo sapiens cDNA clone IMAGp998J221862 ; IMAGE:757365, mRNA sequence [BX090412]
A_23_P148372	NM_001325	CSTF2	NA	Homo sapiens cleavage stimulation factor, 3' pre-RNA, subunit 2, 64kDa (CSTF2), mRNA [NM_001325]
A_23_P24884	NM_005418	ST5	6764	Homo sapiens suppression of tumorigenicity 5 (ST5), transcript variant 1, mRNA [NM_005418]
A_23_P137923	NM_004974	KCNA2	3737	Homo sapiens potassium voltage-gated channel, shaker-related subfamily, member 2 (KCNA2), mRNA [NM_004974]
A_32_P191074	THC2719959	THC2719959	NA	Unknown
A_32_P107833	THC2619545	THC2619545	NA	BC001305 ELOVL6 protein {Homo sapiens} (exp=-1; wgp=0; cg=0), partial (11%) [THC2619545]
A_23_P202334	NM_022970	FGFR2	NA	Homo sapiens fibroblast growth factor receptor 2 (bacteria-expressed kinase, keratinocyte growth factor receptor, craniofacial dysostosis 1, Crouzon syndrome, Pfeiffer syndrome, Jackson-Weiss syndrome) (FGFR2), transcript variant 2, mRNA [NM_022970]
A_23_P102109	NM_006000	TUBA4A	NA	Homo sapiens tubulin, alpha 4a (TUBA4A), mRNA [NM_006000]
A_23_P78122	NM_078471	MYO18A	399687	Homo sapiens myosin XVIIIA (MYO18A), transcript variant 1, mRNA [NM_078471]
A_24_P390055	AL834278	USP30	84749	Homo sapiens mRNA; cDNA DKFZp547N1013 (from clone DKFZp547N1013). [AL834278]
A_32_P212058	NM_032898	C3orf34	84984	Homo sapiens chromosome 3 open reading frame 34 (C3orf34), mRNA [NM_032898]
A_24_P377269	NM_002154	HSPA4	3308	Homo sapiens heat shock 70kDa protein 4 (HSPA4), transcript variant 1, mRNA [NM_002154]
A_23_P154806	NM_012156	EPB41L1	2036	Homo sapiens erythrocyte membrane protein band 4.1-like 1 (EPB41L1), transcript variant 1, mRNA [NM_012156]
A_23_P168229	NM_022085	TXNDC5	63915	Homo sapiens thioredoxin domain containing 5 (TXNDC5), transcript variant 2, mRNA [NM_022085]
A_23_P410965	NM_020888	KIAA1522	57648	Homo sapiens KIAA1522 (KIAA1522), mRNA [NM_020888]
A_23_P203475	NM_145040	PRKCDBP	112464	Homo sapiens protein kinase C, delta binding protein (PRKCDBP), mRNA [NM_145040]
A_23_P168449	NM_006989	RASA4	NA	Homo sapiens RAS p21 protein activator 4 (RASA4), transcript variant 1, mRNA [NM_006989]
A_23_P3424	NM_017793	RPP25	54913	Homo sapiens ribonuclease P 25kDa subunit (RPP25), mRNA [NM_017793]
A_23_P144337	NM_012118	CCRN4L	25819	Homo sapiens CCR4 carbon catabolite repression 4-like (S. cerevisiae) (CCRN4L), mRNA [NM_012118]
A_23_P378588	NM_178815	ARL5B	NA	Homo sapiens ADP-ribosylation factor-like 5B (ARL5B), mRNA [NM_178815]
A_24_P912382	ENST00000376802	ENST00000376802	NA	HLA class I histocompatibility antigen, alpha chain G precursor (HLA G antigen). [Source:Uniprot/SWISSPROT;Acc:P17693] [ENST00000376802]
A_23_P350689	NM_173570	ZDHHC23	254887	Homo sapiens zinc finger, DHHC-type containing 23 (ZDHHC23), mRNA [NM_173570]
A_23_P9192	NM_005156	ROD1	9991	Homo sapiens ROD1 regulator of differentiation 1 (S. pombe) (ROD1), mRNA [NM_005156]
A_23_P12463	NM_002826	QSOX1	5768	Homo sapiens quiescin Q6 (QSCN6), transcript variant 1, mRNA [NM_002826]
A_23_P401626	NM_174919	LOC201175	201176	Homo sapiens hypothetical protein LOC201175 (LOC201175), mRNA [NM_174919]
A_23_P358628	DQ287932	DPY19L1	23333	Homo sapiens DPY-19-like protein 1 (DPY19L1) mRNA, complete cds. [DQ287932]
A_24_P306964	A_24_P306964	A_24_P306964	NA	Unknown
A_24_P350008	A_24_P350008	A_24_P350008	NA	Unknown
A_24_P153234	A_24_P153234	A_24_P153234	NA	Unknown
A_23_P218058	NM_013431	KLRC4	NA	Homo sapiens killer cell lectin-like receptor subfamily C, member 4 (KLRC4), mRNA [NM_013431]
A_23_P218918	NM_002006	FGF2	2247	Homo sapiens fibroblast growth factor 2 (basic) (FGF2), mRNA [NM_002006]
A_23_P32463	NM_019037	EXOSC4	54512	Homo sapiens exosome component 4 (EXOSC4), mRNA [NM_019037]
A_23_P39704	NM_001031684	SFRS7	6432	Homo sapiens splicing factor, arginine/serine-rich 7, 35kDa (SFRS7), mRNA [NM_001031684]
A_23_P24275	BC050694	C10orf110	NA	Homo sapiens cDNA clone IMAGE:4404324, containing frame-shift errors. [BC050694]
A_23_P122545	NM_002904	RDBP	7936	Homo sapiens RD RNA binding protein (RDBP), mRNA [NM_002904]
A_23_P62752	NM_002521	NPPB	4879	Homo sapiens natriuretic peptide precursor B (NPPB), mRNA [NM_002521]
A_23_P161474	NM_182751	MCM10	55388	Homo sapiens MCM10 minichromosome maintenance deficient 10 (S. cerevisiae) (MCM10), transcript variant 1, mRNA [NM_182751]
A_23_P106433	NM_033544	RCCD1	91433	Homo sapiens RCC1 domain containing 1 (RCCD1), transcript variant 1, mRNA [NM_033544]
A_32_P143057	AI267511	AI267511	NA	AI267511 aq65g08.x1 Stanley Frontal SN pool 2 Homo sapiens cDNA clone IMAGE:2035838 similar to gb:X16560 CYTOCHROME C OXIDASE POLYPEPTIDE VIIC PRECURSOR (HUMAN);, mRNA sequence [AI267511]
A_32_P73507	THC2647902	THC2647902	55349	Q9SBM1_VOLCA (Q9SBM1) Hydroxyproline-rich glycoprotein DZ-HRGP precursor, partial (5%) [THC2696476]
A_32_P153456	AI285760	AI285760	NA	qu50h03.x1 NCI_CGAP_Lym6 Homo sapiens cDNA clone IMAGE:1968245 3' similar to SW:RL37_HUMAN P02403 60S RIBOSOMAL PROTEIN L37 ;, mRNA sequence [AI285760]
A_32_P166540	BC019599	BC019599	NA	Homo sapiens mRNA similar to flap structure-specific endonuclease 1 (cDNA clone IMAGE:3862385). [BC019599]
A_23_P166797	NM_022147	RTP4	64108	Homo sapiens receptor (chemosensory) transporter protein 4 (RTP4), mRNA [NM_022147]
A_23_P58993	NM_005943	MOCS1	4337	Homo sapiens molybdenum cofactor synthesis 1 (MOCS1), transcript variant 1, mRNA [NM_005943]
A_32_P95502	A_32_P95502	A_32_P95502	NA	Unknown
A_23_P14302	BC008299	C14orf139	NA	Homo sapiens chromosome 14 open reading frame 139, mRNA (cDNA clone MGC:14946 IMAGE:3532035), complete cds. [BC008299]
A_23_P407718	NM_173084	TRIM59	286827	Homo sapiens tripartite motif-containing 59 (TRIM59), mRNA [NM_173084]
A_24_P903680	ENST00000382591	FAM90A10	NA	Unknown
A_23_P418006	NM_178428	LCE2A	353139	Homo sapiens late cornified envelope 2A (LCE2A), mRNA [NM_178428]
A_23_P149075	NM_018067	MAP7D1	55700	Homo sapiens MAP7 domain containing 1 (MAP7D1), mRNA [NM_018067]
A_24_P306814	A_24_P306814	A_24_P306814	NA	Unknown
A_24_P22746	THC2634957	THC2634957	284273	Q3S279_9STRA (Q3S279) NADH dehydrogenase subunit 9, partial (7%) [THC2730335]
A_23_P252536	NM_030811	MRPS26	64949	Homo sapiens mitochondrial ribosomal protein S26 (MRPS26), nuclear gene encoding mitochondrial protein, mRNA [NM_030811]
A_24_P333191	AF090933	AF090933	NA	Homo sapiens clone HQ0514 PRO0514 mRNA, complete cds. [AF090933]
A_23_P66355	NM_000213	ITGB4	3691	Homo sapiens integrin, beta 4 (ITGB4), transcript variant 1, mRNA [NM_000213]
A_24_P321919	NM_003870	IQGAP1	8826	Homo sapiens IQ motif containing GTPase activating protein 1 (IQGAP1), mRNA [NM_003870]
A_23_P399501	NM_182470	PKM2	5315	Homo sapiens pyruvate kinase, muscle (PKM2), transcript variant 2, mRNA [NM_182470]
A_23_P145016	NM_006696	BRD8	10902	Homo sapiens bromodomain containing 8 (BRD8), transcript variant 1, mRNA [NM_006696]
A_23_P202435	NM_016824	ADD3	120	Homo sapiens adducin 3 (gamma) (ADD3), transcript variant 1, mRNA [NM_016824]
A_23_P102404	NM_006429	CCT7	10574	Homo sapiens chaperonin containing TCP1, subunit 7 (eta) (CCT7), transcript variant 1, mRNA [NM_006429]
A_23_P156402	NM_003551	NME5	NA	Homo sapiens non-metastatic cells 5, protein expressed in (nucleoside-diphosphate kinase) (NME5), mRNA [NM_003551]
A_23_P70307	NM_022138	SMOC2	64094	Homo sapiens SPARC related modular calcium binding 2 (SMOC2), mRNA [NM_022138]
A_32_P152255	AK094623	AK094623	NA	Homo sapiens cDNA FLJ37304 fis, clone BRAMY2016070. [AK094623]
A_23_P201086	NM_001658	ARF1	375	Homo sapiens ADP-ribosylation factor 1 (ARF1), transcript variant 4, mRNA [NM_001658]
A_32_P120534	BC019044	BC019044	NA	Homo sapiens cDNA clone IMAGE:4635339, **** WARNING: chimeric clone ****. [BC019044]
A_23_P6714	NM_020654	SENP7	57337	Homo sapiens SUMO1/sentrin specific peptidase 7 (SENP7), transcript variant 1, mRNA [NM_020654]
A_23_P355965	AL136830	AL136830	NA	Homo sapiens mRNA; cDNA DKFZp434D1428 (from clone DKFZp434D1428). [AL136830]
A_32_P157945	NM_004415	DSP	1832	Homo sapiens desmoplakin (DSP), transcript variant 1, mRNA [NM_004415]
A_24_P740662	AK022379	AK022379	NA	Homo sapiens cDNA FLJ12317 fis, clone MAMMA1002058. [AK022379]
A_23_P118306	NM_005147	DNAJA3	9093	Homo sapiens DnaJ (Hsp40) homolog, subfamily A, member 3 (DNAJA3), mRNA [NM_005147]
A_23_P107051	NM_003673	TCAP	8557	Homo sapiens titin-cap (telethonin) (TCAP), mRNA [NM_003673]
A_24_P636390	AF009267	AF009267	NA	Homo sapiens clone FBA1 Cri-du-chat region mRNA. [AF009267]
A_23_P48826	NM_182985	TRIM69	140691	Homo sapiens tripartite motif-containing 69 (TRIM69), transcript variant a, mRNA [NM_182985]
A_23_P349504	NM_178827	IQUB	154865	Homo sapiens IQ motif and ubiquitin domain containing (IQUB), mRNA [NM_178827]
A_23_P214882	NM_019041	MTRF1L	NA	Homo sapiens mitochondrial translational release factor 1-like (MTRF1L), mRNA [NM_019041]
A_23_P340333	NM_033397	KIAA1754	85450	Homo sapiens KIAA1754 (KIAA1754), mRNA [NM_033397]
A_23_P102523	NM_003128	SPTBN1	NA	Homo sapiens spectrin, beta, non-erythrocytic 1 (SPTBN1), transcript variant 1, mRNA [NM_003128]
A_23_P79518	NM_000576	IL1B	3553	Homo sapiens interleukin 1, beta (IL1B), mRNA [NM_000576]
A_23_P92275	NM_153002	GPR156	165829	Homo sapiens G protein-coupled receptor 156 (GPR156), mRNA [NM_153002]
A_23_P136874	NM_000489	ATRX	546	Homo sapiens alpha thalassemia/mental retardation syndrome X-linked (RAD54 homolog, S. cerevisiae) (ATRX), transcript variant 1, mRNA [NM_000489]
A_23_P215525	NM_015550	OSBPL3	NA	Homo sapiens oxysterol binding protein-like 3 (OSBPL3), transcript variant 1, mRNA [NM_015550]
A_23_P136805	NM_014783	ARHGAP11A	9824	Homo sapiens Rho GTPase activating protein 11A (ARHGAP11A), transcript variant 1, mRNA [NM_014783]
A_23_P218463	NM_013376	SERTAD1	29950	Homo sapiens SERTA domain containing 1 (SERTAD1), mRNA [NM_013376]
A_24_P560663	BC035751	BC035751	NA	Homo sapiens cDNA clone IMAGE:5751895. [BC035751]
A_23_P360964	NM_145056	DACT3	147906	Homo sapiens dapper, antagonist of beta-catenin, homolog 3 (Xenopus laevis) (DACT3), mRNA [NM_145056]
A_24_P713185	THC2595309	THC2595309	NA	HLMITCSEQ Hylobates lar complete mitochondrial DNA sequence, partial (3%) [THC2595309]
A_23_P52161	NM_030952	NUAK2	81788	Homo sapiens NUAK family, SNF1-like kinase, 2 (NUAK2), mRNA [NM_030952]
A_32_P216602	THC2545510	THC2545510	NA	ALU1_HUMAN (P39188) Alu subfamily J sequence contamination warning entry, partial (13%) [THC2545510]
A_23_P60599	NM_001072	UGT1A6	NA	Homo sapiens UDP glucuronosyltransferase 1 family, polypeptide A6 (UGT1A6), transcript variant 1, mRNA [NM_001072]
A_32_P131294	BM854107	BM854107	NA	K-EST0136406 S22SNU16n1 Homo sapiens cDNA clone S22SNU16n1-145-F11 5', mRNA sequence [BM854107]
A_23_P350172	ENST00000299563	RNF169	254225	RING finger protein 169. [Source:Uniprot/SWISSPROT;Acc:Q8NCN4] [ENST00000299563]
A_23_P121030	NM_001080513	CPN2	1370	Homo sapiens carboxypeptidase N, polypeptide 2 (CPN2), mRNA [NM_001080513]
A_23_P136547	NM_017733	PIGG	54872	Homo sapiens phosphatidylinositol glycan anchor biosynthesis, class G (PIGG), mRNA [NM_017733]
A_24_P272403	BE816155	BE816155	NA	BE816155 RC0-BN0198-220500-021-f04 BN0198 Homo sapiens cDNA, mRNA sequence [BE816155]
A_23_P256682	NM_014481	APEX2	27301	Homo sapiens APEX nuclease (apurinic/apyrimidinic endonuclease) 2 (APEX2), nuclear gene encoding mitochondrial protein, mRNA [NM_014481]
A_24_P185421	NM_018215	FLJ10781	55228	Homo sapiens hypothetical protein FLJ10781 (FLJ10781), mRNA [NM_018215]
A_23_P15621	NM_032391	PRAC	84366	Homo sapiens small nuclear protein PRAC (PRAC), mRNA [NM_032391]
A_24_P40995	THC2668242	THC2668242	NA	AF164609 Gag-Pro-Pol protein {Homo sapiens} (exp=-1; wgp=0; cg=0), partial (6%) [THC2668242]
A_23_P34396	NM_020317	C1orf63	57035	Homo sapiens chromosome 1 open reading frame 63 (C1orf63), mRNA [NM_020317]
A_23_P146339	NM_005309	GPT	2875	Homo sapiens glutamic-pyruvate transaminase (alanine aminotransferase) (GPT), mRNA [NM_005309]
A_23_P33216	NM_001686	ATP5B	506	Homo sapiens ATP synthase, H+ transporting, mitochondrial F1 complex, beta polypeptide (ATP5B), nuclear gene encoding mitochondrial protein, mRNA [NM_001686]
A_32_P80901	BC068045	BC068045	6210	Homo sapiens cDNA clone IMAGE:4140029, partial cds. [BC068045]
A_23_P100133	NM_015251	ASCIZ	23300	Homo sapiens ATM/ATR-Substrate Chk2-Interacting Zn2+-finger protein (ASCIZ), mRNA [NM_015251]
A_23_P124912	NM_006310	NPEPPS	9520	Homo sapiens aminopeptidase puromycin sensitive (NPEPPS), mRNA [NM_006310]
A_23_P78405	NM_006033	LIPG	9388	Homo sapiens lipase, endothelial (LIPG), mRNA [NM_006033]
A_32_P68533	BX648834	FLJ13305	84140	Homo sapiens mRNA; cDNA DKFZp686O21143 (from clone DKFZp686O21143). [BX648834]
A_32_P226186	THC2623121	THC2623121	57670	Unknown
A_24_P472081	ENST00000390294	ENST00000390294	NA	Immunoglobulin Lambda light chain V gene segment [Source:IMGT/GENE_DB;Acc:IGLV1-47] [ENST00000390294]
A_24_P743672	XM_941485	LOC652147	NA	PREDICTED: Homo sapiens similar to U5 snRNP-specific protein, 200 kDa (LOC652147), mRNA [XM_941485]
A_32_P98930	THC2659848	THC2659848	NA	Q8TIK0_METAC (Q8TIK0) Predicted protein, partial (13%) [THC2659848]
A_24_P102125	AF285120	AF285120	NA	Homo sapiens CGI-204 mRNA, complete cds. [AF285120]
A_23_P30069	AK023743	FLJ31033	NA	Homo sapiens cDNA FLJ13681 fis, clone PLACE2000014, weakly similar to HYPOTHETICAL HELICASE C28H8.3 IN CHROMOSOME III. [AK023743]
A_32_P200820	A_32_P200820	A_32_P200820	NA	Unknown
A_32_P126647	A_32_P126647	A_32_P126647	NA	Unknown
A_24_P515319	ENST00000382595	FAM90A9	NA	Unknown
A_23_P64860	NM_003006	SELPLG	6404	Homo sapiens selectin P ligand (SELPLG), mRNA [NM_003006]
A_23_P59637	NM_014705	DOCK4	9732	Homo sapiens dedicator of cytokinesis 4 (DOCK4), mRNA [NM_014705]
A_23_P149998	NM_022129	PBLD	64081	Homo sapiens phenazine biosynthesis-like protein domain containing (PBLD), transcript variant 1, mRNA [NM_022129]
A_23_P251893	NM_152743	C7orf27	221927	Homo sapiens chromosome 7 open reading frame 27 (C7orf27), mRNA [NM_152743]
A_24_P614362	NR_002806	FAM13A1OS	NA	Homo sapiens family with sequence similarity 13, member A1 opposite strand (FAM13A1OS) on chromosome 4 [NR_002806]
A_23_P5903	NM_016354	SLCO4A1	28231	Homo sapiens solute carrier organic anion transporter family, member 4A1 (SLCO4A1), mRNA [NM_016354]
A_23_P16166	NM_006702	PNPLA6	10908	Homo sapiens patatin-like phospholipase domain containing 6 (PNPLA6), mRNA [NM_006702]
A_23_P131801	NM_170693	SGK2	10110	Homo sapiens serum/glucocorticoid regulated kinase 2 (SGK2), transcript variant 1, mRNA [NM_170693]
A_23_P46560	NM_012183	FOXD3	27022	Homo sapiens forkhead box D3 (FOXD3), mRNA [NM_012183]
A_32_P19019	X62691	X62691	55699	H.sapiens mRNA for ribosomal protein (homologuous to yeast S24). [X62691]
A_24_P117942	NM_207377	UNQ9438	387990	Homo sapiens TIMM9 (UNQ9438), mRNA [NM_207377]
A_24_P313397	ENST00000219169	ENST00000219169	10204	Nuclear transport factor 2 (NTF-2) (Placental protein 15) (PP15). [Source:Uniprot/SWISSPROT;Acc:P61970] [ENST00000219169]
A_23_P164081	NM_005964	MYH10	4628	Homo sapiens myosin, heavy chain 10, non-muscle (MYH10), mRNA [NM_005964]
A_24_P928017	BG952851	BG952851	NA	BG952851 PM4-CT0545-200101-001-e11 CT0545 Homo sapiens cDNA, mRNA sequence [BG952851]
A_24_P740857	AL137354	AL137354	NA	Homo sapiens mRNA; cDNA DKFZp434A0326 (from clone DKFZp434A0326). [AL137354]
A_23_P327140	NM_020914	RNF213	57674	Homo sapiens ring finger protein 213 (RNF213), mRNA [NM_020914]
A_23_P49810	NM_004502	HOXB7	3217	Homo sapiens homeobox B7 (HOXB7), mRNA [NM_004502]
A_23_P44932	NM_032025	EIF2A	NA	Homo sapiens eukaryotic translation initiation factor 2A, 65kDa (EIF2A), mRNA [NM_032025]
A_23_P42331	NM_145904	HMGA1	3159	Homo sapiens high mobility group AT-hook 1 (HMGA1), transcript variant 6, mRNA [NM_145904]
A_32_P105940	A_32_P105940	A_32_P105940	NA	Unknown
A_23_P9152	NM_005772	RCL1	NA	Homo sapiens RNA terminal phosphate cyclase-like 1 (RCL1), mRNA [NM_005772]
A_23_P148273	NM_032121	RP11-217H1.1	84061	Homo sapiens implantation-associated protein (DKFZp564K142), mRNA [NM_032121]
A_32_P106512	THC2586657	THC2586657	NA	Unknown
A_23_P69154	AL117530	C3orf41	729085	Homo sapiens mRNA; cDNA DKFZp434B172 (from clone DKFZp434B172). [AL117530]
A_32_P509169	NM_207322	NLF1	145741	Homo sapiens nuclear localized factor 1 (NLF1), mRNA [NM_207322]
A_23_P111000	NM_002800	PSMB9	5698	Homo sapiens proteasome (prosome, macropain) subunit, beta type, 9 (large multifunctional peptidase 2) (PSMB9), transcript variant 1, mRNA [NM_002800]
A_23_P84246	AF257098	AF257098	NA	Homo sapiens ovarian cancer related protein OVN9-3 (OVN9-3) mRNA, complete cds. [AF257098]
A_23_P138835	NM_005186	CAPN1	NA	Homo sapiens calpain 1, (mu/I) large subunit (CAPN1), mRNA [NM_005186]
A_23_P204364	NM_006170	NOL1	4839	Homo sapiens nucleolar protein 1, 120kDa (NOL1), transcript variant 1, mRNA [NM_006170]
A_32_P34365	AA541413	AA541413	NA	ni77g08.s1 NCI_CGAP_Pr12 Homo sapiens cDNA clone IMAGE:982910, mRNA sequence [AA541413]
A_23_P98304	NM_018043	TMEM16A	55107	Homo sapiens transmembrane protein 16A (TMEM16A), mRNA [NM_018043]
A_32_P177725	THC2760755	THC2760755	NA	Unknown
A_23_P159622	NM_000718	CACNA1B	774	Homo sapiens calcium channel, voltage-dependent, N type, alpha 1B subunit (CACNA1B), mRNA [NM_000718]
A_23_P111171	NM_003782	B3GALT4	NA	Homo sapiens UDP-Gal:betaGlcNAc beta 1,3-galactosyltransferase, polypeptide 4 (B3GALT4), mRNA [NM_003782]
A_24_P205263	NM_016649	ESF1	51575	Homo sapiens ESF1, nucleolar pre-rRNA processing protein, homolog (S. cerevisiae) (ESF1), mRNA [NM_016649]
A_23_P208991	NM_002579	PALM	5064	Homo sapiens paralemmin (PALM), transcript variant 1, mRNA [NM_002579]
A_24_P57700	NM_015035	ZHX3	23051	Homo sapiens zinc fingers and homeoboxes 3 (ZHX3), mRNA [NM_015035]
A_23_P106708	NM_002952	RPS2	NA	Homo sapiens ribosomal protein S2 (RPS2), mRNA [NM_002952]
A_32_P20203	BC035247	BC035247	NA	Homo sapiens cDNA clone IMAGE:4827879. [BC035247]
A_23_P19590	NM_003379	VIL2	7430	Homo sapiens villin 2 (ezrin) (VIL2), mRNA [NM_003379]
A_23_P110655	AF116688	AF116688	NA	Homo sapiens PRO2133 mRNA, complete cds. [AF116688]
A_23_P41588	NM_012208	HARS2	23438	Homo sapiens histidyl-tRNA synthetase 2, mitochondrial (putative) (HARS2), nuclear gene encoding mitochondrial protein, mRNA [NM_012208]
A_23_P369701	ENST00000258884	FAM108C1	58489	Homo sapiens family with sequence similarity 108, member C1, mRNA (cDNA clone MGC:131546 IMAGE:7503983), complete cds. [BC115003]
A_23_P206280	NM_201525	GPR56	9289	Homo sapiens G protein-coupled receptor 56 (GPR56), transcript variant 3, mRNA [NM_201525]
A_24_P26073	NM_133259	LRPPRC	10128	Homo sapiens leucine-rich PPR-motif containing (LRPPRC), mRNA [NM_133259]
A_32_P184304	A_32_P184304	A_32_P184304	NA	Unknown
A_23_P56630	NM_007315	STAT1	6772	Homo sapiens signal transducer and activator of transcription 1, 91kDa (STAT1), transcript variant alpha, mRNA [NM_007315]
A_32_P325710	BC009340	BC009340	754	Homo sapiens cDNA clone IMAGE:4128659, **** WARNING: chimeric clone ****. [BC009340]
A_32_P21459	THC2664391	THC2664391	NA	ALU7_HUMAN (P39194) Alu subfamily SQ sequence contamination warning entry, partial (6%) [THC2664391]
A_32_P117453	BC044628	BC044628	NA	Homo sapiens mRNA similar to collagen, type XVII, alpha 1 (cDNA clone IMAGE:5431129). [BC044628]
A_23_P5945	NM_021931	DHX35	60625	Homo sapiens DEAH (Asp-Glu-Ala-His) box polypeptide 35 (DHX35), mRNA [NM_021931]
A_23_P157679	NM_032334	C8orf53	84294	Homo sapiens chromosome 8 open reading frame 53 (C8orf53), mRNA [NM_032334]
A_23_P99693	NM_014950	ZBTB1	22890	Homo sapiens zinc finger and BTB domain containing 1 (ZBTB1), mRNA [NM_014950]
A_23_P347198	NM_003111	SP3	6670	Homo sapiens Sp3 transcription factor (SP3), transcript variant 1, mRNA [NM_003111]
A_23_P100220	NM_024939	RBM35B	80004	Homo sapiens RNA binding motif protein 35B (RBM35B), mRNA [NM_024939]
A_24_P778741	AK055214	AK055214	4026	Homo sapiens cDNA FLJ30652 fis, clone DFNES2000011. [AK055214]
A_23_P43810	NM_206943	LTBP1	4052	Homo sapiens latent transforming growth factor beta binding protein 1 (LTBP1), transcript variant 1, mRNA [NM_206943]
A_24_P50767	AF161342	AF161342	NA	Homo sapiens HSPC079 mRNA, partial cds. [AF161342]
A_32_P208753	BG191465	BG191465	3694	RST10559 Athersys RAGE Library Homo sapiens cDNA, mRNA sequence [BG191465]
A_23_P103511	ENST00000367932	ENST00000367932	400793	Homo sapiens cDNA FLJ43132 fis, clone CTONG3005813. [AK125122]
A_23_P30983	NM_198568	GJB7	375519	Homo sapiens gap junction protein, beta 7 (GJB7), mRNA [NM_198568]
A_23_P3169	NM_001002000	GMPR2	51292	Homo sapiens guanosine monophosphate reductase 2 (GMPR2), transcript variant 2, mRNA [NM_001002000]
A_32_P177522	AK128048	AK128048	NA	Homo sapiens cDNA FLJ46168 fis, clone TESTI4003279. [AK128048]
A_32_P198223	THC2735727	THC2735727	79660	ALU6_HUMAN (P39193) Alu subfamily SP sequence contamination warning entry, partial (4%) [THC2735727]
A_23_P139500	NM_030762	BHLHB3	79365	Homo sapiens basic helix-loop-helix domain containing, class B, 3 (BHLHB3), mRNA [NM_030762]
A_23_P152970	NM_016339	RAPGEFL1	51195	Homo sapiens Rap guanine nucleotide exchange factor (GEF)-like 1 (RAPGEFL1), mRNA [NM_016339]
A_32_P114831	THC2554100	THC2554100	NA	AY533214 ribosomal protein L21 {Chinchilla lanigera} (exp=-1; wgp=0; cg=0), partial (68%) [THC2554100]
A_23_P306933	NM_139283	PPTC7	160760	Homo sapiens PTC7 protein phosphatase homolog (S. cerevisiae) (PPTC7), mRNA [NM_139283]
A_23_P133596	NM_013235	RNASEN	29102	Homo sapiens ribonuclease III, nuclear (RNASEN), mRNA [NM_013235]
A_23_P26674	NM_014647	KIAA0430	9665	Homo sapiens KIAA0430 (KIAA0430), mRNA [NM_014647]
A_23_P205031	NM_001846	COL4A2	1284	Homo sapiens collagen, type IV, alpha 2 (COL4A2), mRNA [NM_001846]
A_23_P159325	NM_139314	ANGPTL4	51129	Homo sapiens angiopoietin-like 4 (ANGPTL4), transcript variant 1, mRNA [NM_139314]
A_23_P353035	NM_001553	IGFBP7	NA	Homo sapiens insulin-like growth factor binding protein 7 (IGFBP7), mRNA [NM_001553]
A_23_P426305	NM_003734	AOC3	8639	Homo sapiens amine oxidase, copper containing 3 (vascular adhesion protein 1) (AOC3), mRNA [NM_003734]
A_23_P145388	NM_014341	MTCH1	23787	Homo sapiens mitochondrial carrier homolog 1 (C. elegans) (MTCH1), nuclear gene encoding mitochondrial protein, mRNA [NM_014341]
A_23_P19142	NM_004137	KCNMB1	3779	Homo sapiens potassium large conductance calcium-activated channel, subfamily M, beta member 1 (KCNMB1), mRNA [NM_004137]
A_24_P340776	NM_001018122	LOC440350	728734	Homo sapiens similar to nuclear pore complex interacting protein (LOC440350), mRNA [NM_001018122]
A_24_P940365	ENST00000315313	ENST00000315313	284071	CDNA FLJ35848 fis, clone TESTI2006894. (Fragment). [Source:Uniprot/SPTREMBL;Acc:Q8NA45] [ENST00000315313]
A_23_P356004	NM_013434	KCNIP3	30818	Homo sapiens Kv channel interacting protein 3, calsenilin (KCNIP3), transcript variant 1, mRNA [NM_013434]
A_23_P121945	NM_001001502	SNCB	6620	Homo sapiens synuclein, beta (SNCB), transcript variant 1, mRNA [NM_001001502]
A_23_P56898	NM_003937	KYNU	NA	Homo sapiens kynureninase (L-kynurenine hydrolase) (KYNU), transcript variant 1, mRNA [NM_003937]
A_23_P82412	NM_145645	NSUN5B	NA	Homo sapiens NOL1/NOP2/Sun domain family, member 5B (NSUN5B), transcript variant 2, mRNA [NM_145645]
A_24_P576174	AK025344	AK025344	NA	Homo sapiens cDNA: FLJ21691 fis, clone COL09555. [AK025344]
A_23_P12526	NM_005426	TP53BP2	7159	Homo sapiens tumor protein p53 binding protein, 2 (TP53BP2), transcript variant 2, mRNA [NM_005426]
A_23_P151059	NM_018088	FAM90A1	55138	Homo sapiens family with sequence similarity 90, member A1 (FAM90A1), mRNA [NM_018088]
A_32_P115558	AW150698	AW150698	NA	xg38a02.x1 NCI_CGAP_Ut1 Homo sapiens cDNA clone IMAGE:2629802 3' similar to gb:M26880 UBIQUITIN (HUMAN);, mRNA sequence [AW150698]
A_24_P105391	NM_001017922	ERMAP	114625	Homo sapiens erythroblast membrane-associated protein (Scianna blood group) (ERMAP), transcript variant 1, mRNA [NM_001017922]
A_23_P164258	NM_016518	PIPOX	51268	Homo sapiens pipecolic acid oxidase (PIPOX), mRNA [NM_016518]
A_24_P205589	NM_181864	ACOT7	11332	Homo sapiens acyl-CoA thioesterase 7 (ACOT7), transcript variant hBACHb, mRNA [NM_181864]
A_32_P4626	AF143325	AF143325	NA	Homo sapiens clone IMAGE:110436 mRNA sequence. [AF143325]
A_23_P141394	NM_017983	WIPI1	55062	Homo sapiens WD repeat domain, phosphoinositide interacting 1 (WIPI1), mRNA [NM_017983]
A_23_P57089	NM_020182	TMEPAI	56937	Homo sapiens transmembrane, prostate androgen induced RNA (TMEPAI), transcript variant 1, mRNA [NM_020182]
A_23_P20832	NM_003127	SPTAN1	6709	Homo sapiens spectrin, alpha, non-erythrocytic 1 (alpha-fodrin) (SPTAN1), mRNA [NM_003127]
A_23_P167818	NM_024581	C6orf60	79632	Homo sapiens chromosome 6 open reading frame 60 (C6orf60), mRNA [NM_024581]
A_32_P197611	THC2700213	THC2700213	NA	Q5VZP2_HUMAN (Q5VZP2) HERV-H LTR-associating 3, partial (21%) [THC2700213]
A_32_P73222	AA631847	AA631847	NA	np61b02.s1 NCI_CGAP_Br2 Homo sapiens cDNA clone IMAGE:1130763 3' similar to TR:G971838 G971838 60S RIBOSOMAL PROTEIN L34 ;, mRNA sequence [AA631847]
A_23_P106741	NM_002811	PSMD7	5713	Homo sapiens proteasome (prosome, macropain) 26S subunit, non-ATPase, 7 (Mov34 homolog) (PSMD7), mRNA [NM_002811]
A_23_P26413	NM_005611	RBL2	5934	Homo sapiens retinoblastoma-like 2 (p130) (RBL2), mRNA [NM_005611]
A_23_P141856	NM_014480	ZNF544	27300	Homo sapiens zinc finger protein 544 (ZNF544), mRNA [NM_014480]
A_23_P163481	NM_001211	BUB1B	701	Homo sapiens BUB1 budding uninhibited by benzimidazoles 1 homolog beta (yeast) (BUB1B), mRNA [NM_001211]
A_23_P107412	NM_000918	P4HB	5034	Homo sapiens procollagen-proline, 2-oxoglutarate 4-dioxygenase (proline 4-hydroxylase), beta polypeptide (P4HB), mRNA [NM_000918]
A_23_P35376	BC032598	NHLRC2	374354	Homo sapiens NHL repeat containing 2, mRNA (cDNA clone MGC:45492 IMAGE:5529619), complete cds. [BC032598]
A_32_P111658	AW378392	AW378392	NA	RC3-HT0220-031299-012-e09 HT0220 Homo sapiens cDNA, mRNA sequence [AW378392]
A_23_P67847	NM_024572	GALNT14	79623	Homo sapiens UDP-N-acetyl-alpha-D-galactosamine:polypeptide N-acetylgalactosaminyltransferase 14 (GalNAc-T14) (GALNT14), mRNA [NM_024572]
A_23_P391344	BC022548	RASGEF1A	NA	Homo sapiens RasGEF domain family, member 1A, mRNA (cDNA clone MGC:26821 IMAGE:4814750), complete cds. [BC022548]
A_23_P345707	NM_152259	C15orf42	90381	Homo sapiens chromosome 15 open reading frame 42 (C15orf42), mRNA [NM_152259]
A_24_P24724	A_24_P24724	A_24_P24724	NA	Unknown
A_32_P194962	AA627135	AA627135	NA	nq71a04.s1 NCI_CGAP_Pr22 Homo sapiens cDNA clone IMAGE:1157742 3' similar to SW:R13A_HUMAN P40429 60S RIBOSOMAL PROTEIN L13A ;, mRNA sequence [AA627135]
A_23_P251945	NM_016221	DCTN4	51164	Homo sapiens dynactin 4 (p62) (DCTN4), mRNA [NM_016221]
A_32_P45009	NM_005896	IDH1	NA	Homo sapiens isocitrate dehydrogenase 1 (NADP+), soluble (IDH1), mRNA [NM_005896]
A_23_P255331	NM_032623	OSAP	84709	Homo sapiens ovary-specific acidic protein (OSAP), mRNA [NM_032623]
A_23_P70371	NM_015153	PHF3	23469	Homo sapiens PHD finger protein 3 (PHF3), mRNA [NM_015153]
A_23_P101240	AF086436	AF086436	147645	Homo sapiens full length insert cDNA clone ZD80E03. [AF086436]
A_23_P406341	NM_001001936	AFAP1L2	84632	Homo sapiens actin filament associated protein 1-like 2 (AFAP1L2), transcript variant 1, mRNA [NM_001001936]
A_32_P170749	NM_001013739	LOC442578	442582	Homo sapiens similar to Cohesin subunit SA-3 (Stromal antigen 3) (Stromalin 3) (SCC3 homolog 3) (LOC442578), mRNA [NM_001013739]
A_24_P221424	NM_203374	ZNF784	147808	Homo sapiens zinc finger protein 784 (ZNF784), mRNA [NM_203374]
A_32_P160471	CB114618	CB114618	NA	K-EST0158298 L9SNU354 Homo sapiens cDNA clone L9SNU354-1-E02 5', mRNA sequence [CB114618]
A_24_P238046	AK023376	AK023376	5310	Homo sapiens cDNA FLJ13314 fis, clone OVARC1001506, highly similar to POLYCYSTIN PRECURSOR. [AK023376]
A_24_P191067	NM_001009566	CLSTN1	22883	Homo sapiens calsyntenin 1 (CLSTN1), transcript variant 1, mRNA [NM_001009566]
A_23_P208925	NM_003025	SH3GL1	NA	Homo sapiens SH3-domain GRB2-like 1 (SH3GL1), mRNA [NM_003025]
A_23_P64044	NM_178443	URP2	NA	Homo sapiens UNC-112 related protein 2 (URP2), transcript variant URP2LF, mRNA [NM_178443]
A_32_P94685	BC042589	BC042589	NA	Homo sapiens cDNA clone IMAGE:4819084. [BC042589]
A_23_P155288	NM_024996	GFM1	85476	Homo sapiens G elongation factor, mitochondrial 1 (GFM1), nuclear gene encoding mitochondrial protein, mRNA [NM_024996]
A_23_P143535	NM_033661	WDR4	10785	Homo sapiens WD repeat domain 4 (WDR4), transcript variant 2, mRNA [NM_033661]
A_32_P15288	BX114329	BX114329	NA	BX114329 BX114329 Soares_NhHMPu_S1 Homo sapiens cDNA clone IMAGp998G064741 ; IMAGE:1932317, mRNA sequence [BX114329]
A_23_P95930	NM_003483	HMGA2	8091	Homo sapiens high mobility group AT-hook 2 (HMGA2), transcript variant 1, mRNA [NM_003483]
A_23_P139654	NM_007328	KLRC1	3821	Homo sapiens killer cell lectin-like receptor subfamily C, member 1 (KLRC1), transcript variant 2, mRNA [NM_007328]
A_23_P256487	ENST00000381577	CD274	29126	Programmed cell death 1 ligand 1 precursor (Programmed death ligand 1) (PD-L1) (PDCD1 ligand 1) (B7 homolog 1) (B7-H1) (CD274 antigen). [Source:Uniprot/SWISSPROT;Acc:Q9NZQ7] [ENST00000381577]
A_23_P161624	NM_005438	FOSL1	8061	Homo sapiens FOS-like antigen 1 (FOSL1), mRNA [NM_005438]
A_23_P18053	U88965	C3orf51	NA	Human PO42 gene, complete cds. [U88965]
A_23_P92082	NM_001064	TKT	7086	Homo sapiens transketolase (Wernicke-Korsakoff syndrome) (TKT), mRNA [NM_001064]
A_23_P151405	NM_018204	CKAP2	26586	Homo sapiens cytoskeleton associated protein 2 (CKAP2), mRNA [NM_018204]
A_23_P128887	NM_182910	SYNE2	23224	Homo sapiens spectrin repeat containing, nuclear envelope 2 (SYNE2), transcript variant 2, mRNA [NM_182910]
A_23_P23318	NM_006784	WDR3	10885	Homo sapiens WD repeat domain 3 (WDR3), mRNA [NM_006784]
A_23_P215642	NM_022748	TNS3	64759	Homo sapiens tensin 3 (TNS3), mRNA [NM_022748]
A_23_P206707	NM_005950	MT1G	NA	Homo sapiens metallothionein 1G (MT1G), mRNA [NM_005950]
A_23_P30495	NM_000859	HMGCR	3156	Homo sapiens 3-hydroxy-3-methylglutaryl-Coenzyme A reductase (HMGCR), mRNA [NM_000859]
A_24_P902052	D28589	KIAA0114	NA	Homo sapiens KIAA00167 mRNA, partial sequence. [D28589]
A_23_P412059	BC064616	ZRANB3	84083	Homo sapiens zinc finger, RAN-binding domain containing 3, mRNA (cDNA clone IMAGE:5575956), complete cds. [BC064616]
A_24_P707530	THC2537219	THC2537219	NA	Q6ATL9_ORYSA (Q6ATL9) Expressed protein, partial (13%) [THC2537219]
A_23_P218523	NM_021731	C19orf28	126321	Homo sapiens chromosome 19 open reading frame 28 (C19orf28), transcript variant 1, mRNA [NM_021731]
A_32_P222277	DB040019	DB040019	NA	DB040019 TESTI2 Homo sapiens cDNA clone TESTI2026694 5', mRNA sequence [DB040019]
A_24_P12136	NM_130772	S100Z	170591	Homo sapiens S100 calcium binding protein Z (S100Z), mRNA [NM_130772]
A_23_P57856	NM_138931	BCL6	604	Homo sapiens B-cell CLL/lymphoma 6 (zinc finger protein 51) (BCL6), transcript variant 2, mRNA [NM_138931]
A_23_P133606	NM_001046	SLC12A2	6558	Homo sapiens solute carrier family 12 (sodium/potassium/chloride transporters), member 2 (SLC12A2), mRNA [NM_001046]
A_23_P255884	NM_198252	GSN	2934	Homo sapiens gelsolin (amyloidosis, Finnish type) (GSN), transcript variant 2, mRNA [NM_198252]
A_24_P24890	A_24_P24890	A_24_P24890	NA	Unknown
A_23_P251825	NM_001007245	IFRD1	NA	Homo sapiens interferon-related developmental regulator 1 (IFRD1), transcript variant 2, mRNA [NM_001007245]
A_23_P135273	NM_001005336	DNM1	1759	Homo sapiens dynamin 1 (DNM1), transcript variant 2, mRNA [NM_001005336]
A_32_P175957	BM469851	BM469851	6815	AGENCOURT_6476951 NIH_MGC_85 Homo sapiens cDNA clone IMAGE:5553026 5', mRNA sequence [BM469851]
A_23_P313603	AK056855	AK056855	NA	Homo sapiens cDNA FLJ32293 fis, clone PROST2001739. [AK056855]
A_23_P152199	NM_001907	CTRL	1506	Homo sapiens chymotrypsin-like (CTRL), mRNA [NM_001907]
A_23_P206612	NM_020718	USP31	57478	Homo sapiens ubiquitin specific peptidase 31 (USP31), mRNA [NM_020718]
A_23_P53039	NM_002301	LDHC	3948	Homo sapiens lactate dehydrogenase C (LDHC), transcript variant 1, mRNA [NM_002301]
A_23_P44291	NM_006371	CRTAP	10491	Homo sapiens cartilage associated protein (CRTAP), mRNA [NM_006371]
A_23_P211643	NM_005036	PPARA	5465	Homo sapiens peroxisome proliferator-activated receptor alpha (PPARA), transcript variant 5, mRNA [NM_005036]
A_23_P101272	NM_017908	ZNF446	55663	Homo sapiens zinc finger protein 446 (ZNF446), mRNA [NM_017908]
A_23_P311087	NM_012482	ZNF281	23528	Homo sapiens zinc finger protein 281 (ZNF281), mRNA [NM_012482]
A_32_P30014	A_32_P30014	A_32_P30014	NA	Unknown
A_23_P205265	NM_001969	EIF5	NA	Homo sapiens eukaryotic translation initiation factor 5 (EIF5), transcript variant 1, mRNA [NM_001969]
A_32_P24266	THC2672475	THC2672475	NA	Unknown
A_23_P80098	NM_000819	GART	2618	Homo sapiens phosphoribosylglycinamide formyltransferase, phosphoribosylglycinamide synthetase, phosphoribosylaminoimidazole synthetase (GART), transcript variant 1, mRNA [NM_000819]
A_24_P101503	A_24_P101503	A_24_P101503	NA	Unknown
A_32_P52330	ENST00000269720	LOC113230	NA	Homo sapiens cDNA clone IMAGE:2820069, partial cds. [BC000492]
A_24_P524262	THC2522342	THC2522342	NA	Q80YT0_MOUSE (Q80YT0) Whdc1 protein, partial (4%) [THC2522342]
A_23_P256804	NM_005701	SNUPN	10073	Homo sapiens snurportin 1 (SNUPN), transcript variant 1, mRNA [NM_005701]
A_23_P253434	NM_022763	FNDC3B	64778	Homo sapiens fibronectin type III domain containing 3B (FNDC3B), mRNA [NM_022763]
A_23_P358513	NM_173814	PRTG	NA	Homo sapiens protogenin homolog (Gallus gallus) (PRTG), mRNA [NM_173814]
A_32_P213306	THC2579654	THC2579654	NA	Q6P9U5_RAT (Q6P9U5) Ribosomal protein L9, partial (74%) [THC2579654]
A_23_P77714	NM_024793	CLUAP1	23059	Homo sapiens clusterin associated protein 1 (CLUAP1), transcript variant 2, mRNA [NM_024793]
A_23_P145874	NM_152703	SAMD9L	219285	Homo sapiens sterile alpha motif domain containing 9-like (SAMD9L), mRNA [NM_152703]
A_23_P205910	NM_004727	SLC24A1	9187	Homo sapiens solute carrier family 24 (sodium/potassium/calcium exchanger), member 1 (SLC24A1), mRNA [NM_004727]
A_24_P372643	NM_007105	SLC22A18AS	5003	Homo sapiens solute carrier family 22 (organic cation transporter), member 18 antisense (SLC22A18AS), mRNA [NM_007105]
A_23_P209904	NM_002081	GPC1	2817	Homo sapiens glypican 1 (GPC1), mRNA [NM_002081]
A_23_P56640	NM_016297	PCYOX1	51449	Homo sapiens prenylcysteine oxidase 1 (PCYOX1), mRNA [NM_016297]
A_23_P70748	NM_031922	REPS1	85021	Homo sapiens RALBP1 associated Eps domain containing 1 (REPS1), mRNA [NM_031922]
A_23_P51339	NM_007034	DNAJB4	11080	Homo sapiens DnaJ (Hsp40) homolog, subfamily B, member 4 (DNAJB4), mRNA [NM_007034]
A_23_P21644	NM_016245	HSD17B11	51170	Homo sapiens hydroxysteroid (17-beta) dehydrogenase 11 (HSD17B11), mRNA [NM_016245]
A_23_P49448	NM_024306	FA2H	79152	Homo sapiens fatty acid 2-hydroxylase (FA2H), mRNA [NM_024306]
A_24_P247823	AK090480	AK090480	NA	Homo sapiens mRNA for FLJ00402 protein. [AK090480]
A_24_P79808	NM_020524	PBXIP1	57326	Homo sapiens pre-B-cell leukemia homeobox interacting protein 1 (PBXIP1), mRNA [NM_020524]
A_23_P254271	NM_032525	TUBB6	84617	Homo sapiens tubulin, beta 6 (TUBB6), mRNA [NM_032525]
A_23_P112241	NM_012266	DNAJB5	25822	Homo sapiens DnaJ (Hsp40) homolog, subfamily B, member 5 (DNAJB5), mRNA [NM_012266]
A_23_P819	NM_005101	ISG15	9636	Homo sapiens ISG15 ubiquitin-like modifier (ISG15), mRNA [NM_005101]
A_23_P394545	NM_015275	KIAA1033	23325	Homo sapiens KIAA1033 (KIAA1033), mRNA [NM_015275]
A_24_P837085	CA748489	CA748489	NA	UI-H-FT1-bhv-e-07-0-UI.s1 NCI_CGAP_FT1 Homo sapiens cDNA clone UI-H-FT1-bhv-e-07-0-UI 3', mRNA sequence [CA748489]
A_32_P109532	AB019568	AB019568	NA	Homo sapiens mRNA expressed only in placental villi, clone SMAP83. [AB019568]
A_23_P258164	NM_001302	CORT	100526739	Homo sapiens cortistatin (CORT), mRNA [NM_001302]
A_32_P196918	AK057956	AK057956	8665	Homo sapiens cDNA FLJ25227 fis, clone STM01429. [AK057956]
A_24_P917783	X90978	RUNX1	NA	H.sapiens mRNA for an acute myeloid leukaemia protein (1793bp). [X90978]
A_23_P149938	BG571904	BG571904	NA	602593252F1 NIH_MGC_79 Homo sapiens cDNA clone IMAGE:4720573 5', mRNA sequence [BG571904]
A_24_P280903	ENST00000311218	LOC401911	NA	similar to 60S ribosomal protein L29 (Cell surface heparin-binding protein HIP) (LOC401911), mRNA [Source:RefSeq_dna;Acc:XR_016465] [ENST00000311218]
A_23_P146456	NM_001333	CTSL2	1515	Homo sapiens cathepsin L2 (CTSL2), mRNA [NM_001333]
A_24_P170927	BC025792	LOC644613	NA	Homo sapiens hypothetical protein LOC644613, mRNA (cDNA clone IMAGE:4177475), partial cds. [BC025792]
A_23_P55251	NM_002204	ITGA3	3675	Homo sapiens integrin, alpha 3 (antigen CD49C, alpha 3 subunit of VLA-3 receptor) (ITGA3), transcript variant a, mRNA [NM_002204]
A_23_P87742	NM_080731	HOM-TES-103	25900	Homo sapiens hypothetical protein LOC25900 (HOM-TES-103), transcript variant 3, mRNA [NM_080731]
A_32_P36835	THC2677499	THC2677499	NA	ALU7_HUMAN (P39194) Alu subfamily SQ sequence contamination warning entry, partial (10%) [THC2677499]
A_32_P13442	A_32_P13442	A_32_P13442	NA	Unknown
A_24_P376139	AK057798	AK057798	NA	Homo sapiens cDNA FLJ25069 fis, clone CBL05145. [AK057798]
A_23_P66787	U18197	ACLY	NA	Human ATP:citrate lyase mRNA, complete cds. [U18197]
A_23_P143348	NM_021220	OVOL2	58495	Homo sapiens ovo-like 2 (Drosophila) (OVOL2), mRNA [NM_021220]
A_24_P345498	NM_021141	XRCC5	7520	Homo sapiens X-ray repair complementing defective repair in Chinese hamster cells 5 (double-strand-break rejoining; Ku autoantigen, 80kDa) (XRCC5), mRNA [NM_021141]
A_23_P379945	NM_001080414	KIAA1509	440193	Homo sapiens KIAA1509 (KIAA1509), mRNA [NM_001080414]
A_23_P123071	NM_001233	CAV2	858	Homo sapiens caveolin 2 (CAV2), transcript variant 1, mRNA [NM_001233]
A_23_P150667	NM_031217	KIF18A	NA	Homo sapiens kinesin family member 18A (KIF18A), mRNA [NM_031217]
A_23_P130149	NM_001976	ENO3	NA	Homo sapiens enolase 3 (beta, muscle) (ENO3), transcript variant 1, mRNA [NM_001976]
A_32_P104619	AK094156	AK094156	NA	Homo sapiens cDNA FLJ36837 fis, clone ASTRO2011422. [AK094156]
A_23_P168818	NM_005536	IMPA1	NA	Homo sapiens inositol(myo)-1(or 4)-monophosphatase 1 (IMPA1), mRNA [NM_005536]
A_23_P78061	NM_005568	LHX1	3975	Homo sapiens LIM homeobox 1 (LHX1), mRNA [NM_005568]
A_23_P74034	NM_014412	CACYBP	27101	Homo sapiens calcyclin binding protein (CACYBP), transcript variant 1, mRNA [NM_014412]
A_23_P8744	NM_020728	FAM62B	57488	Homo sapiens family with sequence similarity 62 (C2 domain containing) member B (FAM62B), mRNA [NM_020728]
A_23_P31532	NM_080660	ZC3HAV1L	NA	Homo sapiens zinc finger CCCH-type, antiviral 1-like (ZC3HAV1L), mRNA [NM_080660]
A_32_P148407	A_32_P148407	A_32_P148407	NA	Unknown
A_23_P39844	NM_006839	IMMT	NA	Homo sapiens inner membrane protein, mitochondrial (mitofilin) (IMMT), mRNA [NM_006839]
A_23_P202939	NM_001642	APLP2	334	Homo sapiens amyloid beta (A4) precursor-like protein 2 (APLP2), mRNA [NM_001642]
A_32_P227648	A_32_P227648	A_32_P227648	NA	Unknown
A_23_P1014	ENST00000367003	ENST00000367003	NA	Putative uncharacterized protein C1orf97. [Source:Uniprot/SWISSPROT;Acc:Q9BRT7] [ENST00000367003]
A_23_P133408	NM_000758	CSF2	1437	Homo sapiens colony stimulating factor 2 (granulocyte-macrophage) (CSF2), mRNA [NM_000758]
A_23_P7342	NM_001075	UGT2B10	NA	Homo sapiens UDP glucuronosyltransferase 2 family, polypeptide B10 (UGT2B10), mRNA [NM_001075]
A_23_P202496	NM_022451	NOC3L	64318	Homo sapiens nucleolar complex associated 3 homolog (S. cerevisiae) (NOC3L), mRNA [NM_022451]
A_23_P257503	NM_003922	HERC1	8925	Homo sapiens hect (homologous to the E6-AP (UBE3A) carboxyl terminus) domain and RCC1 (CHC1)-like domain (RLD) 1 (HERC1), mRNA [NM_003922]
A_23_P158925	NM_145290	GPR125	166647	Homo sapiens G protein-coupled receptor 125 (GPR125), mRNA [NM_145290]
A_32_P166693	BQ184357	BQ184357	57493	UI-E-EJ1-ajs-n-23-0-UI.s1 UI-E-EJ1 Homo sapiens cDNA clone UI-E-EJ1-ajs-n-23-0-UI 3', mRNA sequence [BQ184357]
A_24_P21410	NM_022917	NOL6	65083	Homo sapiens nucleolar protein family 6 (RNA-associated) (NOL6), transcript variant alpha, mRNA [NM_022917]
A_32_P127454	A_32_P127454	A_32_P127454	NA	Unknown
A_32_P26721	A_32_P26721	A_32_P26721	NA	Unknown
A_32_P121334	A_32_P121334	A_32_P121334	NA	Unknown
A_32_P111019	THC2737176	THC2737176	114971	BC002736 kelch repeat and BTB (POZ) domain containing 4 {Homo sapiens} (exp=-1; wgp=0; cg=0), partial (14%) [THC2737176]
A_23_P50108	NM_006101	NDC80	10403	Homo sapiens NDC80 homolog, kinetochore complex component (S. cerevisiae) (NDC80), mRNA [NM_006101]
A_23_P63038	NM_022356	LEPRE1	64175	Homo sapiens leucine proline-enriched proteoglycan (leprecan) 1 (LEPRE1), mRNA [NM_022356]
A_23_P213141	NM_015271	TRIM2	23321	Homo sapiens tripartite motif-containing 2 (TRIM2), mRNA [NM_015271]
A_23_P50259	NM_133444	ZNF526	116115	Homo sapiens zinc finger protein 526 (ZNF526), mRNA [NM_133444]
A_23_P403955	NM_007375	TARDBP	23435	Homo sapiens TAR DNA binding protein (TARDBP), mRNA [NM_007375]
A_23_P169358	NM_017919	STX17	55014	Homo sapiens syntaxin 17 (STX17), mRNA [NM_017919]
A_23_P252052	NM_182909	FILIP1L	11259	Homo sapiens filamin A interacting protein 1-like (FILIP1L), transcript variant 1, mRNA [NM_182909]
A_23_P79842	NM_015937	PIGT	51604	Homo sapiens phosphatidylinositol glycan anchor biosynthesis, class T (PIGT), mRNA [NM_015937]
A_23_P392384	NM_031426	C9orf58	83543	Homo sapiens chromosome 9 open reading frame 58 (C9orf58), transcript variant 1, mRNA [NM_031426]
A_32_P228886	THC2646425	THC2646425	NA	Unknown
A_23_P100602	NM_005993	TBCD	6904	Homo sapiens tubulin folding cofactor D (TBCD), mRNA [NM_005993]
A_23_P168828	NM_005655	KLF10	NA	Homo sapiens Kruppel-like factor 10 (KLF10), transcript variant 1, mRNA [NM_005655]
A_23_P205355	NM_000624	SERPINA5	5104	Homo sapiens serpin peptidase inhibitor, clade A (alpha-1 antiproteinase, antitrypsin), member 5 (SERPINA5), mRNA [NM_000624]
A_23_P112220	NM_002195	INSL4	3641	Homo sapiens insulin-like 4 (placenta) (INSL4), mRNA [NM_002195]
A_24_P614579	BC000206	BC000206	NA	Homo sapiens, clone IMAGE:3350658, mRNA. [BC000206]
A_23_P107465	NM_002277	KRT31	3881	Homo sapiens keratin 31 (KRT31), mRNA [NM_002277]
A_32_P164916	AL833005	AL833005	NA	Homo sapiens mRNA; cDNA DKFZp666D074 (from clone DKFZp666D074) [AL833005]
A_24_P73408	ENST00000306722	LOC730044	NA	Homo sapiens similar to hypothetical protein FLJ20897, mRNA (cDNA clone MGC:149669 IMAGE:40117257), complete cds. [BC125059]
A_24_P152775	XR_019264	LOC442195	NA	PREDICTED: Homo sapiens hypothetical LOC442195 (LOC442195), mRNA [XR_019264]
A_23_P25194	NM_003806	HRK	8739	Homo sapiens harakiri, BCL2 interacting protein (contains only BH3 domain) (HRK), mRNA [NM_003806]
A_23_P83045	NM_007126	VCP	7415	Homo sapiens valosin-containing protein (VCP), mRNA [NM_007126]
A_23_P5301	NM_014553	TFCP2L1	29842	Homo sapiens transcription factor CP2-like 1 (TFCP2L1), mRNA [NM_014553]
A_24_P611114	AK000995	hCG_1730474	NA	Homo sapiens cDNA FLJ10133 fis, clone HEMBA1003067. [AK000995]
A_23_P151679	NM_021003	PPM1A	5494	Homo sapiens protein phosphatase 1A (formerly 2C), magnesium-dependent, alpha isoform (PPM1A), transcript variant 1, mRNA [NM_021003]
A_24_P379820	NM_030926	ITM2C	81618	Homo sapiens integral membrane protein 2C (ITM2C), transcript variant 1, mRNA [NM_030926]
A_23_P103532	NM_007369	GPR161	23432	Homo sapiens G protein-coupled receptor 161 (GPR161), transcript variant 1, mRNA [NM_007369]
A_23_P55099	NM_002737	PRKCA	5578	Homo sapiens protein kinase C, alpha (PRKCA), mRNA [NM_002737]
A_24_P195510	XR_019574	LOC400064	NA	PREDICTED: Homo sapiens hypothetical LOC400064 (LOC400064), mRNA [XR_019574]
A_23_P201156	NM_021189	CADM3	57863	Homo sapiens cell adhesion molecule 3 (CADM3), mRNA [NM_021189]
A_23_P251387	NM_004726	REPS2	9185	Homo sapiens RALBP1 associated Eps domain containing 2 (REPS2), transcript variant 1, mRNA [NM_004726]
A_23_P434118	NM_001024912	CEACAM1	NA	Homo sapiens carcinoembryonic antigen-related cell adhesion molecule 1 (biliary glycoprotein) (CEACAM1), transcript variant 2, mRNA [NM_001024912]
A_23_P202810	NM_004561	OVOL1	5017	Homo sapiens ovo-like 1(Drosophila) (OVOL1), mRNA [NM_004561]
A_23_P385861	NM_152562	CDCA2	157313	Homo sapiens cell division cycle associated 2 (CDCA2), mRNA [NM_152562]
A_23_P257542	NM_033054	MYO1G	NA	Homo sapiens myosin IG (MYO1G), mRNA [NM_033054]
A_23_P254442	ENST00000378052	ZNF783	NA	Protein ZNF783. [Source:Uniprot/SWISSPROT;Acc:Q6ZMS7] [ENST00000378052]
A_32_P219963	BC078169	LOC554248	NA	Homo sapiens hypothetical LOC554248, mRNA (cDNA clone MGC:87732 IMAGE:5768316), complete cds. [BC078169]
A_23_P166779	NM_013343	LOH3CR2A	NA	Homo sapiens loss of heterozygosity, 3, chromosomal region 2, gene A (LOH3CR2A), mRNA [NM_013343]
A_24_P281304	A_24_P281304	A_24_P281304	NA	Unknown
A_23_P382045	NM_020245	TULP4	56995	Homo sapiens tubby like protein 4 (TULP4), transcript variant 1, mRNA [NM_020245]
A_32_P170879	BX091993	BX091993	NA	BX091993 Soares fetal liver spleen 1NFLS Homo sapiens cDNA clone IMAGp998O11115 ; IMAGE:122338, mRNA sequence [BX091993]
A_24_P229438	A_24_P229438	A_24_P229438	NA	Unknown
A_23_P106844	NM_005953	MT2A	4502	Homo sapiens metallothionein 2A (MT2A), mRNA [NM_005953]
A_32_P224449	THC2610890	THC2610890	NA	Q54TC3_DICDI (Q54TC3) FVYE domain-containing protein, partial (3%) [THC2610890]
A_23_P129466	NM_024997	ATF7IP2	80063	Homo sapiens activating transcription factor 7 interacting protein 2 (ATF7IP2), mRNA [NM_024997]
A_23_P139704	NM_001946	DUSP6	1848	Homo sapiens dual specificity phosphatase 6 (DUSP6), transcript variant 1, mRNA [NM_001946]
A_32_P67060	BC027978	LOC541472	NA	Homo sapiens hypothetical LOC541472, mRNA (cDNA clone IMAGE:3463942), complete cds. [BC027978]
A_23_P257407	AK026089	NDOR1	27158	Homo sapiens cDNA: FLJ22436 fis, clone HRC09217, highly similar to AF199509 Homo sapiens NADPH-dependent FMN and FAD containing oxidoreductase (NR1) mRNA. [AK026089]
A_23_P350886	NM_015349	KIAA0240	23506	Homo sapiens KIAA0240 (KIAA0240), mRNA [NM_015349]
A_32_P234459	NR_001434	HLA-H	NA	Homo sapiens major histocompatibility complex, class I, H (pseudogene) (HLA-H) on chromosome 6 [NR_001434]
A_23_P317200	NM_153340	ATXN7L2	NA	Homo sapiens ataxin 7-like 2 (ATXN7L2), mRNA [NM_153340]
A_23_P30913	NM_033554	HLA-DPA1	3113	Homo sapiens major histocompatibility complex, class II, DP alpha 1 (HLA-DPA1), mRNA [NM_033554]
A_32_P118325	BU567832	BU567832	NA	AGENCOURT_10399047 NIH_MGC_82 Homo sapiens cDNA clone IMAGE:6614537 5', mRNA sequence [BU567832]
A_23_P4649	NM_001645	APOC1	NA	Homo sapiens apolipoprotein C-I (APOC1), mRNA [NM_001645]
A_23_P41487	NM_015130	TBC1D9	23158	Homo sapiens TBC1 domain family, member 9 (with GRAM domain) (TBC1D9), mRNA [NM_015130]
A_23_P312174	NM_015120	ALMS1	7840	Homo sapiens Alstrom syndrome 1 (ALMS1), mRNA [NM_015120]
A_23_P130900	NM_020170	NCLN	NA	Homo sapiens nicalin homolog (zebrafish) (NCLN), mRNA [NM_020170]
A_23_P82738	NM_012415	RAD54B	25788	Homo sapiens RAD54 homolog B (S. cerevisiae) (RAD54B), mRNA [NM_012415]
A_24_P32715	A_24_P32715	A_24_P32715	NA	Unknown
A_23_P170959	NM_033029	LMLN	NA	Homo sapiens leishmanolysin-like (metallopeptidase M8 family) (LMLN), mRNA [NM_033029]
A_23_P404667	NM_001197	BIK	638	Homo sapiens BCL2-interacting killer (apoptosis-inducing) (BIK), mRNA [NM_001197]
A_23_P7528	NM_001387	DPYSL3	1809	Homo sapiens dihydropyrimidinase-like 3 (DPYSL3), mRNA [NM_001387]
A_23_P47885	NM_153377	LRIG3	121227	Homo sapiens leucine-rich repeats and immunoglobulin-like domains 3 (LRIG3), mRNA [NM_153377]
A_23_P212968	NM_001073	UGT2B11	10720	Homo sapiens UDP glucuronosyltransferase 2 family, polypeptide B11 (UGT2B11), mRNA [NM_001073]
A_24_P254437	THC2563227	THC2563227	23466	CA312433 UI-CF-FN0-afk-i-18-0-UI.s1 UI-CF-FN0 Homo sapiens cDNA clone UI-CF-FN0-afk-i-18-0-UI 3', mRNA sequence [CA312433]
A_23_P208595	NM_000527	LDLR	3949	Homo sapiens low density lipoprotein receptor (familial hypercholesterolemia) (LDLR), mRNA [NM_000527]
A_23_P122210	AK023417	FLJ11292	NA	Homo sapiens cDNA FLJ13355 fis, clone PLACE1000048. [AK023417]
A_24_P664995	AK055641	AK055641	23468	Homo sapiens cDNA FLJ31079 fis, clone HSYRA2001595. [AK055641]
A_23_P375104	NM_018193	FANCI	55215	Homo sapiens KIAA1794 (KIAA1794), mRNA [NM_018193]
A_23_P373031	NM_000719	CACNA1C	775	Homo sapiens calcium channel, voltage-dependent, L type, alpha 1C subunit (CACNA1C), mRNA [NM_000719]
A_23_P369047	ENST00000324982	ENST00000324982	NA	Homo sapiens cDNA FLJ43379 fis, clone OCBBF2002626. [AK125369]
A_23_P154488	NM_033109	PNPT1	NA	Homo sapiens polyribonucleotide nucleotidyltransferase 1 (PNPT1), mRNA [NM_033109]
A_23_P208706	NM_138764	BAX	581	Homo sapiens BCL2-associated X protein (BAX), transcript variant epsilon, mRNA [NM_138764]
A_23_P134502	NM_003505	FZD1	8321	Homo sapiens frizzled homolog 1 (Drosophila) (FZD1), mRNA [NM_003505]
A_23_P155868	NM_006320	PGRMC2	10424	Homo sapiens progesterone receptor membrane component 2 (PGRMC2), mRNA [NM_006320]
A_23_P21929	NM_000679	ADRA1B	147	Homo sapiens adrenergic, alpha-1B-, receptor (ADRA1B), mRNA [NM_000679]
A_23_P85903	NM_003268	TLR5	7100	Homo sapiens toll-like receptor 5 (TLR5), mRNA [NM_003268]
A_23_P354387	NM_013451	FER1L3	26509	Homo sapiens fer-1-like 3, myoferlin (C. elegans) (FER1L3), transcript variant 1, mRNA [NM_013451]
A_23_P51187	NM_002744	PRKCZ	5590	Homo sapiens protein kinase C, zeta (PRKCZ), transcript variant 1, mRNA [NM_002744]
A_23_P66900	NM_176096	CDK5RAP3	80279	Homo sapiens CDK5 regulatory subunit associated protein 3 (CDK5RAP3), mRNA [NM_176096]
A_23_P47086	NM_021046	KRTAP5-8	57830	Homo sapiens keratin associated protein 5-8 (KRTAP5-8), mRNA [NM_021046]
A_23_P311740	NM_015089	PARC	23113	Homo sapiens p53-associated parkin-like cytoplasmic protein (PARC), mRNA [NM_015089]
A_23_P108522	BC064950	FAM134A	79137	Homo sapiens chromosome 2 open reading frame 17, mRNA (cDNA clone IMAGE:6048607), partial cds. [BC064950]
A_23_P13847	AB032983	PPM1H	57460	Homo sapiens mRNA for KIAA1157 protein, partial cds. [AB032983]
A_23_P61487	NM_018205	LRRC20	55222	Homo sapiens leucine rich repeat containing 20 (LRRC20), transcript variant 3, mRNA [NM_018205]
A_23_P140347	NM_173462	PAPLN	89932	Homo sapiens papilin, proteoglycan-like sulfated glycoprotein (PAPLN), mRNA [NM_173462]
A_24_P660811	NM_001013651	LOC389607	NA	Homo sapiens hypothetical gene supported by AK128318 (LOC389607), mRNA [NM_001013651]
A_24_P84268	A_24_P84268	A_24_P84268	NA	Unknown
A_23_P15045	NM_004424	E4F1	1877	Homo sapiens E4F transcription factor 1 (E4F1), mRNA [NM_004424]
A_23_P164341	NM_014232	VAMP2	6844	Homo sapiens vesicle-associated membrane protein 2 (synaptobrevin 2) (VAMP2), mRNA [NM_014232]
A_32_P103678	THC2729899	THC2729899	NA	Unknown
A_23_P300479	AY239294	AY239294	6834	Homo sapiens proliferation-inducing protein 9 mRNA, complete cds. [AY239294]
A_23_P44235	BG740413	BG740413	221092	602633801F1 NCI_CGAP_Skn3 Homo sapiens cDNA clone IMAGE:4778785 5', mRNA sequence [BG740413]
A_24_P98914	NM_000289	PFKM	5213	Homo sapiens phosphofructokinase, muscle (PFKM), mRNA [NM_000289]
A_23_P16648	NM_017573	PCSK4	54760	Homo sapiens proprotein convertase subtilisin/kexin type 4 (PCSK4), mRNA [NM_017573]
A_23_P50368	NM_206818	OSCAR	126014	Homo sapiens osteoclast-associated receptor (OSCAR), transcript variant 1, mRNA [NM_206818]
A_23_P166826	NM_018403	DCP1A	NA	Homo sapiens DCP1 decapping enzyme homolog A (S. cerevisiae) (DCP1A), mRNA [NM_018403]
A_23_P376752	AK000815	AK000815	NA	Homo sapiens cDNA FLJ20808 fis, clone ADSE01751. [AK000815]
A_23_P212552	NM_024665	TBL1XR1	79718	Homo sapiens transducin (beta)-like 1X-linked receptor 1 (TBL1XR1), mRNA [NM_024665]
A_23_P74843	NM_018060	IARS2	55699	Homo sapiens isoleucyl-tRNA synthetase 2, mitochondrial (IARS2), mRNA [NM_018060]
A_32_P8857	A_32_P8857	A_32_P8857	NA	Unknown
A_32_P197340	ENST00000375280	LOC285141	285141	Similar to CG14853-PB. [Source:Uniprot/SPTREMBL;Acc:A1L162] [ENST00000375280]
A_32_P34750	AV702101	AV702101	NA	AV702101 ADB Homo sapiens cDNA clone ADBCGB06 5', mRNA sequence [AV702101]
A_23_P139600	NM_004658	RASAL1	8437	Homo sapiens RAS protein activator like 1 (GAP1 like) (RASAL1), mRNA [NM_004658]
A_23_P207077	NM_033419	PERLD1	NA	Homo sapiens per1-like domain containing 1 (PERLD1), mRNA [NM_033419]
A_32_P196411	A_32_P196411	A_32_P196411	NA	Unknown
A_32_P163472	A_32_P163472	A_32_P163472	147339	Unknown
A_24_P391991	AK124132	LOC340286	NA	Homo sapiens cDNA FLJ42138 fis, clone TESTI2036684. [AK124132]
A_32_P74243	BF366211	BF366211	NA	BF366211 IL2-NT0099-300500-096-H08 NT0099 Homo sapiens cDNA, mRNA sequence [BF366211]
A_32_P207124	NM_173571	RP6-166C19.11	255313	Homo sapiens cancer/testis CT47 family, member 11 (CT47.11), mRNA [NM_173571]
A_23_P14072	NM_002273	KRT8	NA	Homo sapiens keratin 8 (KRT8), mRNA [NM_002273]
A_23_P99582	NM_002687	PNN	5411	Homo sapiens pinin, desmosome associated protein (PNN), mRNA [NM_002687]
A_23_P201497	NM_182665	RASSF5	83593	Homo sapiens Ras association (RalGDS/AF-6) domain family 5 (RASSF5), transcript variant 3, mRNA [NM_182665]
A_24_P58899	A_24_P58899	A_24_P58899	NA	Unknown
A_23_P214291	NM_018100	EFHC1	114327	Homo sapiens EF-hand domain (C-terminal) containing 1 (EFHC1), mRNA [NM_018100]
A_32_P128097	BM476468	BM476468	NA	AGENCOURT_6476297 NIH_MGC_85 Homo sapiens cDNA clone IMAGE:5553395 5', mRNA sequence [BM476468]
A_23_P363399	NM_030674	SLC38A1	81539	Homo sapiens solute carrier family 38, member 1 (SLC38A1), transcript variant 1, mRNA [NM_030674]
A_23_P203900	NM_005505	SCARB1	949	Homo sapiens scavenger receptor class B, member 1 (SCARB1), transcript variant 1, mRNA [NM_005505]
A_32_P34480	THC2664581	THC2664581	NA	Q948Y7_VOLCA (Q948Y7) VMP3 protein, partial (3%) [THC2664581]
A_23_P50426	NM_015493	ANKRD25	25959	Homo sapiens ankyrin repeat domain 25 (ANKRD25), mRNA [NM_015493]
A_23_P65278	NM_015678	NBEA	26960	Homo sapiens neurobeachin (NBEA), mRNA [NM_015678]
A_32_P123	THC2509446	THC2509446	NA	HUMATPC ADP/ATP carrier protein {Homo sapiens} (exp=-1; wgp=0; cg=0), partial (51%) [THC2509446]
A_24_P53778	NM_080878	ITLN2	142683	Homo sapiens intelectin 2 (ITLN2), mRNA [NM_080878]
A_24_P592318	BC009749	BC009749	NA	Homo sapiens cDNA clone IMAGE:3689276, partial cds. [BC009749]
A_23_P89062	ENST00000254109	ENST00000254109	NA	CDNA FLJ30136 fis, clone BRACE2000077 (Chromosome 16 open reading frame 67). [Source:Uniprot/SPTREMBL;Acc:Q96NS8] [ENST00000254109]
A_23_P391689	AK124717	LOC554363	51726	Homo sapiens cDNA FLJ42727 fis, clone BRAWH2004136. [AK124717]
A_23_P4387	NM_019016	KRT24	192666	Homo sapiens keratin 24 (KRT24), mRNA [NM_019016]
A_23_P113634	NM_001755	CBFB	865	Homo sapiens core-binding factor, beta subunit (CBFB), transcript variant 2, mRNA [NM_001755]
A_23_P252250	AK022183	AK022183	9794	Homo sapiens cDNA FLJ12121 fis, clone MAMMA1000117. [AK022183]
A_32_P46817	THC2701372	THC2701372	NA	Q6NZ52_HUMAN (Q6NZ52) Ribosomal protein L27a, partial (24%) [THC2701372]
A_24_P16124	NR_001590	IFITM4P	NA	Homo sapiens interferon induced transmembrane protein 4 pseudogene (IFITM4P) on chromosome 6 [NR_001590]
A_23_P98483	NM_021211	ZBED5	58486	Homo sapiens zinc finger, BED-type containing 5 (ZBED5), mRNA [NM_021211]
A_32_P234996	THC2682560	THC2682560	NA	Unknown
A_23_P163306	NM_032866	CGNL1	84952	Homo sapiens cingulin-like 1 (CGNL1), mRNA [NM_032866]
A_23_P158470	NM_203370	C3orf54	389119	Homo sapiens chromosome 3 open reading frame 54 (C3orf54), mRNA [NM_203370]
A_24_P179033	THC2597403	THC2597403	NA	Q3TXS9_MOUSE (Q3TXS9) Osteoclast-like cell cDNA, RIKEN full-length enriched library, clone:I420002J17 product:ribosomal protein S2, full insert sequence, partial (79%) [THC2597403]
A_23_P110606	NM_014757	MAML1	9794	Homo sapiens mastermind-like 1 (Drosophila) (MAML1), mRNA [NM_014757]
A_32_P52076	BX537551	BX537551	NA	Homo sapiens mRNA; cDNA DKFZp686M0346 (from clone DKFZp686M0346). [BX537551]
A_23_P80739	NM_006225	PLCD1	5333	Homo sapiens phospholipase C, delta 1 (PLCD1), mRNA [NM_006225]
A_24_P11587	THC2532162	THC2532162	NA	Unknown
A_23_P142506	NM_015675	GADD45B	4616	Homo sapiens growth arrest and DNA-damage-inducible, beta (GADD45B), mRNA [NM_015675]
A_23_P144726	NM_016391	HSPC111	51491	Homo sapiens hypothetical protein HSPC111 (HSPC111), mRNA [NM_016391]
A_23_P17663	NM_002462	MX1	4599	Homo sapiens myxovirus (influenza virus) resistance 1, interferon-inducible protein p78 (mouse) (MX1), mRNA [NM_002462]
A_23_P109821	NM_006354	TADA3L	10474	Homo sapiens transcriptional adaptor 3 (NGG1 homolog, yeast)-like (TADA3L), transcript variant 1, mRNA [NM_006354]
A_24_P634602	BE542385	BE542385	NA	601062845F1 NIH_MGC_10 Homo sapiens cDNA clone IMAGE:3449194 5', mRNA sequence [BE542385]
A_23_P66319	NM_014567	BCAR1	9564	Homo sapiens breast cancer anti-estrogen resistance 1 (BCAR1), mRNA [NM_014567]
A_32_P36884	ENST00000356170	ENST00000356170	NA	Peptidyl-prolyl cis-trans isomerase. [Source:Uniprot/SPTREMBL;Acc:Q5VVH2] [ENST00000356170]
A_23_P20255	NM_014066	COMMD5	28991	Homo sapiens COMM domain containing 5 (COMMD5), transcript variant 1, mRNA [NM_014066]
A_24_P357572	NM_182603	ANKRD42	338699	Homo sapiens ankyrin repeat domain 42 (ANKRD42), mRNA [NM_182603]
A_23_P203305	NM_144981	IMMP1L	NA	Homo sapiens IMP1 inner mitochondrial membrane peptidase-like (S. cerevisiae) (IMMP1L), mRNA [NM_144981]
A_23_P32707	NM_012291	ESPL1	NA	Homo sapiens extra spindle pole bodies homolog 1 (S. cerevisiae) (ESPL1), mRNA [NM_012291]
A_23_P204847	NM_002298	LCP1	3936	Homo sapiens lymphocyte cytosolic protein 1 (L-plastin) (LCP1), mRNA [NM_002298]
A_23_P145218	NM_024018	BTN2A3	NA	Homo sapiens butyrophilin, subfamily 2, member A3 (BTN2A3), mRNA [NM_024018]
A_23_P140434	NM_018728	MYO5C	55930	Homo sapiens myosin VC (MYO5C), mRNA [NM_018728]
A_24_P315854	ENST00000390630	ENST00000390630	100508085	Immunoglobulin heavy chain V gene segment [Source:IMGT/GENE_DB;Acc:IGHV4-61] [ENST00000390630]
A_23_P123666	NM_018421	TBC1D2	NA	Homo sapiens TBC1 domain family, member 2 (TBC1D2), mRNA [NM_018421]
A_23_P23924	NM_001748	CAPN2	824	Homo sapiens calpain 2, (m/II) large subunit (CAPN2), mRNA [NM_001748]
A_23_P502057	NM_032382	COG8	64146	Homo sapiens component of oligomeric golgi complex 8 (COG8), mRNA [NM_032382]
A_23_P50331	NM_014077	FAM32A	26017	Homo sapiens family with sequence similarity 32, member A (FAM32A), mRNA [NM_014077]
A_32_P169696	A_32_P169696	A_32_P169696	NA	Unknown
A_24_P235429	NM_005502	ABCA1	19	Homo sapiens ATP-binding cassette, sub-family A (ABC1), member 1 (ABCA1), mRNA [NM_005502]
A_23_P385246	NM_153331	KCTD6	200845	Homo sapiens potassium channel tetramerisation domain containing 6 (KCTD6), mRNA [NM_153331]
A_32_P20997	BU561469	BU561469	NA	AGENCOURT_10278709 NIH_MGC_82 Homo sapiens cDNA clone IMAGE:6592525 5', mRNA sequence [BU561469]
A_23_P17998	NM_005524	HES1	3280	Homo sapiens hairy and enhancer of split 1, (Drosophila) (HES1), mRNA [NM_005524]
A_23_P113111	NM_000044	AR	367	Homo sapiens androgen receptor (dihydrotestosterone receptor; testicular feminization; spinal and bulbar muscular atrophy; Kennedy disease) (AR), transcript variant 1, mRNA [NM_000044]
A_23_P217054	NM_024345	WDR32	79269	Homo sapiens WD repeat domain 32 (WDR32), mRNA [NM_024345]
A_23_P212436	NM_001008392	CTDSPL	NA	Homo sapiens CTD (carboxy-terminal domain, RNA polymerase II, polypeptide A) small phosphatase-like (CTDSPL), transcript variant 1, mRNA [NM_001008392]
A_23_P316741	NM_003271	TSPAN4	7106	Homo sapiens tetraspanin 4 (TSPAN4), transcript variant 5, mRNA [NM_003271]
A_32_P138178	BE835321	BE835321	NA	BE835321 RC5-FN0022-300600-022-G12 FN0022 Homo sapiens cDNA, mRNA sequence [BE835321]
A_23_P217447	NM_002294	LAMP2	3920	Homo sapiens lysosomal-associated membrane protein 2 (LAMP2), transcript variant LAMP2A, mRNA [NM_002294]
A_23_P79108	NM_138813	ATP8B3	148229	Homo sapiens ATPase, Class I, type 8B, member 3 (ATP8B3), mRNA [NM_138813]
A_23_P73589	NM_002444	MSN	4478	Homo sapiens moesin (MSN), mRNA [NM_002444]
A_23_P389987	NM_016170	TLX2	3196	Homo sapiens T-cell leukemia homeobox 2 (TLX2), mRNA [NM_016170]
A_23_P55400	NM_003771	KRT36	NA	Homo sapiens keratin 36 (KRT36), mRNA [NM_003771]
A_23_P44105	NM_014387	LAT	27040	Homo sapiens linker for activation of T cells (LAT), transcript variant 1, mRNA [NM_014387]
A_23_P27279	NM_015277	NEDD4L	NA	Homo sapiens neural precursor cell expressed, developmentally down-regulated 4-like (NEDD4L), mRNA [NM_015277]
A_24_P79199	NM_033405	PRIC285	85441	Homo sapiens peroxisomal proliferator-activated receptor A interacting complex 285 (PRIC285), transcript variant 2, mRNA [NM_033405]
A_23_P118834	NM_001067	TOP2A	7153	Homo sapiens topoisomerase (DNA) II alpha 170kDa (TOP2A), mRNA [NM_001067]
A_23_P39542	NM_001017927	LOC130355	130355	Homo sapiens hypothetical protein LOC130355 (LOC130355), mRNA [NM_001017927]
A_32_P135113	THC2584954	THC2584954	NA	BC008194 importin 13 {Homo sapiens} (exp=-1; wgp=0; cg=0), partial (7%) [THC2584954]
A_23_P61308	AK023691	CCDC71	NA	Homo sapiens cDNA FLJ13629 fis, clone PLACE1011056, weakly similar to HISTONE H1, GONADAL. [AK023691]
A_23_P501183	NM_032158	NSUN5C	NA	Homo sapiens NOL1/NOP2/Sun domain family, member 5C (NSUN5C), transcript variant 1, mRNA [NM_032158]
A_23_P427616	NM_080621	SAMD10	NA	Homo sapiens sterile alpha motif domain containing 10 (SAMD10), mRNA [NM_080621]
A_32_P101623	BG191459	BG191459	NA	RST10553 Athersys RAGE Library Homo sapiens cDNA, mRNA sequence [BG191459]
A_23_P69586	NM_005245	FAT	2195	Homo sapiens FAT tumor suppressor homolog 1 (Drosophila) (FAT), mRNA [NM_005245]
A_23_P30687	NM_004155	SERPINB9	5272	Homo sapiens serpin peptidase inhibitor, clade B (ovalbumin), member 9 (SERPINB9), mRNA [NM_004155]
A_23_P86917	NM_003824	FADD	8772	Homo sapiens Fas (TNFRSF6)-associated via death domain (FADD), mRNA [NM_003824]
A_32_P202588	CA429641	CA429641	NA	UI-H-FH1-bfo-d-01-0-UI.s1 NCI_CGAP_FH1 Homo sapiens cDNA clone UI-H-FH1-bfo-d-01-0-UI 3', mRNA sequence [CA429641]
A_24_P117368	AK055306	AK055306	NA	Homo sapiens cDNA FLJ30744 fis, clone FEBRA2000378. [AK055306]
A_32_P62773	BX444658	BX444658	NA	BX444658 BX444658 Homo sapiens ADULT BRAIN Homo sapiens cDNA clone CS0DN005YA23 3-PRIME, mRNA sequence [BX444658]
A_23_P255418	NM_018419	SOX18	54345	Homo sapiens SRY (sex determining region Y)-box 18 (SOX18), mRNA [NM_018419]
A_32_P83520	THC2497326	THC2497326	NA	Unknown
A_24_P367109	XR_019503	LOC650828	NA	PREDICTED: Homo sapiens similar to putative MAPK activating protein PM28 (LOC650828), mRNA [XR_019503]
A_32_P179706	THC2691405	THC2691405	NA	Q6AXP3_RAT (Q6AXP3) LOC296118 protein (Fragment), partial (6%) [THC2691405]
A_32_P225301	THC2727302	THC2727302	NA	ALU6_HUMAN (P39193) Alu subfamily SP sequence contamination warning entry, partial (9%) [THC2727302]
A_23_P154667	NM_000801	FKBP1A	2280	Homo sapiens FK506 binding protein 1A, 12kDa (FKBP1A), transcript variant 12B, mRNA [NM_000801]
A_23_P14295	NM_020181	C14orf162	NA	Homo sapiens chromosome 14 open reading frame 162 (C14orf162), mRNA [NM_020181]
A_23_P2492	NM_001734	C1S	716	Homo sapiens complement component 1, s subcomponent (C1S), transcript variant 1, mRNA [NM_001734]
A_23_P208900	NM_032108	SEMA6B	10501	Homo sapiens sema domain, transmembrane domain (TM), and cytoplasmic domain, (semaphorin) 6B (SEMA6B), transcript variant SEMA6B.3, mRNA [NM_032108]
A_32_P24489	BX538250	BX538250	NA	Homo sapiens mRNA; cDNA DKFZp686A1429 (from clone DKFZp686A1429). [BX538250]
A_23_P15582	NM_022167	XYLT2	64132	Homo sapiens xylosyltransferase II (XYLT2), mRNA [NM_022167]
A_23_P29248	NM_003312	TST	7263	Homo sapiens thiosulfate sulfurtransferase (rhodanese) (TST), nuclear gene encoding mitochondrial protein, mRNA [NM_003312]
A_23_P204269	NM_006313	USP15	9958	Homo sapiens ubiquitin specific peptidase 15 (USP15), mRNA [NM_006313]
A_32_P94801	THC2533385	THC2533385	NA	Unknown
A_23_P434900	NM_144570	HN1L	90861	Homo sapiens hematological and neurological expressed 1-like (HN1L), mRNA [NM_144570]
A_32_P107797	XR_015400	LOC730753	NA	PREDICTED: Homo sapiens hypothetical protein LOC730753 (LOC730753), mRNA [XR_015400]
A_32_P227043	THC2722767	THC2722767	NA	Unknown
A_23_P51051	NM_005081	ZNF142	7701	Homo sapiens zinc finger protein 142 (ZNF142), mRNA [NM_005081]
A_23_P79289	NM_014900	COBLL1	NA	Homo sapiens COBL-like 1 (COBLL1), mRNA [NM_014900]
A_23_P251232	NR_001543	TTTY14	NA	Homo sapiens testis-specific transcript, Y-linked 14 (TTTY14) on chromosome Y [NR_001543]
A_23_P101871	NM_024907	FBXO17	54938	Homo sapiens F-box protein 17 (FBXO17), transcript variant 2, mRNA [NM_024907]
A_23_P33173	NM_004487	GOLGB1	NA	Homo sapiens golgi autoantigen, golgin subfamily b, macrogolgin (with transmembrane signal), 1 (GOLGB1), mRNA [NM_004487]
A_23_P128215	NM_003877	SOCS2	8835	Homo sapiens suppressor of cytokine signaling 2 (SOCS2), mRNA [NM_003877]
A_32_P165297	ENST00000370857	ENST00000370857	55796	Muscleblind-like X-linked protein (Muscleblind-like protein 3) (Cys3His CCG1-required protein) (Protein HCHCR). [Source:Uniprot/SWISSPROT;Acc:Q9NUK0] [ENST00000370857]
A_23_P31335	NM_016265	ZNF12	7559	Homo sapiens zinc finger protein 12 (ZNF12), transcript variant 1, mRNA [NM_016265]
A_23_P118552	NM_006460	HEXIM1	10614	Homo sapiens hexamethylene bis-acetamide inducible 1 (HEXIM1), mRNA [NM_006460]
A_24_P927976	AL512748	KATNAL2	NA	Homo sapiens mRNA; cDNA DKFZp667C165 (from clone DKFZp667C165). [AL512748]
A_23_P213344	NM_005219	DIAPH1	1729	Homo sapiens diaphanous homolog 1 (Drosophila) (DIAPH1), transcript variant 1, mRNA [NM_005219]
A_23_P211417	NM_021026	RFPL1	5988	Homo sapiens ret finger protein-like 1 (RFPL1), mRNA [NM_021026]
A_24_P511686	CR616845	CR616845	NA	full-length cDNA clone CS0DF020YJ04 of Fetal brain of Homo sapiens (human) [CR616845]
A_23_P74269	NM_003132	SRM	6723	Homo sapiens spermidine synthase (SRM), mRNA [NM_003132]
A_24_P174755	NM_003060	SLC22A5	6584	Homo sapiens solute carrier family 22 (organic cation transporter), member 5 (SLC22A5), mRNA [NM_003060]
A_32_P2177	THC2646885	THC2646885	NA	Unknown
A_23_P152992	AK125672	AK125672	147138	Homo sapiens cDNA FLJ43684 fis, clone TBAES2001492. [AK125672]
A_24_P698136	AK125299	AK125299	NA	Homo sapiens cDNA FLJ43309 fis, clone NT2RI2004618, highly similar to Cytosolic acyl coenzyme A thioester hydrolase (EC 3.1.2.2). [AK125299]
A_24_P143492	NM_001010974	BCAS4	55653	Homo sapiens breast carcinoma amplified sequence 4 (BCAS4), transcript variant 3, mRNA [NM_001010974]
A_23_P87759	NM_006331	EMG1	NA	Homo sapiens EMG1 nucleolar protein homolog (S. cerevisiae) (EMG1), mRNA [NM_006331]
A_23_P135157	NM_004253	PLAA	9373	Homo sapiens phospholipase A2-activating protein (PLAA), transcript variant 2, mRNA [NM_004253]
A_23_P202672	NM_002939	RNH1	6050	Homo sapiens ribonuclease/angiogenin inhibitor 1 (RNH1), transcript variant 1, mRNA [NM_002939]
A_24_P76868	X01147	X01147	NA	Human mRNA for immunoglobulin lambda variable region corresponding to NEW protein of V lambda subgroup I. [X01147]
A_32_P19952	BC005095	BC005095	NA	Homo sapiens PANK2 protein, mRNA (cDNA clone IMAGE:3958459), partial cds. [BC005095]
A_23_P203601	NM_003356	UCP3	7352	Homo sapiens uncoupling protein 3 (mitochondrial, proton carrier) (UCP3), nuclear gene encoding mitochondrial protein, transcript variant long, mRNA [NM_003356]
A_23_P207170	NM_022640	CSH1	1442	Homo sapiens chorionic somatomammotropin hormone 1 (placental lactogen) (CSH1), transcript variant 2, mRNA [NM_022640]
A_23_P19565	NM_006828	ASCC3	10973	Homo sapiens activating signal cointegrator 1 complex subunit 3 (ASCC3), transcript variant 1, mRNA [NM_006828]
A_24_P143843	ENST00000342688	ENST00000342688	NA	PREDICTED: Homo sapiens similar to zinc finger and BTB domain containing 8 opposite strand (LOC730921), mRNA [XM_001130282]
A_23_P166823	NM_003280	TNNC1	7134	Homo sapiens troponin C type 1 (slow) (TNNC1), mRNA [NM_003280]
A_32_P56890	XM_932316	LOC644701	NA	PREDICTED: Homo sapiens hypothetical LOC644701 (LOC644701), mRNA [XM_932316]
A_23_P49610	NM_032895	MGC14376	NA	Homo sapiens hypothetical protein MGC14376 (MGC14376), transcript variant 1, mRNA [NM_032895]
A_23_P317756	NM_202000	ACSM3	6296	Homo sapiens acyl-CoA synthetase medium-chain family member 3 (ACSM3), transcript variant 2, mRNA [NM_202000]
A_24_P67929	NM_017822	C12orf41	54934	Homo sapiens chromosome 12 open reading frame 41 (C12orf41), mRNA [NM_017822]
A_24_P136905	AF116713	AF116713	NA	Homo sapiens PRO2769 mRNA, complete cds. [AF116713]
A_23_P48691	NM_001663	ARF6	382	Homo sapiens ADP-ribosylation factor 6 (ARF6), mRNA [NM_001663]
A_23_P204751	NM_020039	ACCN2	41	Homo sapiens amiloride-sensitive cation channel 2, neuronal (ACCN2), transcript variant 1, mRNA [NM_020039]
A_23_P203137	NM_004788	UBE4A	9354	Homo sapiens ubiquitination factor E4A (UFD2 homolog, yeast) (UBE4A), mRNA [NM_004788]
A_23_P317800	NM_013367	ANAPC4	29945	Homo sapiens anaphase promoting complex subunit 4 (ANAPC4), mRNA [NM_013367]
A_23_P16944	NM_001006946	SDC1	6382	Homo sapiens syndecan 1 (SDC1), transcript variant 1, mRNA [NM_001006946]
A_23_P10401	NM_002718	PPP2R3A	5523	Homo sapiens protein phosphatase 2 (formerly 2A), regulatory subunit B'', alpha (PPP2R3A), transcript variant 1, mRNA [NM_002718]
A_23_P354288	NM_153606	FAM71A	149647	Homo sapiens family with sequence similarity 71, member A (FAM71A), mRNA [NM_153606]
A_32_P208200	THC2659414	THC2659414	NA	Unknown
A_23_P71037	NM_000600	IL6	3569	Homo sapiens interleukin 6 (interferon, beta 2) (IL6), mRNA [NM_000600]
A_24_P384469	A_24_P384469	A_24_P384469	NA	Unknown
A_23_P217958	NM_033500	HK1	3098	Homo sapiens hexokinase 1 (HK1), nuclear gene encoding mitochondrial protein, transcript variant 5, mRNA [NM_033500]
A_24_P392842	A_24_P392842	A_24_P392842	NA	Unknown
A_23_P57807	NM_014160	MKRN2	23609	Homo sapiens makorin, ring finger protein, 2 (MKRN2), mRNA [NM_014160]
A_23_P354609	AK095583	AK095583	NA	Homo sapiens cDNA FLJ38264 fis, clone FCBBF3001657. [AK095583]
A_23_P146539	NM_002170	IFNA8	3445	Homo sapiens interferon, alpha 8 (IFNA8), mRNA [NM_002170]
A_23_P59602	NM_019005	FLJ20323	54468	Homo sapiens hypothetical protein FLJ20323 (FLJ20323), mRNA [NM_019005]
A_23_P132159	NM_017414	USP18	11274	Homo sapiens ubiquitin specific peptidase 18 (USP18), mRNA [NM_017414]
A_23_P90273	NM_022467	CHST8	64377	Homo sapiens carbohydrate (N-acetylgalactosamine 4-0) sulfotransferase 8 (CHST8), mRNA [NM_022467]
A_32_P227216	AK096461	FLJ43390	NA	Homo sapiens cDNA FLJ39142 fis, clone OCBBF1000049. [AK096461]
A_24_P938006	A_24_P938006	A_24_P938006	NA	Unknown
A_23_P215658	NM_030900	TBRG4	9238	Homo sapiens transforming growth factor beta regulator 4 (TBRG4), transcript variant 2, mRNA [NM_030900]
A_24_P817209	AK125077	AK125077	285598	Homo sapiens cDNA FLJ43087 fis, clone BRTHA3019105. [AK125077]
A_32_P74075	BC023330	BC023330	NA	Homo sapiens, clone IMAGE:4944844, mRNA. [BC023330]
A_23_P47788	NM_005371	METTL1	4234	Homo sapiens methyltransferase like 1 (METTL1), transcript variant 1, mRNA [NM_005371]
A_32_P127368	THC2689802	THC2689802	NA	Q5JSE4_HUMAN (Q5JSE4) SEC15-like 1 (S. cerevisiae), partial (5%) [THC2689802]
A_23_P211212	NM_030582	COL18A1	80781	Homo sapiens collagen, type XVIII, alpha 1 (COL18A1), transcript variant 1, mRNA [NM_030582]
A_23_P58763	NM_015946	PELO	53918	Homo sapiens pelota homolog (Drosophila) (PELO), mRNA [NM_015946]
A_24_P268993	NM_052971	LEAP2	116842	Homo sapiens liver expressed antimicrobial peptide 2 (LEAP2), mRNA [NM_052971]
A_32_P86180	ENST00000369123	ENST00000369123	NA	OTTHUMP00000016908 (Fragment). [Source:Uniprot/SPTREMBL;Acc:Q5TCM5] [ENST00000369123]
A_24_P192914	NM_153206	AMICA1	120425	Homo sapiens adhesion molecule, interacts with CXADR antigen 1 (AMICA1), mRNA [NM_153206]
A_32_P166356	THC2685727	THC2685727	NA	Unknown
A_23_P203488	NM_000543	SMPD1	6609	Homo sapiens sphingomyelin phosphodiesterase 1, acid lysosomal (acid sphingomyelinase) (SMPD1), transcript variant 1, mRNA [NM_000543]
A_23_P72737	NM_003641	IFITM1	10581	Homo sapiens interferon induced transmembrane protein 1 (9-27) (IFITM1), mRNA [NM_003641]
A_32_P162862	AY831680	AY831680	NA	Homo sapiens HC1 (HC1) mRNA, complete cds. [AY831680]
A_23_P430181	NM_024784	ZBTB3	79842	Homo sapiens zinc finger and BTB domain containing 3 (ZBTB3), mRNA [NM_024784]
A_32_P210744	A_32_P210744	A_32_P210744	NA	Unknown
A_24_P724153	AA887462	AA887462	NA	oj41c10.s1 NCI_CGAP_Kid3 Homo sapiens cDNA clone IMAGE:1500882 3' similar to gb:M84711 40S RIBOSOMAL PROTEIN S3A (HUMAN);, mRNA sequence [AA887462]
A_32_P159939	THC2748857	THC2748857	NA	Q2RX18_RHORT (Q2RX18) Two component CheB methylesterase , partial (5%) [THC2748857]
A_23_P38219	NM_006445	PRPF8	10594	Homo sapiens PRP8 pre-mRNA processing factor 8 homolog (S. cerevisiae) (PRPF8), mRNA [NM_006445]
A_23_P429535	NM_012086	GTF3C3	9330	Homo sapiens general transcription factor IIIC, polypeptide 3, 102kDa (GTF3C3), mRNA [NM_012086]
A_23_P127627	NM_003646	DGKZ	NA	Homo sapiens diacylglycerol kinase, zeta 104kDa (DGKZ), transcript variant 2, mRNA [NM_003646]
A_23_P420831	NM_052828	TRIM10	10107	Homo sapiens tripartite motif-containing 10 (TRIM10), transcript variant 2, mRNA [NM_052828]
A_23_P404965	AK095071	LOC285831	2794	Homo sapiens cDNA FLJ37752 fis, clone BRHIP2023309. [AK095071]
A_23_P14062	NM_020401	NUP107	57122	Homo sapiens nucleoporin 107kDa (NUP107), mRNA [NM_020401]
A_24_P272073	ENST00000335078	ENST00000335078	NA	Unknown
A_23_P342727	NM_178006	STARD13	90627	Homo sapiens START domain containing 13 (STARD13), transcript variant alpha, mRNA [NM_178006]
A_23_P106898	NM_152288	TMEM142C	93129	Homo sapiens transmembrane protein 142C (TMEM142C), mRNA [NM_152288]
A_23_P325891	NM_015635	GAPVD1	26130	Homo sapiens GTPase activating protein and VPS9 domains 1 (GAPVD1), mRNA [NM_015635]
A_32_P169692	A_32_P169692	A_32_P169692	NA	Unknown
A_23_P108404	NM_014914	CENTG2	116987	Homo sapiens centaurin, gamma 2 (CENTG2), transcript variant 2, mRNA [NM_014914]
A_23_P110052	NM_023067	FOXL2	668	Homo sapiens forkhead box L2 (FOXL2), mRNA [NM_023067]
A_24_P382001	NM_016310	POLR3K	51728	Homo sapiens polymerase (RNA) III (DNA directed) polypeptide K, 12.3 kDa (POLR3K), mRNA [NM_016310]
A_23_P71591	NM_017948	NOL8	NA	Homo sapiens nucleolar protein 8 (NOL8), mRNA [NM_017948]
A_23_P376627	NM_152783	D2HGDH	728294	Homo sapiens D-2-hydroxyglutarate dehydrogenase (D2HGDH), nuclear gene encoding mitochondrial protein, mRNA [NM_152783]
A_23_P348383	NM_001080522	KIAA1345	NA	Homo sapiens KIAA1345 protein (KIAA1345), mRNA [NM_001080522]
A_32_P114087	BX109999	BX109999	NA	BX109999 Soares_fetal_liver_spleen_1NFLS_S1 Homo sapiens cDNA clone IMAGp998G05975, mRNA sequence [BX109999]
A_32_P34387	NM_018418	SPATA7	55812	Homo sapiens spermatogenesis associated 7 (SPATA7), transcript variant 1, mRNA [NM_018418]
A_23_P103981	NM_003516	HIST2H2AA3	8337	Homo sapiens histone cluster 2, H2aa3 (HIST2H2AA3), mRNA [NM_003516]
A_32_P103060	BU618765	BU618765	NA	UI-H-FH1-bfk-l-14-0-UI.s1 NCI_CGAP_FH1 Homo sapiens cDNA clone UI-H-FH1-bfk-l-14-0-UI 3', mRNA sequence [BU618765]
A_24_P655735	A_24_P655735	A_24_P655735	NA	Unknown
A_23_P131227	NM_017735	TTC27	55622	Homo sapiens tetratricopeptide repeat domain 27 (TTC27), mRNA [NM_017735]
A_24_P754999	BU622073	BU622073	NA	BU622073 UI-H-FH1-bfu-a-21-0-UI.s1 NCI_CGAP_FH1 Homo sapiens cDNA clone UI-H-FH1-bfu-a-21-0-UI 3', mRNA sequence [BU622073]
A_23_P306500	NM_033360	KRAS	3845	Homo sapiens v-Ki-ras2 Kirsten rat sarcoma viral oncogene homolog (KRAS), transcript variant a, mRNA [NM_033360]
A_24_P870509	AF086261	AF086261	NA	Homo sapiens full length insert cDNA clone ZD42A11. [AF086261]
A_23_P101253	NM_025040	ZNF614	80110	Homo sapiens zinc finger protein 614 (ZNF614), mRNA [NM_025040]
A_24_P599225	A_24_P599225	A_24_P599225	NA	Unknown
A_23_P251611	NM_198868	TBC1D9B	51149	Homo sapiens TBC1 domain family, member 9B (with GRAM domain) (TBC1D9B), transcript variant 1, mRNA [NM_198868]
A_23_P75260	NM_032023	RASSF4	NA	Homo sapiens Ras association (RalGDS/AF-6) domain family 4 (RASSF4), mRNA [NM_032023]
A_23_P43764	NM_033540	MFN1	55669	Homo sapiens mitofusin 1 (MFN1), nuclear gene encoding mitochondrial protein, mRNA [NM_033540]
A_24_P79529	NM_203311	CSAG3A	NA	Homo sapiens CSAG family, member 3A (CSAG3A), mRNA [NM_203311]
A_23_P150609	NM_001007139	IGF2	NA	Homo sapiens insulin-like growth factor 2 (somatomedin A) (IGF2), transcript variant 2, mRNA [NM_001007139]
A_23_P211926	NM_003392	WNT5A	7474	Homo sapiens wingless-type MMTV integration site family, member 5A (WNT5A), mRNA [NM_003392]
A_23_P84399	NM_014141	CNTNAP2	26047	Homo sapiens contactin associated protein-like 2 (CNTNAP2), mRNA [NM_014141]
A_32_P206308	CD556746	CD556746	NA	AGENCOURT_14380583 NIH_MGC_179 Homo sapiens cDNA clone IMAGE:30393427 5', mRNA sequence [CD556746]
A_23_P156101	NM_002270	TNPO1	3842	Homo sapiens transportin 1 (TNPO1), transcript variant 1, mRNA [NM_002270]
A_23_P27744	NM_001080469	FBXO46	23403	Homo sapiens F-box protein 46 (FBXO46), mRNA [NM_001080469]
A_23_P398294	NM_003959	HIP1R	9026	Homo sapiens huntingtin interacting protein 1 related (HIP1R), mRNA [NM_003959]
A_23_P50887	NM_006055	LANCL1	10314	Homo sapiens LanC lantibiotic synthetase component C-like 1 (bacterial) (LANCL1), mRNA [NM_006055]
A_23_P160025	NM_005531	IFI16	3428	Homo sapiens interferon, gamma-inducible protein 16 (IFI16), mRNA [NM_005531]
A_23_P46131	NM_024869	GRRP1	79927	Homo sapiens glycine/arginine rich protein 1 (GRRP1), mRNA [NM_024869]
A_32_P180825	BC029107	FMN1	342184	Homo sapiens formin 1, mRNA (cDNA clone IMAGE:4213061). [BC029107]
A_23_P258463	NM_006017	PROM1	8842	Homo sapiens prominin 1 (PROM1), mRNA [NM_006017]
A_23_P140705	BC004543	C15orf23	90417	Homo sapiens chromosome 15 open reading frame 23, mRNA (cDNA clone IMAGE:3952251), partial cds. [BC004543]
A_23_P252211	NM_024010	MTRR	NA	Homo sapiens 5-methyltetrahydrofolate-homocysteine methyltransferase reductase (MTRR), transcript variant 2, mRNA [NM_024010]
A_23_P139986	NM_080818	OXGR1	27199	Homo sapiens oxoglutarate (alpha-ketoglutarate) receptor 1 (OXGR1), mRNA [NM_080818]
A_23_P215577	NM_058176	HDAC9	NA	Homo sapiens histone deacetylase 9 (HDAC9), transcript variant 1, mRNA [NM_058176]
A_23_P33384	NM_000246	CIITA	NA	Homo sapiens class II, major histocompatibility complex, transactivator (CIITA), mRNA [NM_000246]
A_24_P576219	BC035091	BC035091	NA	Homo sapiens cDNA clone IMAGE:5261717. [BC035091]
A_23_P211631	NM_006486	FBLN1	2192	Homo sapiens fibulin 1 (FBLN1), transcript variant D, mRNA [NM_006486]
A_24_P620521	A_24_P620521	A_24_P620521	NA	Unknown
A_32_P167511	THC2694242	THC2694242	NA	Unknown
A_24_P144556	A_24_P144556	A_24_P144556	NA	Unknown
A_23_P207742	NM_003250	THRA	7067	Homo sapiens thyroid hormone receptor, alpha (erythroblastic leukemia viral (v-erb-a) oncogene homolog, avian) (THRA), transcript variant 2, mRNA [NM_003250]
A_23_P250122	NM_020223	FAM20C	56975	Homo sapiens family with sequence similarity 20, member C (FAM20C), mRNA [NM_020223]
A_32_P206208	THC2532455	THC2532455	3069	Unknown
A_23_P319617	NM_019886	CHST7	56548	Homo sapiens carbohydrate (N-acetylglucosamine 6-O) sulfotransferase 7 (CHST7), mRNA [NM_019886]
A_23_P78158	NM_004703	RABEP1	NA	Homo sapiens rabaptin, RAB GTPase binding effector protein 1 (RABEP1), mRNA [NM_004703]
A_23_P408913	NM_152517	TTC30B	150737	Homo sapiens tetratricopeptide repeat domain 30B (TTC30B), mRNA [NM_152517]
A_23_P348208	NM_005987	SPRR1A	6698	Homo sapiens small proline-rich protein 1A (SPRR1A), mRNA [NM_005987]
A_32_P214441	BC003075	BC003075	NA	Homo sapiens cDNA clone IMAGE:3506537, **** WARNING: chimeric clone ****. [BC003075]
A_23_P42335	NM_021922	FANCE	2178	Homo sapiens Fanconi anemia, complementation group E (FANCE), mRNA [NM_021922]
A_23_P18559	NM_003866	INPP4B	8821	Homo sapiens inositol polyphosphate-4-phosphatase, type II, 105kDa (INPP4B), mRNA [NM_003866]
A_23_P211957	NM_001024847	TGFBR2	7048	Homo sapiens transforming growth factor, beta receptor II (70/80kDa) (TGFBR2), transcript variant 1, mRNA [NM_001024847]
A_23_P89187	NM_006148	LASP1	3927	Homo sapiens LIM and SH3 protein 1 (LASP1), mRNA [NM_006148]
A_32_P44073	BQ333643	BQ333643	NA	BQ333643 CM0-MT0028-030600-414-h06 MT0028 Homo sapiens cDNA, mRNA sequence [BQ333643]
A_23_P165657	NM_005415	SLC20A1	6574	Homo sapiens solute carrier family 20 (phosphate transporter), member 1 (SLC20A1), mRNA [NM_005415]
A_23_P22205	NM_003759	SLC4A4	8671	Homo sapiens solute carrier family 4, sodium bicarbonate cotransporter, member 4 (SLC4A4), mRNA [NM_003759]
A_23_P149012	NM_006559	KHDRBS1	10657	Homo sapiens KH domain containing, RNA binding, signal transduction associated 1 (KHDRBS1), mRNA [NM_006559]
A_23_P128486	NM_020375	C12orf5	57103	Homo sapiens chromosome 12 open reading frame 5 (C12orf5), mRNA [NM_020375]
A_23_P348146	NM_144595	SLAIN1	122060	Homo sapiens SLAIN motif family, member 1 (SLAIN1), transcript variant 2, mRNA [NM_144595]
A_23_P393080	NM_005185	CALML3	810	Homo sapiens calmodulin-like 3 (CALML3), mRNA [NM_005185]
A_24_P115007	NM_170740	ALDH5A1	7915	Homo sapiens aldehyde dehydrogenase 5 family, member A1 (succinate-semialdehyde dehydrogenase) (ALDH5A1), nuclear gene encoding mitochondrial protein, transcript variant 1, mRNA [NM_170740]
A_23_P93629	NM_015905	TRIM24	8805	Homo sapiens tripartite motif-containing 24 (TRIM24), transcript variant 1, mRNA [NM_015905]
A_24_P87490	NM_145301	FAM18B2	201158	Homo sapiens family with sequence similarity 18, member B2 (FAM18B2), mRNA [NM_145301]
A_23_P253734	NM_018941	CLN8	2055	Homo sapiens ceroid-lipofuscinosis, neuronal 8 (epilepsy, progressive with mental retardation) (CLN8), mRNA [NM_018941]
A_23_P315836	NM_017451	BAIAP2	10458	Homo sapiens BAI1-associated protein 2 (BAIAP2), transcript variant 2, mRNA [NM_017451]
A_23_P42144	NM_000287	PEX6	5190	Homo sapiens peroxisomal biogenesis factor 6 (PEX6), mRNA [NM_000287]
A_23_P113184	NM_001080432	FTO	NA	Homo sapiens fatso (FTO), mRNA [NM_001080432]
A_24_P90216	NM_018490	LGR4	55366	Homo sapiens leucine-rich repeat-containing G protein-coupled receptor 4 (LGR4), mRNA [NM_018490]
A_23_P76529	NM_000889	ITGB7	3695	Homo sapiens integrin, beta 7 (ITGB7), mRNA [NM_000889]
A_23_P303803	NM_152474	C19orf18	147685	Homo sapiens chromosome 19 open reading frame 18 (C19orf18), mRNA [NM_152474]
A_23_P120513	NM_080739	C20orf141	128653	Homo sapiens chromosome 20 open reading frame 141 (C20orf141), mRNA [NM_080739]
A_23_P55682	NM_023926	ZSCAN18	65982	Homo sapiens zinc finger and SCAN domain containing 18 (ZSCAN18), mRNA [NM_023926]
A_24_P235098	NM_033260	FOXQ1	94234	Homo sapiens forkhead box Q1 (FOXQ1), mRNA [NM_033260]
A_24_P509893	AK056358	LOC158402	NA	Homo sapiens cDNA FLJ31796 fis, clone NT2RI2008841. [AK056358]
A_23_P149545	NM_003528	HIST2H2BE	8349	Homo sapiens histone cluster 2, H2be (HIST2H2BE), mRNA [NM_003528]
A_23_P65851	AB082533	KIAA2002	79834	Homo sapiens mRNA for KIAA2002 protein. [AB082533]
A_23_P217114	NM_001003945	ALAD	210	Homo sapiens aminolevulinate, delta-, dehydratase (ALAD), transcript variant 1, mRNA [NM_001003945]
A_23_P9836	NM_004454	ETV5	2119	Homo sapiens ets variant gene 5 (ets-related molecule) (ETV5), mRNA [NM_004454]
A_23_P202269	NM_020987	ANK3	288	Homo sapiens ankyrin 3, node of Ranvier (ankyrin G) (ANK3), transcript variant 1, mRNA [NM_020987]
A_24_P408736	NM_014568	GALNT5	NA	Homo sapiens UDP-N-acetyl-alpha-D-galactosamine:polypeptide N-acetylgalactosaminyltransferase 5 (GalNAc-T5) (GALNT5), mRNA [NM_014568]
A_32_P211353	CX869207	CX869207	NA	HESC4_33_H12.b1_A037 NIH_MGC_262 Homo sapiens cDNA clone IMAGE:7474417 3', mRNA sequence [CX869207]
A_23_P130753	NM_001352	DBP	1628	Homo sapiens D site of albumin promoter (albumin D-box) binding protein (DBP), mRNA [NM_001352]
A_23_P42282	NM_001002029	C4B	NA	Homo sapiens complement component 4B (Childo blood group) (C4B), mRNA [NM_001002029]
A_24_P927416	DQ983818	C1orf81	NA	Homo sapiens C1orf81 mRNA, partial sequence. [DQ983818]
A_24_P503710	AK000038	AK000038	NA	Homo sapiens cDNA FLJ20031 fis, clone ADSU02180. [AK000038]
A_23_P157513	NM_005372	MOS	4342	Homo sapiens v-mos Moloney murine sarcoma viral oncogene homolog (MOS), mRNA [NM_005372]
A_23_P213798	AL831818	SYNPO	11346	Homo sapiens mRNA; cDNA DKFZp451G172 (from clone DKFZp451G172). [AL831818]
A_23_P100704	NM_139033	MAPK7	5598	Homo sapiens mitogen-activated protein kinase 7 (MAPK7), transcript variant 1, mRNA [NM_139033]
A_23_P365412	NM_181644	MFSD4	148808	Homo sapiens major facilitator superfamily domain containing 4 (MFSD4), mRNA [NM_181644]
A_23_P350249	NM_001042413	GLIS3	169792	Homo sapiens GLIS family zinc finger 3 (GLIS3), transcript variant 1, mRNA [NM_001042413]
A_23_P110212	NM_001995	ACSL1	NA	Homo sapiens acyl-CoA synthetase long-chain family member 1 (ACSL1), mRNA [NM_001995]
A_23_P143916	NM_014382	ATP2C1	27032	Homo sapiens ATPase, Ca++ transporting, type 2C, member 1 (ATP2C1), transcript variant 1, mRNA [NM_014382]
A_23_P120227	NM_030915	LBH	81606	Homo sapiens limb bud and heart development homolog (mouse) (LBH), mRNA [NM_030915]
A_24_P11061	NM_153479	CSAG1	158511	Homo sapiens chondrosarcoma associated gene 1 (CSAG1), transcript variant b, mRNA [NM_153479]
A_23_P168105	NM_030652	EGFL8	80864	Homo sapiens EGF-like-domain, multiple 8 (EGFL8), mRNA [NM_030652]
A_23_P393627	NM_138693	KLF14	136259	Homo sapiens Kruppel-like factor 14 (KLF14), mRNA [NM_138693]
A_23_P8649	NM_152789	FAM133B	NA	Homo sapiens hypothetical protein MGC40405 (MGC40405), transcript variant 1, mRNA [NM_152789]
A_24_P179013	ENST00000333462	LOC643233	NA	Uncharacterized protein C6orf87 (Fragment). [Source:Uniprot/SPTREMBL;Acc:Q5QPL7] [ENST00000333462]
A_23_P303210	NM_153687	IKIP	121457	Homo sapiens IKK interacting protein (IKIP), transcript variant 1, mRNA [NM_153687]
A_23_P70583	NM_022553	VPS52	6293	Homo sapiens vacuolar protein sorting 52 homolog (S. cerevisiae) (VPS52), mRNA [NM_022553]
A_24_P911648	BG181677	BG181677	NA	BG181677 RST527 Athersys RAGE Library Homo sapiens cDNA, mRNA sequence [BG181677]
A_23_P37856	NM_000558	HBA1	3039	Homo sapiens hemoglobin, alpha 1 (HBA1), mRNA [NM_000558]
A_23_P214950	NM_022121	PERP	64065	Homo sapiens PERP, TP53 apoptosis effector (PERP), mRNA [NM_022121]
A_32_P525848	AF070620	AF070620	NA	Homo sapiens clone 24694 mRNA sequence. [AF070620]
A_32_P206618	THC2656077	THC2656077	NA	Unknown
A_23_P144179	NM_000097	CPOX	1371	Homo sapiens coproporphyrinogen oxidase (CPOX), mRNA [NM_000097]
A_23_P64669	NM_017612	ZCCHC8	55596	Homo sapiens zinc finger, CCHC domain containing 8 (ZCCHC8), mRNA [NM_017612]
A_24_P234116	NM_017860	C1orf56	54964	Homo sapiens chromosome 1 open reading frame 56 (C1orf56), mRNA [NM_017860]
A_23_P135381	NM_001003845	SP5	389058	Homo sapiens Sp5 transcription factor (SP5), mRNA [NM_001003845]
A_23_P257131	NM_002618	PEX13	5194	Homo sapiens peroxisome biogenesis factor 13 (PEX13), mRNA [NM_002618]
A_23_P201459	NM_022873	IFI6	2537	Homo sapiens interferon, alpha-inducible protein 6 (IFI6), transcript variant 3, mRNA [NM_022873]
A_23_P53856	NM_014887	PFAAP5	10443	Homo sapiens phosphonoformate immuno-associated protein 5 (PFAAP5), mRNA [NM_014887]
A_24_P401321	XR_019464	LOC652261	NA	PREDICTED: Homo sapiens similar to 60S ribosomal protein L14 (CAG-ISL 7) (LOC652261), mRNA [XR_019464]
A_23_P119794	CR608907	CR608907	NA	full-length cDNA clone CS0DM002YA18 of Fetal liver of Homo sapiens (human) [CR608907]
A_23_P251505	NM_148956	NSUN5	55695	Homo sapiens NOL1/NOP2/Sun domain family, member 5 (NSUN5), transcript variant 1, mRNA [NM_148956]
A_23_P105392	NM_006431	CCT2	10576	Homo sapiens chaperonin containing TCP1, subunit 2 (beta) (CCT2), mRNA [NM_006431]
A_24_P195749	A_24_P195749	A_24_P195749	NA	Unknown
A_24_P220485	NM_182487	OLFML2A	169611	Homo sapiens olfactomedin-like 2A (OLFML2A), mRNA [NM_182487]
A_23_P329062	A_23_P329062	A_23_P329062	NA	Unknown
A_23_P62387	NM_018159	NUDT11	55190	Homo sapiens nudix (nucleoside diphosphate linked moiety X)-type motif 11 (NUDT11), mRNA [NM_018159]
A_32_P60635	XM_926406	LOC643037	NA	PREDICTED: Homo sapiens hypothetical LOC643037 (LOC643037), mRNA [XM_926406]
A_23_P159539	NM_004192	ASMTL	8623	Homo sapiens acetylserotonin O-methyltransferase-like (ASMTL), mRNA [NM_004192]
A_23_P257971	NM_001353	AKR1C1	1645	Homo sapiens aldo-keto reductase family 1, member C1 (dihydrodiol dehydrogenase 1; 20-alpha (3-alpha)-hydroxysteroid dehydrogenase) (AKR1C1), mRNA [NM_001353]
A_32_P879150	THC2527842	THC2527842	NA	Unknown
A_24_P238649	AK098372	AK098372	4853	Homo sapiens cDNA FLJ25506 fis, clone CBR05185. [AK098372]
A_23_P121064	NM_002852	PTX3	5806	Homo sapiens pentraxin-related gene, rapidly induced by IL-1 beta (PTX3), mRNA [NM_002852]
A_23_P150876	NM_024667	VPS37B	79720	Homo sapiens vacuolar protein sorting 37 homolog B (S. cerevisiae) (VPS37B), mRNA [NM_024667]
A_24_P471099	A_24_P471099	A_24_P471099	NA	Unknown
A_23_P333029	NM_173549	C8orf47	203111	Homo sapiens chromosome 8 open reading frame 47 (C8orf47), mRNA [NM_173549]
A_24_P476386	THC2662279	THC2662279	3831	Q5DBE9_SCHJA (Q5DBE9) SJCHGC01974 protein, partial (30%) [THC2662279]
A_23_P162314	NM_021044	DHH	50846	Homo sapiens desert hedgehog homolog (Drosophila) (DHH), mRNA [NM_021044]
A_23_P36647	NM_177441	TMUB2	79089	Homo sapiens transmembrane and ubiquitin-like domain containing 2 (TMUB2), transcript variant 2, mRNA [NM_177441]
A_23_P71752	NM_006007	ZFAND5	7763	Homo sapiens zinc finger, AN1-type domain 5 (ZFAND5), mRNA [NM_006007]
A_23_P358957	NM_006549	CAMKK2	10645	Homo sapiens calcium/calmodulin-dependent protein kinase kinase 2, beta (CAMKK2), transcript variant 1, mRNA [NM_006549]
A_32_P88587	THC2649152	THC2649152	NA	Unknown
A_24_P379629	THC2536817	THC2536817	NA	Q7Z4X1_HUMAN (Q7Z4X1) Cytoplasmic dynein intermediate chain 2C, partial (4%) [THC2536817]
A_23_P59582	NM_012431	SEMA3E	9723	Homo sapiens sema domain, immunoglobulin domain (Ig), short basic domain, secreted, (semaphorin) 3E (SEMA3E), mRNA [NM_012431]
A_32_P125945	THC2743652	THC2743652	NA	Unknown
A_32_P42104	BC011998	BC011998	NA	Homo sapiens, clone IMAGE:4479080, mRNA, partial cds. [BC011998]
A_23_P219060	NM_022107	GPSM3	63940	Homo sapiens G-protein signalling modulator 3 (AGS3-like, C. elegans) (GPSM3), mRNA [NM_022107]
A_23_P435604	NM_015047	KIAA0090	23065	Homo sapiens KIAA0090 (KIAA0090), mRNA [NM_015047]
A_23_P105382	NM_031435	THAP2	83591	Homo sapiens THAP domain containing, apoptosis associated protein 2 (THAP2), mRNA [NM_031435]
A_24_P160413	ENST00000360514	ENST00000360514	NA	Homo sapiens cDNA FLJ38790 fis, clone LIVER2002842. [AK096109]
A_23_P41327	NM_017816	LYAR	55646	Homo sapiens hypothetical protein FLJ20425 (LYAR), mRNA [NM_017816]
A_32_P169679	AL133031	LCORL	254251	Homo sapiens mRNA; cDNA DKFZp434K087 (from clone DKFZp434K087). [AL133031]
A_23_P380627	NM_015330	SPECC1L	135	Homo sapiens SPECC1-like (SPECC1L), mRNA [NM_015330]
A_23_P401606	NM_005711	EDIL3	10085	Homo sapiens EGF-like repeats and discoidin I-like domains 3 (EDIL3), mRNA [NM_005711]
A_23_P329593	BC019341	SEC24A	10802	Homo sapiens SEC24 related gene family, member A (S. cerevisiae), mRNA (cDNA clone MGC:12985 IMAGE:3355949), complete cds. [BC019341]
A_23_P68539	ENST00000379563	VISA	57506	Mitochondrial antiviral-signaling protein (Interferon-beta promoter stimulator protein 1) (IPS-1) (Virus-induced-signaling adapter) (CARD adapter inducing interferon-beta) (Cardif) (Putative NF-kappa-B- activating protein 031N)....
A_23_P3532	NM_004862	LITAF	9516	Homo sapiens lipopolysaccharide-induced TNF factor (LITAF), mRNA [NM_004862]
A_24_P30257	NM_002478	MYOD1	4654	Homo sapiens myogenic differentiation 1 (MYOD1), mRNA [NM_002478]
A_24_P936319	BC030115	BC030115	2549	Homo sapiens cDNA clone IMAGE:4801326. [BC030115]
A_23_P342751	AK127969	AK127969	NA	Homo sapiens cDNA FLJ46084 fis, clone TESTI2006543. [AK127969]
A_24_P248122	NM_152406	AFAP1L1	NA	Homo sapiens actin filament associated protein 1-like 1 (AFAP1L1), mRNA [NM_152406]
A_23_P203419	NM_013402	FADS1	3992	Homo sapiens fatty acid desaturase 1 (FADS1), mRNA [NM_013402]
A_24_P674924	A_24_P674924	A_24_P674924	10128	Unknown
A_24_P25640	J03651	J03651	NA	Human DF3 breast carcinoma-associated antigen mRNA, partial cds. [J03651]
A_23_P217028	NM_001008563	USP20	10868	Homo sapiens ubiquitin specific peptidase 20 (USP20), transcript variant 1, mRNA [NM_001008563]
A_23_P201279	NM_006048	UBE4B	10277	Homo sapiens ubiquitination factor E4B (UFD2 homolog, yeast) (UBE4B), mRNA [NM_006048]
A_23_P128663	NM_014363	SACS	26278	Homo sapiens spastic ataxia of Charlevoix-Saguenay (sacsin) (SACS), mRNA [NM_014363]
A_23_P102000	NM_001008540	CXCR4	7852	Homo sapiens chemokine (C-X-C motif) receptor 4 (CXCR4), transcript variant 1, mRNA [NM_001008540]
A_23_P35414	NM_005398	PPP1R3C	5507	Homo sapiens protein phosphatase 1, regulatory (inhibitor) subunit 3C (PPP1R3C), mRNA [NM_005398]
A_23_P57521	NM_016091	EIF3S6IP	NA	Homo sapiens eukaryotic translation initiation factor 3, subunit 6 interacting protein (EIF3S6IP), mRNA [NM_016091]
A_23_P47565	NM_005566	LDHA	NA	Homo sapiens lactate dehydrogenase A (LDHA), mRNA [NM_005566]
A_24_P932253	A_24_P932253	A_24_P932253	NA	Unknown
A_23_P57877	NM_000688	ALAS1	211	Homo sapiens aminolevulinate, delta-, synthase 1 (ALAS1), transcript variant 1, mRNA [NM_000688]
A_23_P73702	NM_005120	MED12	NA	Homo sapiens mediator of RNA polymerase II transcription, subunit 12 homolog (S. cerevisiae) (MED12), mRNA [NM_005120]
A_23_P138957	NM_015191	SNF1LK2	23235	Homo sapiens SNF1-like kinase 2 (SNF1LK2), mRNA [NM_015191]
A_32_P234294	THC2659953	THC2659953	NA	Unknown
A_24_P766205	THC2553216	THC2553216	NA	HUMRRL3A ribosomal protein L3 {Homo sapiens} (exp=-1; wgp=0; cg=0), partial (24%) [THC2553216]
A_23_P24594	NM_006597	HSPA8	3312	Homo sapiens heat shock 70kDa protein 8 (HSPA8), transcript variant 1, mRNA [NM_006597]
A_23_P155351	NM_000060	BTD	686	Homo sapiens biotinidase (BTD), mRNA [NM_000060]
A_23_P30243	NM_022350	LRAP	64167	Homo sapiens leukocyte-derived arginine aminopeptidase (LRAP), mRNA [NM_022350]
A_32_P171695	NM_001001732	C10orf130	NA	Homo sapiens chromosome 10 open reading frame 130 (C10orf130), mRNA [NM_001001732]
A_32_P93036	CA307890	CA307890	NA	CA307890 UI-H-FT1-bib-a-05-0-UI.s1 NCI_CGAP_FT1 Homo sapiens cDNA clone UI-H-FT1-bib-a-05-0-UI 3', mRNA sequence [CA307890]
A_32_P70420	BC029038	BC029038	NA	Homo sapiens cDNA clone IMAGE:5188873, partial cds. [BC029038]
A_23_P132595	NM_014667	VGLL4	9686	Homo sapiens vestigial like 4 (Drosophila) (VGLL4), mRNA [NM_014667]
A_23_P171077	NM_006579	EBP	10682	Homo sapiens emopamil binding protein (sterol isomerase) (EBP), mRNA [NM_006579]
A_23_P129935	NM_030938	TMEM49	NA	Homo sapiens transmembrane protein 49 (TMEM49), mRNA [NM_030938]
A_23_P211179	NM_182688	UBE2G2	7327	Homo sapiens ubiquitin-conjugating enzyme E2G 2 (UBC7 homolog, yeast) (UBE2G2), transcript variant 2, mRNA [NM_182688]
A_23_P151471	NM_001008895	CUL4A	8451	Homo sapiens cullin 4A (CUL4A), transcript variant 1, mRNA [NM_001008895]
A_23_P346384	NM_176792	MRPL43	84545	Homo sapiens mitochondrial ribosomal protein L43 (MRPL43), nuclear gene encoding mitochondrial protein, transcript variant 2, mRNA [NM_176792]
A_23_P319583	NM_014747	RIMS3	9783	Homo sapiens regulating synaptic membrane exocytosis 3 (RIMS3), mRNA [NM_014747]
A_24_P64442	AK026517	AK026517	26298	Homo sapiens cDNA: FLJ22864 fis, clone KAT02164. [AK026517]
A_23_P5550	NM_015317	PUM2	23369	Homo sapiens pumilio homolog 2 (Drosophila) (PUM2), mRNA [NM_015317]
A_23_P345746	NM_199261	TPTE	NA	Homo sapiens transmembrane phosphatase with tensin homology (TPTE), transcript variant 1, mRNA [NM_199261]
A_23_P88602	NM_170677	MEIS2	4212	Homo sapiens Meis homeobox 2 (MEIS2), transcript variant a, mRNA [NM_170677]
A_32_P220161	BI497361	BI497361	NA	df135e07.y1 Morton Fetal Cochlea Homo sapiens cDNA clone IMAGE:2537964 5', mRNA sequence [BI497361]
A_24_P916164	BC008759	BC008759	NA	Homo sapiens cDNA clone IMAGE:3344875, **** WARNING: chimeric clone ****. [BC008759]
A_32_P225129	EC519343	EC519343	NA	1T112753_1735_2735 LNCAP + R1881 synthetic Androgen human prostate library Homo sapiens cDNA similar to ENSG00000137154 [EC519343]
A_23_P203891	NM_006312	NCOR2	9612	Homo sapiens nuclear receptor co-repressor 2 (NCOR2), transcript variant 1, mRNA [NM_006312]
A_23_P12816	NM_018063	HELLS	3070	Homo sapiens helicase, lymphoid-specific (HELLS), mRNA [NM_018063]
A_32_P219126	AL566332	AL566332	NA	AL566332 AL566332 Homo sapiens FETAL BRAIN Homo sapiens cDNA clone CS0DF015YB18 3-PRIME, mRNA sequence [AL566332]
A_23_P332509	NM_015909	NAG	NA	Homo sapiens neuroblastoma-amplified protein (NAG), mRNA [NM_015909]
A_32_P44699	A_32_P44699	A_32_P44699	NA	Unknown
A_24_P366457	A_24_P366457	A_24_P366457	NA	Unknown
A_24_P920388	THC2611140	THC2611140	NA	O96938_CERCA (O96938) Acidic ribosomal protein, partial (16%) [THC2611140]
A_23_P418083	NM_181714	C6orf152	167691	Homo sapiens chromosome 6 open reading frame 152 (C6orf152), mRNA [NM_181714]
A_23_P207837	NM_001304	CPD	1362	Homo sapiens carboxypeptidase D (CPD), mRNA [NM_001304]
A_23_P91859	ENST00000301807	LBA1	9881	CDNA FLJ39359 fis, clone PEBLM2004290. (Fragment). [Source:Uniprot/SPTREMBL;Acc:Q8N8K0] [ENST00000301807]
A_32_P78936	NM_145270	LOC146325	146325	Homo sapiens similar to hypothetical protein FLJ13841 (LOC146325), mRNA [NM_145270]
A_23_P81721	NM_004277	SLC25A27	NA	Homo sapiens solute carrier family 25, member 27 (SLC25A27), nuclear gene encoding mitochondrial protein, mRNA [NM_004277]
A_23_P50096	NM_001071	TYMS	7298	Homo sapiens thymidylate synthetase (TYMS), mRNA [NM_001071]
A_24_P592421	AL050185	AL050185	NA	Homo sapiens mRNA; cDNA DKFZp586A0423 (from clone DKFZp586A0423) [AL050185]
A_23_P49481	NM_003470	USP7	7874	Homo sapiens ubiquitin specific peptidase 7 (herpes virus-associated) (USP7), mRNA [NM_003470]
A_23_P1043	NM_018265	C1orf106	55765	Homo sapiens chromosome 1 open reading frame 106 (C1orf106), mRNA [NM_018265]
A_23_P204998	NM_005766	FARP1	10160	Homo sapiens FERM, RhoGEF (ARHGEF) and pleckstrin domain protein 1 (chondrocyte-derived) (FARP1), transcript variant 1, mRNA [NM_005766]
A_23_P202602	NM_007190	SEC23IP	11196	Homo sapiens SEC23 interacting protein (SEC23IP), mRNA [NM_007190]
A_32_P23525	AK124281	AK124281	NA	Homo sapiens cDNA FLJ42287 fis, clone TLIVE2005866. [AK124281]
A_23_P46149	NM_003272	GPR137B	7107	Homo sapiens G protein-coupled receptor 137B (GPR137B), mRNA [NM_003272]
A_23_P208961	NM_032853	MUM1	84939	Homo sapiens melanoma associated antigen (mutated) 1 (MUM1), mRNA [NM_032853]
A_24_P308128	NM_000937	POLR2A	5430	Homo sapiens polymerase (RNA) II (DNA directed) polypeptide A, 220kDa (POLR2A), mRNA [NM_000937]
A_23_P383132	NM_015094	HIC2	23119	Homo sapiens hypermethylated in cancer 2 (HIC2), mRNA [NM_015094]
A_23_P147805	BC047030	UPP1	NA	Homo sapiens uridine phosphorylase 1, mRNA (cDNA clone MGC:54255 IMAGE:5549432), complete cds. [BC047030]
A_24_P918507	AF237700	AF237700	NA	Homo sapiens Ran binding protein 2 mRNA, partial cds. [AF237700]
A_24_P360078	NM_006726	LRBA	987	Homo sapiens LPS-responsive vesicle trafficking, beach and anchor containing (LRBA), mRNA [NM_006726]
A_23_P218584	NM_022893	BCL11A	53335	Homo sapiens B-cell CLL/lymphoma 11A (zinc finger protein) (BCL11A), transcript variant 1, mRNA [NM_022893]
A_23_P391382	AK024110	AK024110	26140	Homo sapiens cDNA FLJ14048 fis, clone HEMBA1006650, weakly similar to ARP2/3 COMPLEX 20 KD SUBUNIT. [AK024110]
A_23_P395524	NM_007062	PWP1	11137	Homo sapiens PWP1 homolog (S. cerevisiae) (PWP1), mRNA [NM_007062]
A_23_P165408	NM_144711	KLHL23	151230	Homo sapiens kelch-like 23 (Drosophila) (KLHL23), mRNA [NM_144711]
A_32_P76602	THC2651036	THC2651036	NA	Unknown
A_23_P88119	NM_006644	HSPH1	10808	Homo sapiens heat shock 105kDa/110kDa protein 1 (HSPH1), mRNA [NM_006644]
A_23_P70968	NM_006896	HOXA7	3204	Homo sapiens homeobox A7 (HOXA7), mRNA [NM_006896]
A_32_P88776	AK055647	AK055647	NA	Homo sapiens cDNA FLJ31085 fis, clone IMR321000037. [AK055647]
A_24_P916955	THC2482457	THC2482457	NA	Unknown
A_24_P711496	THC2570021	THC2570021	NA	AF124725 acinusS {Mus musculus} (exp=-1; wgp=0; cg=0), partial (3%) [THC2570021]
A_32_P109401	AF130102	AF130102	NA	Homo sapiens clone FLB2205 PRO0522 mRNA, complete cds. [AF130102]
A_23_P12755	NM_032211	LOXL4	NA	Homo sapiens lysyl oxidase-like 4 (LOXL4), mRNA [NM_032211]
A_32_P27373	THC2526765	THC2526765	NA	CV569217 od02h01.y1 Human keratoconus cornea, unamplified, (od/oe) Homo sapiens cDNA clone od02h01 5', mRNA sequence [CV569217]
A_24_P129588	NM_181745	GPR120	338557	Homo sapiens G protein-coupled receptor 120 (GPR120), mRNA [NM_181745]
A_32_P206989	AK023412	AK023412	NA	Homo sapiens cDNA FLJ13350 fis, clone OVARC1002143. [AK023412]
A_23_P347169	NM_001001927	MTUS1	57509	Homo sapiens mitochondrial tumor suppressor 1 (MTUS1), nuclear gene encoding mitochondrial protein, transcript variant 3, mRNA [NM_001001927]
A_32_P127350	AK055372	AK055372	NA	Homo sapiens cDNA FLJ30810 fis, clone FEBRA2001440. [AK055372]
A_23_P110005	NM_032316	NICN1	84276	Homo sapiens nicolin 1 (NICN1), mRNA [NM_032316]
A_23_P124542	M26004	CR2	NA	Human CR2/CD21/C3d/Epstein-Barr virus receptor mRNA, complete cds. [M26004]
A_23_P11144	NM_000390	CHM	1121	Homo sapiens choroideremia (Rab escort protein 1) (CHM), transcript variant 1, mRNA [NM_000390]
A_23_P368886	NM_175856	CHSY-2	337876	Homo sapiens chondroitin synthase-2 (CHSY-2), mRNA [NM_175856]
A_23_P130027	NM_017957	EPN3	55040	Homo sapiens epsin 3 (EPN3), mRNA [NM_017957]
A_32_P116105	BC024649	BC024649	NA	Homo sapiens cDNA clone IMAGE:3864427, **** WARNING: chimeric clone ****. [BC024649]
A_24_P101248	ENST00000374465	ENST00000374465	117583	Homo sapiens amyotrophic lateral sclerosis 2 (juvenile) chromosome region, candidate 19, mRNA (cDNA clone IMAGE:3628944). [BC012984]
A_32_P28634	THC2521188	THC2521188	NA	CA942877 ir64h07.y1 HR85 islet Homo sapiens cDNA clone IMAGE:6607525 5' similar to SW:RL9_HUMAN P32969 60S RIBOSOMAL PROTEIN L9. [1] ;, mRNA sequence [CA942877]
A_32_P119627	THC2587773	THC2587773	NA	HUMUBCP pro-ubiquitin {Homo sapiens} (exp=-1; wgp=0; cg=0), partial (34%) [THC2587773]
A_23_P79130	NM_024310	PLEKHF1	79156	Homo sapiens pleckstrin homology domain containing, family F (with FYVE domain) member 1 (PLEKHF1), mRNA [NM_024310]
A_23_P210849	NM_002862	PYGB	5834	Homo sapiens phosphorylase, glycogen; brain (PYGB), mRNA [NM_002862]
A_23_P61230	NM_004712	HGS	9146	Homo sapiens hepatocyte growth factor-regulated tyrosine kinase substrate (HGS), mRNA [NM_004712]
A_32_P41405	NM_032361	THOC3	84321	Homo sapiens THO complex 3 (THOC3), mRNA [NM_032361]
A_24_P358116	AF161353	AF161353	NA	Homo sapiens HSPC090 mRNA, partial cds. [AF161353]
A_23_P92261	NM_032331	MGC2408	9718	Homo sapiens hypothetical protein MGC2408 (MGC2408), mRNA [NM_032331]
A_23_P30254	NM_006622	PLK2	10769	Homo sapiens polo-like kinase 2 (Drosophila) (PLK2), mRNA [NM_006622]
A_23_P127789	NM_001620	AHNAK	79026	Homo sapiens AHNAK nucleoprotein (desmoyokin) (AHNAK), transcript variant 1, mRNA [NM_001620]
A_23_P502312	NM_078481	CD97	976	Homo sapiens CD97 molecule (CD97), transcript variant 1, mRNA [NM_078481]
A_23_P91081	NM_002354	TACSTD1	4072	Homo sapiens tumor-associated calcium signal transducer 1 (TACSTD1), mRNA [NM_002354]
A_23_P149529	NM_002353	TACSTD2	4070	Homo sapiens tumor-associated calcium signal transducer 2 (TACSTD2), mRNA [NM_002353]
A_23_P127948	NM_001124	ADM	133	Homo sapiens adrenomedullin (ADM), mRNA [NM_001124]
A_23_P93311	NM_013994	DDR1	NA	Homo sapiens discoidin domain receptor family, member 1 (DDR1), transcript variant 3, mRNA [NM_013994]
A_23_P518	NM_024626	VTCN1	79679	Homo sapiens V-set domain containing T cell activation inhibitor 1 (VTCN1), mRNA [NM_024626]
A_24_P659836	XM_927380	LOC644186	644186	PREDICTED: Homo sapiens hypothetical protein LOC644186 (LOC644186), mRNA [XM_927380]
A_32_P158417	NM_001013736	FAM47C	442444	Homo sapiens family with sequence similarity 47, member C (FAM47C), mRNA [NM_001013736]
A_32_P187009	AK026295	AK026295	NA	Homo sapiens cDNA: FLJ22642 fis, clone HSI06970. [AK026295]
A_32_P167471	AK125038	AK125038	79789	Homo sapiens cDNA FLJ43048 fis, clone BRTHA3004502. [AK125038]
A_32_P212373	XM_933693	LOC440731	NA	PREDICTED: Homo sapiens hypothetical LOC440731, transcript variant 2 (LOC440731), mRNA [XM_933693]
A_24_P884915	A_24_P884915	A_24_P884915	NA	Unknown
A_32_P776863	NM_173649	FLJ40172	801	Homo sapiens hypothetical protein FLJ40172 (FLJ40172), mRNA [NM_173649]
A_23_P111995	NM_002318	LOXL2	4017	Homo sapiens lysyl oxidase-like 2 (LOXL2), mRNA [NM_002318]
A_32_P1701	NM_016937	POLA1	5422	Homo sapiens polymerase (DNA directed), alpha 1 (POLA1), mRNA [NM_016937]
A_23_P82588	NM_197964	HSPC268	154791	Homo sapiens hypothetical protein HSPC268 (HSPC268), mRNA [NM_197964]
A_23_P435444	NM_032087	PCDHGA7	NA	Homo sapiens protocadherin gamma subfamily A, 7 (PCDHGA7), transcript variant 2, mRNA [NM_032087]
A_24_P308229	NM_001039775	FLJ38020	55057	Homo sapiens similar to absent in melanoma 1 (FLJ38020), mRNA [NM_001039775]
A_23_P78170	NM_014520	MYBBP1A	10514	Homo sapiens MYB binding protein (P160) 1a (MYBBP1A), mRNA [NM_014520]
A_23_P40280	NM_015417	C20orf28	25876	Homo sapiens chromosome 20 open reading frame 28 (C20orf28), mRNA [NM_015417]
A_23_P134014	NM_182503	DEADC1	134637	Homo sapiens deaminase domain containing 1 (DEADC1), mRNA [NM_182503]
A_23_P24433	NM_003793	CTSF	8722	Homo sapiens cathepsin F (CTSF), mRNA [NM_003793]
A_32_P138366	THC2714978	THC2714978	NA	ALU4_HUMAN (P39191) Alu subfamily SB2 sequence contamination warning entry, partial (4%) [THC2714978]
A_23_P207399	NM_031858	NBR1	4077	Homo sapiens neighbor of BRCA1 gene 1 (NBR1), transcript variant 2, mRNA [NM_031858]
A_32_P75661	THC2544198	THC2544198	NA	Unknown
A_23_P160862	NM_031844	HNRPU	NA	Homo sapiens heterogeneous nuclear ribonucleoprotein U (scaffold attachment factor A) (HNRPU), transcript variant 1, mRNA [NM_031844]
A_23_P53390	NM_002837	PTPRB	NA	Homo sapiens protein tyrosine phosphatase, receptor type, B (PTPRB), mRNA [NM_002837]
A_23_P427754	NM_152219	GJC1	NA	Homo sapiens gap junction protein, chi 1, 31.9kDa (GJC1), mRNA [NM_152219]
A_32_P135450	BU685299	BU685299	NA	UI-CF-DU1-aav-k-21-0-UI.s2 UI-CF-DU1 Homo sapiens cDNA clone UI-CF-DU1-aav-k-21-0-UI 3', mRNA sequence [BU685299]
A_23_P38408	NM_024835	ZNF403	79893	Homo sapiens zinc finger protein 403 (ZNF403), mRNA [NM_024835]
A_24_P564576	NM_001007595	NLF2	388125	Homo sapiens nuclear localized factor 2 (NLF2), mRNA [NM_001007595]
A_23_P100501	NM_002134	HMOX2	3163	Homo sapiens heme oxygenase (decycling) 2 (HMOX2), mRNA [NM_002134]
A_23_P141866	NM_003435	ZNF134	7693	Homo sapiens zinc finger protein 134 (ZNF134), mRNA [NM_003435]
A_23_P58337	NM_030917	FIP1L1	81608	Homo sapiens FIP1 like 1 (S. cerevisiae) (FIP1L1), mRNA [NM_030917]
A_23_P95302	NM_181578	RFC5	5985	Homo sapiens replication factor C (activator 1) 5, 36.5kDa (RFC5), transcript variant 2, mRNA [NM_181578]
A_23_P315892	NM_013443	ST6GALNAC6	30815	Homo sapiens ST6 (alpha-N-acetyl-neuraminyl-2,3-beta-galactosyl-1,3)-N-acetylgalactosaminide alpha-2,6-sialyltransferase 6 (ST6GALNAC6), mRNA [NM_013443]
A_23_P9289	NM_134428	RFX3	5991	Homo sapiens regulatory factor X, 3 (influences HLA class II expression) (RFX3), transcript variant 2, mRNA [NM_134428]
A_24_P33525	A_24_P33525	A_24_P33525	NA	Unknown
A_24_P315986	NM_001080544	LOC653314	653316	Homo sapiens similar to ribosomal protein L19 (LOC653314), mRNA [NM_001080544]
A_23_P204579	NM_003211	TDG	6996	Homo sapiens thymine-DNA glycosylase (TDG), mRNA [NM_003211]
A_23_P77422	NM_024516	C16orf53	79447	Homo sapiens chromosome 16 open reading frame 53 (C16orf53), mRNA [NM_024516]
A_23_P2431	NM_004054	C3AR1	719	Homo sapiens complement component 3a receptor 1 (C3AR1), mRNA [NM_004054]
A_23_P31064	NM_015529	MOXD1	26002	Homo sapiens monooxygenase, DBH-like 1 (MOXD1), transcript variant 2, mRNA [NM_015529]
A_23_P55045	NM_021734	SLC25A19	60386	Homo sapiens solute carrier family 25 (mitochondrial thiamine pyrophosphate carrier), member 19 (SLC25A19), mRNA [NM_021734]
A_24_P350708	BC017937	BC017937	NA	Homo sapiens, clone IMAGE:4271781, mRNA, partial cds. [BC017937]
A_32_P200934	ENST00000371327	ENST00000371327	3070	Lymphoid-specific helicase (EC 3.6.1.-) (SWI/SNF2-related matrix- associated actin-dependent regulator of chromatin subfamily A member 6) (Proliferation-associated SNF2-like protein). [Source:Uniprot/SWISSPROT;Acc:Q9NRZ9] [ENST00000371327]
A_24_P127425	XR_018167	LOC647690	NA	PREDICTED: Homo sapiens similar to tubulin, alpha 1 (LOC647690), mRNA [XR_018167]
A_23_P141965	NM_033417	NY-SAR-48	93323	Homo sapiens sarcoma antigen NY-SAR-48 (NY-SAR-48), transcript variant 1, mRNA [NM_033417]
A_24_P914102	A_24_P914102	A_24_P914102	NA	Unknown
A_24_P933838	ENST00000317720	ENST00000317720	9898	Ubiquitin-associated protein 2-like (Protein NICE-4). [Source:Uniprot/SWISSPROT;Acc:Q14157] [ENST00000317720]
A_24_P935667	AF086335	AF086335	NA	Homo sapiens full length insert cDNA clone ZD55G10. [AF086335]
A_32_P459242	ENST00000318930	ENST00000318930	NA	Homo sapiens hypothetical gene supported by BC031673, mRNA (cDNA clone MGC:35057 IMAGE:5166037), complete cds. [BC031673]
A_24_P98948	BU943730	BU943730	9052	AGENCOURT_10544326 NIH_MGC_126 Homo sapiens cDNA clone IMAGE:6723988 5', mRNA sequence [BU943730]
A_24_P936758	AK074614	AK074614	NA	Homo sapiens cDNA FLJ90133 fis, clone HEMBB1000567. [AK074614]
A_24_P22562	BC069097	2013-04-02	NA	Homo sapiens apoptosis related protein, mRNA (cDNA clone MGC:95372 IMAGE:7216911), complete cds. [BC069097]
A_23_P55388	NM_018143	KLHL11	55175	Homo sapiens kelch-like 11 (Drosophila) (KLHL11), mRNA [NM_018143]
A_23_P19036	NM_006058	TNIP1	10318	Homo sapiens TNFAIP3 interacting protein 1 (TNIP1), mRNA [NM_006058]
A_23_P34433	NM_001009881	ZCCHC11	23318	Homo sapiens zinc finger, CCHC domain containing 11 (ZCCHC11), transcript variant 1, mRNA [NM_001009881]
A_23_P63281	NM_001029885	MGC10334	80772	Homo sapiens hypothetical protein MGC10334 (MGC10334), mRNA [NM_001029885]
A_23_P372467	NM_152392	AHSA2	NA	Homo sapiens AHA1, activator of heat shock 90kDa protein ATPase homolog 2 (yeast) (AHSA2), mRNA [NM_152392]
A_23_P51117	NM_019002	ETAA1	54465	Homo sapiens Ewing's tumor-associated antigen 1 (ETAA1), mRNA [NM_019002]
A_23_P406227	AY203928	MGC23284	NA	Homo sapiens FP17581 mRNA, complete cds. [AY203928]
A_23_P109655	NM_025246	TMEM22	80723	Homo sapiens transmembrane protein 22 (TMEM22), mRNA [NM_025246]
A_23_P138000	NM_030913	SEMA6C	10500	Homo sapiens sema domain, transmembrane domain (TM), and cytoplasmic domain, (semaphorin) 6C (SEMA6C), mRNA [NM_030913]
A_23_P109420	NM_014753	BMS1	NA	Homo sapiens BMS1 homolog, ribosome assembly protein (yeast) (BMS1), mRNA [NM_014753]
A_23_P200160	NM_001014975	CFH	3075	Homo sapiens complement factor H (CFH), transcript variant 2, mRNA [NM_001014975]
A_32_P166152	XM_001133403	LOC732417	NA	PREDICTED: Homo sapiens hypothetical protein LOC732417 (LOC732417), mRNA [XM_001133403]
A_23_P35021	NM_080605	B3GALT6	126792	Homo sapiens UDP-Gal:betaGal beta 1,3-galactosyltransferase polypeptide 6 (B3GALT6), mRNA [NM_080605]
A_24_P827	NM_003599	SUPT3H	8464	Homo sapiens suppressor of Ty 3 homolog (S. cerevisiae) (SUPT3H), transcript variant 1, mRNA [NM_003599]
A_24_P413884	NM_001809	CENPA	1058	Homo sapiens centromere protein A (CENPA), transcript variant 1, mRNA [NM_001809]
A_23_P24796	NM_032127	C11orf56	84067	Homo sapiens chromosome 11 open reading frame 56 (C11orf56), mRNA [NM_032127]
A_24_P117803	NP414444	NP414444	NA	GB|AL589786.8|CAD13460.1 bA161I19.3 (similar to ribosomal protein L36) [Homo sapiens] [NP414444]
A_32_P122240	XM_940966	ASCL5	NA	PREDICTED: Homo sapiens similar to Achaete-scute homolog 3 (bHLH transcriptional regulator Sgn-1) (Mash-3) (LOC647219), mRNA [XM_940966]
A_23_P147397	NM_001080463	DYNC2H1	79659	Homo sapiens dynein, cytoplasmic 2, heavy chain 1 (DYNC2H1), mRNA [NM_001080463]
A_23_P19673	NM_005627	SGK	6446	Homo sapiens serum/glucocorticoid regulated kinase (SGK), mRNA [NM_005627]
A_23_P314222	NM_138792	LEO1	NA	Homo sapiens Leo1, Paf1/RNA polymerase II complex component, homolog (S. cerevisiae) (LEO1), mRNA [NM_138792]
A_23_P417144	NM_030665	RAI1	10743	Homo sapiens retinoic acid induced 1 (RAI1), mRNA [NM_030665]
A_32_P167212	A_32_P167212	A_32_P167212	NA	Unknown
A_24_P106306	NM_016093	RPL26L1	51121	Homo sapiens ribosomal protein L26-like 1 (RPL26L1), mRNA [NM_016093]
A_23_P69652	NM_080819	GPR78	27201	Homo sapiens G protein-coupled receptor 78 (GPR78), mRNA [NM_080819]
A_23_P52556	NM_001909	CTSD	NA	Homo sapiens cathepsin D (CTSD), mRNA [NM_001909]
A_32_P175301	NM_014957	DENND3	22898	Homo sapiens DENN/MADD domain containing 3 (DENND3), mRNA [NM_014957]
A_23_P133916	NM_000063	C2	717	Homo sapiens complement component 2 (C2), mRNA [NM_000063]
A_23_P84596	NM_016459	MGC29506	51237	Homo sapiens hypothetical protein MGC29506 (MGC29506), mRNA [NM_016459]
A_32_P153604	THC2519072	THC2519072	NA	Q28V56_JANSC (Q28V56) Methyltransferase small, partial (6%) [THC2519072]
A_23_P92213	NM_018394	ABHD10	55347	Homo sapiens abhydrolase domain containing 10 (ABHD10), mRNA [NM_018394]
A_32_P92212	CB049993	CB049993	514	CB049993 NISC_gj14d12.y1 NCI_CGAP_Pr28 Homo sapiens cDNA clone IMAGE:3271727 5', mRNA sequence [CB049993]
A_23_P202080	NM_030927	TSPAN14	81619	Homo sapiens tetraspanin 14 (TSPAN14), mRNA [NM_030927]
A_23_P307002	AK023110	SSU72	NA	Homo sapiens cDNA FLJ13048 fis, clone NT2RP3001399, weakly similar to SSU72 PROTEIN. [AK023110]
A_23_P86822	NM_014679	CEP57	9702	Homo sapiens centrosomal protein 57kDa (CEP57), mRNA [NM_014679]
A_32_P150418	AK056140	AK056140	55832	Homo sapiens cDNA FLJ31578 fis, clone NT2RI2001952. [AK056140]
A_23_P70867	NM_016038	SBDS	51119	Homo sapiens Shwachman-Bodian-Diamond syndrome (SBDS), mRNA [NM_016038]
A_24_P280953	A_24_P280953	A_24_P280953	NA	Unknown
A_23_P122508	NM_080870	DPCR1	135656	Homo sapiens diffuse panbronchiolitis critical region 1 (DPCR1), mRNA [NM_080870]
A_23_P169879	NM_173471	SLC25A26	NA	Homo sapiens solute carrier family 25, member 26 (SLC25A26), mRNA [NM_173471]
A_32_P27046	NM_001275	CHGA	1113	Homo sapiens chromogranin A (parathyroid secretory protein 1) (CHGA), mRNA [NM_001275]
A_23_P76364	NM_001769	CD9	NA	Homo sapiens CD9 molecule (CD9), mRNA [NM_001769]
A_23_P59988	NM_054028	AMAC1L2	66036	Homo sapiens acyl-malonyl condensing enzyme 1-like 2 (AMAC1L2), mRNA [NM_054028]
A_32_P192922	AL050061	LOC157562	NA	Homo sapiens mRNA; cDNA DKFZp566J123 (from clone DKFZp566J123). [AL050061]
A_23_P54728	NM_023933	C16orf24	65990	Homo sapiens chromosome 16 open reading frame 24 (C16orf24), mRNA [NM_023933]
A_24_P211565	NM_031910	C1QTNF6	114904	Homo sapiens C1q and tumor necrosis factor related protein 6 (C1QTNF6), transcript variant 1, mRNA [NM_031910]
A_23_P52031	NM_002633	PGM1	5236	Homo sapiens phosphoglucomutase 1 (PGM1), mRNA [NM_002633]
A_23_P149171	NM_018379	FAM63A	NA	Homo sapiens family with sequence similarity 63, member A (FAM63A), transcript variant 1, mRNA [NM_018379]
A_23_P122863	NM_001001555	GRB10	NA	Homo sapiens growth factor receptor-bound protein 10 (GRB10), transcript variant 4, mRNA [NM_001001555]
A_32_P173439	THC2669126	THC2669126	NA	Unknown
A_23_P103628	NM_018072	HEATR1	NA	Homo sapiens HEAT repeat containing 1 (HEATR1), mRNA [NM_018072]
A_32_P175991	THC2511310	THC2511310	NA	Unknown
A_23_P502747	NM_170692	RASAL2	9462	Homo sapiens RAS protein activator like 2 (RASAL2), transcript variant 2, mRNA [NM_170692]
A_32_P225768	A_32_P225768	A_32_P225768	NA	Unknown
A_23_P165219	NM_032152	PRAM1	NA	Homo sapiens PML-RARA regulated adaptor molecule 1 (PRAM1), mRNA [NM_032152]
A_32_P465526	AF116702	AF116702	NA	Homo sapiens PRO2446 mRNA, complete cds. [AF116702]
A_32_P112655	AK058000	AK058000	NA	Homo sapiens cDNA FLJ25271 fis, clone STM05584. [AK058000]
A_23_P26557	NM_025108	C16orf59	80178	Homo sapiens chromosome 16 open reading frame 59 (C16orf59), mRNA [NM_025108]
A_23_P41553	ENST00000283964	ENST00000283964	NA	Ncaml. [Source:Uniprot/SPTREMBL;Acc:Q9NYJ6] [ENST00000283964]
A_23_P164210	NM_032258	TBC1D3	414060	Homo sapiens TBC1 domain family, member 3 (TBC1D3), mRNA [NM_032258]
A_32_P103815	AK056836	LOC150166	23765	Homo sapiens cDNA FLJ32274 fis, clone PROST2000036. [AK056836]
A_23_P14157	NM_198968	DZIP1	22873	Homo sapiens DAZ interacting protein 1 (DZIP1), transcript variant 2, mRNA [NM_198968]
A_32_P319814	THC2646374	THC2646374	NA	Q4SC62_TETNG (Q4SC62) Chromosome undetermined SCAF14659, whole genome shotgun sequence, partial (5%) [THC2646374]
A_23_P151027	NM_014802	KIAA0528	9847	Homo sapiens KIAA0528 (KIAA0528), mRNA [NM_014802]
A_23_P158570	NM_001609	ACADSB	36	Homo sapiens acyl-Coenzyme A dehydrogenase, short/branched chain (ACADSB), nuclear gene encoding mitochondrial protein, mRNA [NM_001609]
A_24_P213375	A_24_P213375	A_24_P213375	NA	Unknown
A_23_P132468	NM_003615	SLC4A7	9497	Homo sapiens solute carrier family 4, sodium bicarbonate cotransporter, member 7 (SLC4A7), mRNA [NM_003615]
A_23_P68866	NM_001003684	UCRC	29796	Homo sapiens ubiquinol-cytochrome c reductase complex (7.2 kD) (UCRC), transcript variant 2, mRNA [NM_001003684]
A_24_P510047	AK022086	AK022086	NA	Homo sapiens cDNA FLJ12024 fis, clone HEMBB1001797. [AK022086]
A_23_P152181	NM_018119	POLR3E	NA	Homo sapiens polymerase (RNA) III (DNA directed) polypeptide E (80kD) (POLR3E), mRNA [NM_018119]
A_23_P93690	NM_182776	MCM7	4176	Homo sapiens MCM7 minichromosome maintenance deficient 7 (S. cerevisiae) (MCM7), transcript variant 2, mRNA [NM_182776]
A_23_P62953	NM_002585	PBX1	5087	Homo sapiens pre-B-cell leukemia homeobox 1 (PBX1), mRNA [NM_002585]
A_23_P54840	NM_005946	MT1A	NA	Homo sapiens metallothionein 1A (MT1A), mRNA [NM_005946]
A_24_P83075	ENST00000333529	ENST00000333529	NA	Uncharacterized protein C21orf86. [Source:Uniprot/SWISSPROT;Acc:P59089] [ENST00000333529]
A_23_P389118	NM_001025356	TMEM16F	196527	Homo sapiens transmembrane protein 16F (TMEM16F), mRNA [NM_001025356]
A_23_P130141	NM_020162	DHX33	56919	Homo sapiens DEAH (Asp-Glu-Ala-His) box polypeptide 33 (DHX33), mRNA [NM_020162]
A_32_P60632	BE175081	BE175081	NA	BE175081 QV2-HT0577-250400-166-d10 HT0577 Homo sapiens cDNA, mRNA sequence [BE175081]
A_23_P250825	NM_014504	RABGEF1	27342	Homo sapiens RAB guanine nucleotide exchange factor (GEF) 1 (RABGEF1), mRNA [NM_014504]
A_24_P212764	A_24_P212764	A_24_P212764	NA	Unknown
A_24_P653354	THC2543840	THC2543840	NA	ALU2_HUMAN (P39189) Alu subfamily SB sequence contamination warning entry, partial (13%) [THC2543840]
A_23_P131363	NM_005006	NDUFS1	4719	Homo sapiens NADH dehydrogenase (ubiquinone) Fe-S protein 1, 75kDa (NADH-coenzyme Q reductase) (NDUFS1), nuclear gene encoding mitochondrial protein, mRNA [NM_005006]
A_32_P204330	AK093982	AK093982	163486	Homo sapiens cDNA FLJ36663 fis, clone UTERU2002826. [AK093982]
A_24_P157370	NM_018725	IL17RB	55540	Homo sapiens interleukin 17 receptor B (IL17RB), mRNA [NM_018725]
A_23_P203586	NM_016320	NUP98	4928	Homo sapiens nucleoporin 98kDa (NUP98), transcript variant 1, mRNA [NM_016320]
A_23_P53546	ENST00000229270	ENST00000229270	7167	Triosephosphate isomerase (EC 5.3.1.1) (TIM) (Triose-phosphate isomerase). [Source:Uniprot/SWISSPROT;Acc:P60174] [ENST00000229270]
A_23_P106922	NM_021615	CHST6	NA	Homo sapiens carbohydrate (N-acetylglucosamine 6-O) sulfotransferase 6 (CHST6), mRNA [NM_021615]
A_23_P133799	NM_201523	KLC4	NA	Homo sapiens kinesin light chain 4 (KLC4), transcript variant 3, mRNA [NM_201523]
A_23_P119907	NM_018089	ANKZF1	55139	Homo sapiens ankyrin repeat and zinc finger domain containing 1 (ANKZF1), transcript variant 1, mRNA [NM_018089]
A_23_P66454	NM_018530	GSDML	NA	Homo sapiens gasdermin-like (GSDML), transcript variant 2, mRNA [NM_018530]
A_24_P246591	XR_018565	LOC644051	NA	PREDICTED: Homo sapiens similar to Isocitrate dehydrogenase [NADP] cytoplasmic (Cytosolic NADP-isocitrate dehydrogenase) (Oxalosuccinate decarboxylase) (IDH) (NADP(+)-specific ICDH) (IDP) (LOC649122), mRNA [XR_018565]
A_32_P20294	THC2510254	THC2510254	NA	AA230176 nc38f09.s1 NCI_CGAP_Pr2 Homo sapiens cDNA clone IMAGE:1010441 similar to TR:E236305 E236305 MRNA ;, mRNA sequence [AA230176]
A_23_P411321	NM_178354	LCE1F	353137	Homo sapiens late cornified envelope 1F (LCE1F), mRNA [NM_178354]
A_23_P206041	NM_006122	MAN2A2	NA	Homo sapiens mannosidase, alpha, class 2A, member 2 (MAN2A2), mRNA [NM_006122]
A_23_P204879	NM_030925	CAB39L	81617	Homo sapiens calcium binding protein 39-like (CAB39L), transcript variant 1, mRNA [NM_030925]
A_23_P170518	NM_017653	DYM	54808	Homo sapiens dymeclin (DYM), mRNA [NM_017653]
A_23_P140405	NM_005197	FOXN3	1112	Homo sapiens checkpoint suppressor 1 (CHES1), mRNA [NM_005197]
A_24_P535256	AK001903	AK001903	3624	Homo sapiens cDNA FLJ11041 fis, clone PLACE1004405. [AK001903]
A_24_P544661	BC068044	BC068044	NA	Homo sapiens cDNA clone IMAGE:6380649, containing frame-shift errors. [BC068044]
A_23_P256342	NM_015132	SNX13	23161	Homo sapiens sorting nexin 13 (SNX13), mRNA [NM_015132]
A_23_P61466	NM_174941	CD163L1	NA	Homo sapiens CD163 molecule-like 1 (CD163L1), mRNA [NM_174941]
A_23_P131706	NM_212552	BOLA3	NA	Homo sapiens bolA homolog 3 (E. coli) (BOLA3), transcript variant 1, mRNA [NM_212552]
A_24_P271049	NM_001035005	LOC497661	497661	Homo sapiens putative NFkB activating protein (LOC497661), mRNA [NM_001035005]
A_32_P16848	THC2520263	THC2520263	NA	Q4T0J9_TETNG (Q4T0J9) Chromosome 11 SCAF10960, whole genome shotgun sequence. (Fragment), partial (6%) [THC2520263]
A_23_P24192	NM_015179	RRP12	NA	Homo sapiens ribosomal RNA processing 12 homolog (S. cerevisiae) (RRP12), mRNA [NM_015179]
A_23_P205236	NM_002719	PPP2R5C	5527	Homo sapiens protein phosphatase 2, regulatory subunit B', gamma isoform (PPP2R5C), transcript variant 1, mRNA [NM_002719]
A_23_P19437	NM_021959	PPP1R11	6992	Homo sapiens protein phosphatase 1, regulatory (inhibitor) subunit 11 (PPP1R11), mRNA [NM_021959]
A_23_P321485	NM_173827	COX18	285521	Homo sapiens COX18 cytochrome c oxidase assembly homolog (S. cerevisiae) (COX18), mRNA [NM_173827]
A_24_P859124	A_24_P859124	A_24_P859124	NA	Unknown
A_23_P86390	NM_003873	NRP1	8829	Homo sapiens neuropilin 1 (NRP1), transcript variant 1, mRNA [NM_003873]
A_23_P168629	NM_018077	RBM28	55131	Homo sapiens RNA binding motif protein 28 (RBM28), mRNA [NM_018077]
A_23_P80389	NM_018006	TRMU	55687	Homo sapiens tRNA 5-methylaminomethyl-2-thiouridylate methyltransferase (TRMU), nuclear gene encoding mitochondrial protein, transcript variant 1, mRNA [NM_018006]
A_32_P172917	THC2500237	THC2500237	NA	CB027_HUMAN (Q580R0) Protein C2orf27, partial (79%) [THC2500237]
A_23_P11262	NM_012151	F8A1	8263	Homo sapiens coagulation factor VIII-associated (intronic transcript) 1 (F8A1), mRNA [NM_012151]
A_23_P406928	ENST00000361567	ENST00000361567	4540	NADH-ubiquinone oxidoreductase chain 5 (EC 1.6.5.3) (NADH dehydrogenase subunit 5). [Source:Uniprot/SWISSPROT;Acc:P03915] [ENST00000361567]
A_24_P16036	NM_001013663	LOC391356	391356	Homo sapiens similar to CG14903-PA (LOC391356), mRNA [NM_001013663]
A_24_P655268	AK129752	KRTAP4-7	NA	Homo sapiens cDNA FLJ26241 fis, clone DMC00738. [AK129752]
A_32_P17182	N48043	N48043	NA	N48043 yy23h06.r1 Soares melanocyte 2NbHM Homo sapiens cDNA clone IMAGE:272123 5' similar to gb:X04665_cds1 THROMBOSPONDIN 1 PRECURSOR (HUMAN);, mRNA sequence [N48043]
A_23_P21425	NM_178471	GPR119	139760	Homo sapiens G protein-coupled receptor 119 (GPR119), mRNA [NM_178471]
A_23_P139418	NM_198516	GALNTL4	374378	Homo sapiens UDP-N-acetyl-alpha-D-galactosamine:polypeptide N-acetylgalactosaminyltransferase-like 4 (GALNTL4), mRNA [NM_198516]
A_32_P396186	AK000908	LOC256273	9866	Homo sapiens cDNA FLJ10046 fis, clone HEMBA1001133. [AK000908]
A_23_P140978	NM_005741	ZNF263	10127	Homo sapiens zinc finger protein 263 (ZNF263), mRNA [NM_005741]
A_24_P50918	AK090830	AK090830	NA	Homo sapiens cDNA FLJ33511 fis, clone BRAMY2005244. [AK090830]
A_32_P123629	THC2783730	THC2783730	125488	Q96KD8_HUMAN (Q96KD8) Squamous cell carcinoma-related protein-1, partial (38%) [THC2783730]
A_23_P13033	NM_002896	RBM4	5936	Homo sapiens RNA binding motif protein 4 (RBM4), mRNA [NM_002896]
A_23_P36226	NM_032315	SLC25A33	NA	Homo sapiens solute carrier family 25, member 33 (SLC25A33), mRNA [NM_032315]
A_32_P228601	THC2529488	THC2529488	NA	Q86TK9_HUMAN (Q86TK9) CXYorf1-related protein, partial (74%) [THC2529488]
A_23_P75391	NM_020901	KIAA1542	57661	Homo sapiens CTD-binding SR-like protein rA9 (KIAA1542), mRNA [NM_020901]
A_32_P9518	BX090181	BX090181	NA	BX090181 NCI_CGAP_Lu5 Homo sapiens cDNA clone IMAGp998M204062 ; IMAGE:1602235, mRNA sequence [BX090181]
A_23_P92954	NM_000414	HSD17B4	NA	Homo sapiens hydroxysteroid (17-beta) dehydrogenase 4 (HSD17B4), mRNA [NM_000414]
A_23_P162918	NM_001085	SERPINA3	12	Homo sapiens serpin peptidase inhibitor, clade A (alpha-1 antiproteinase, antitrypsin), member 3 (SERPINA3), mRNA [NM_001085]
A_32_P88317	ENST00000302096	ENST00000302096	NA	bA299N6.3 (LOC198437), mRNA [Source:RefSeq_dna;Acc:NM_001007125] [ENST00000302096]
A_32_P91107	BC089156	BC089156	NA	Homo sapiens cDNA clone IMAGE:6576427. [BC089156]
A_24_P592060	THC2497772	THC2497772	NA	Unknown
A_23_P27247	NM_005121	THRAP1	9969	Homo sapiens thyroid hormone receptor associated protein 1 (THRAP1), mRNA [NM_005121]
A_23_P410507	NM_004158	PSPN	5623	Homo sapiens persephin (PSPN), mRNA [NM_004158]
A_23_P13885	NM_001007026	ATN1	1822	Homo sapiens atrophin 1 (ATN1), transcript variant 1, mRNA [NM_001007026]
A_32_P53976	A_32_P53976	A_32_P53976	NA	Unknown
A_23_P27472	NM_152296	ATP1A3	NA	Homo sapiens ATPase, Na+/K+ transporting, alpha 3 polypeptide (ATP1A3), mRNA [NM_152296]
A_23_P401098	NM_153211	C18orf17	NA	Homo sapiens chromosome 18 open reading frame 17 (C18orf17), mRNA [NM_153211]
A_23_P350879	AF130079	PRO2852	NA	Homo sapiens clone FLC0578 PRO2852 mRNA, complete cds. [AF130079]
A_23_P215208	NM_022116	FIGNL1	63979	Homo sapiens fidgetin-like 1 (FIGNL1), transcript variant 2, mRNA [NM_022116]
A_23_P53476	NM_002300	LDHB	NA	Homo sapiens lactate dehydrogenase B (LDHB), mRNA [NM_002300]
A_23_P204436	NM_139201	GIT2	9815	Homo sapiens G protein-coupled receptor kinase interactor 2 (GIT2), transcript variant 4, mRNA [NM_139201]
A_23_P133284	NM_018343	RIOK2	55781	Homo sapiens RIO kinase 2 (yeast) (RIOK2), mRNA [NM_018343]
A_23_P97632	NM_004446	EPRS	2058	Homo sapiens glutamyl-prolyl-tRNA synthetase (EPRS), mRNA [NM_004446]
A_24_P327815	NM_006819	STIP1	NA	Homo sapiens stress-induced-phosphoprotein 1 (Hsp70/Hsp90-organizing protein) (STIP1), mRNA [NM_006819]
A_23_P259141	NM_030776	ZBP1	81030	Homo sapiens Z-DNA binding protein 1 (ZBP1), mRNA [NM_030776]
A_23_P137786	AK023606	ADAMTSL4	54507	Homo sapiens cDNA FLJ13544 fis, clone PLACE1006815. [AK023606]
A_23_P35330	NM_024503	HIVEP3	59269	Homo sapiens human immunodeficiency virus type I enhancer binding protein 3 (HIVEP3), mRNA [NM_024503]
A_23_P358548	NM_199329	SLC43A3	29015	Homo sapiens solute carrier family 43, member 3 (SLC43A3), mRNA [NM_199329]
A_23_P367676	NM_015477	SIN3A	25942	Homo sapiens SIN3 homolog A, transcription regulator (yeast) (SIN3A), mRNA [NM_015477]
A_23_P45409	NM_080632	UPF3B	NA	Homo sapiens UPF3 regulator of nonsense transcripts homolog B (yeast) (UPF3B), transcript variant 1, mRNA [NM_080632]
A_32_P114235	THC2505819	THC2505819	163049	ALU2_HUMAN (P39189) Alu subfamily SB sequence contamination warning entry, partial (4%) [THC2505819]
A_23_P21706	NM_001905	CTPS	NA	Homo sapiens CTP synthase (CTPS), mRNA [NM_001905]
A_24_P642328	AA420998	AA420998	NA	AA420998 zu08f10.s1 Soares_testis_NHT Homo sapiens cDNA clone IMAGE:731275 3' similar to contains element MER22 MER22 repetitive element ;, mRNA sequence [AA420998]
A_23_P128930	NM_002806	PSMC6	5706	Homo sapiens proteasome (prosome, macropain) 26S subunit, ATPase, 6 (PSMC6), mRNA [NM_002806]
A_23_P45875	NM_003292	TPR	7175	Homo sapiens translocated promoter region (to activated MET oncogene) (TPR), mRNA [NM_003292]
A_23_P54389	NM_024611	NARG2	79664	Homo sapiens NMDA receptor regulated 2 (NARG2), transcript variant 1, mRNA [NM_024611]
A_24_P161581	ENST00000376325	LOC729956	729956	PREDICTED: Homo sapiens hypothetical protein LOC729956 (LOC729956), mRNA [XM_001131873]
A_24_P58565	AK057935	AK057935	NA	Homo sapiens cDNA FLJ25206 fis, clone REC05955. [AK057935]
A_23_P500936	NM_021784	FOXA2	3170	Homo sapiens forkhead box A2 (FOXA2), transcript variant 1, mRNA [NM_021784]
A_24_P72364	NM_014070	C6orf15	29113	Homo sapiens chromosome 6 open reading frame 15 (C6orf15), mRNA [NM_014070]
A_23_P120002	NM_004510	SP110	3431	Homo sapiens SP110 nuclear body protein (SP110), transcript variant b, mRNA [NM_004510]
A_24_P405205	NM_001001396	ATP2B4	493	Homo sapiens ATPase, Ca++ transporting, plasma membrane 4 (ATP2B4), transcript variant 1, mRNA [NM_001001396]
A_23_P103837	D63478	UBAP2L	NA	Homo sapiens mRNA for KIAA0144 gene, complete cds. [D63478]
A_32_P711043	AK097463	AK097463	100507191	Homo sapiens cDNA FLJ40144 fis, clone TESTI2013012. [AK097463]
A_23_P396353	NM_020921	NIN	51199	Homo sapiens ninein (GSK3B interacting protein) (NIN), transcript variant 2, mRNA [NM_020921]
A_23_P106131	NM_182926	KTN1	3895	Homo sapiens kinectin 1 (kinesin receptor) (KTN1), transcript variant 1, mRNA [NM_182926]
A_32_P169383	A_32_P169383	A_32_P169383	NA	Unknown
A_24_P933135	A_24_P933135	A_24_P933135	NA	Unknown
A_23_P217475	NM_006123	IDS	3423	Homo sapiens iduronate 2-sulfatase (Hunter syndrome) (IDS), transcript variant 2, mRNA [NM_006123]
A_23_P206400	AB020679	MON1B	22879	Homo sapiens mRNA for KIAA0872 protein, partial cds. [AB020679]
A_24_P929818	S73202	S73202	NA	argininosuccinate synthetase [human, Japanese classical citrullinemia patient A82, mRNA Partial Mutant, 91 nt]. [S73202]
A_23_P76992	NM_002632	PGF	NA	Homo sapiens placental growth factor, vascular endothelial growth factor-related protein (PGF), mRNA [NM_002632]
A_23_P155079	NM_013356	SLC16A8	23539	Homo sapiens solute carrier family 16, member 8 (monocarboxylic acid transporter 3) (SLC16A8), mRNA [NM_013356]
A_23_P165360	NM_001040445	ASB1	NA	Homo sapiens ankyrin repeat and SOCS box-containing 1 (ASB1), mRNA [NM_001040445]
A_23_P362736	NM_173565	LOC222967	NA	Homo sapiens hypothetical protein LOC222967 (LOC222967), mRNA [NM_173565]
A_24_P874052	THC2573284	THC2573284	NA	Unknown
A_24_P110101	A_24_P110101	A_24_P110101	NA	Unknown
A_23_P36745	NM_000690	ALDH2	217	Homo sapiens aldehyde dehydrogenase 2 family (mitochondrial) (ALDH2), nuclear gene encoding mitochondrial protein, mRNA [NM_000690]
A_32_P173922	A_32_P173922	A_32_P173922	NA	Unknown
A_23_P162378	NM_016122	CCDC41	51134	Homo sapiens coiled-coil domain containing 41 (CCDC41), transcript variant 1, mRNA [NM_016122]
A_32_P52519	NM_144672	OTOA	NA	Homo sapiens otoancorin (OTOA), transcript variant 1, mRNA [NM_144672]
A_23_P200890	NM_018178	GOLPH3L	55204	Homo sapiens golgi phosphoprotein 3-like (GOLPH3L), mRNA [NM_018178]
A_23_P70991	NM_006303	JTV1	7965	Homo sapiens JTV1 gene (JTV1), mRNA [NM_006303]
A_24_P936282	AA436686	AA436686	NA	AA436686 zv59a12.s1 Soares_testis_NHT Homo sapiens cDNA clone IMAGE:757918 3' similar to contains Alu repetitive element;, mRNA sequence [AA436686]
A_23_P23839	NM_001017403	LGR6	59352	Homo sapiens leucine-rich repeat-containing G protein-coupled receptor 6 (LGR6), transcript variant 1, mRNA [NM_001017403]
A_23_P68610	NM_012112	TPX2	22974	Homo sapiens TPX2, microtubule-associated, homolog (Xenopus laevis) (TPX2), mRNA [NM_012112]
A_23_P23443	NM_024329	EFHD2	79180	Homo sapiens EF-hand domain family, member D2 (EFHD2), mRNA [NM_024329]
A_23_P12053	NM_015001	SPEN	23013	Homo sapiens spen homolog, transcriptional regulator (Drosophila) (SPEN), mRNA [NM_015001]
A_23_P142750	NM_002759	EIF2AK2	NA	Homo sapiens eukaryotic translation initiation factor 2-alpha kinase 2 (EIF2AK2), mRNA [NM_002759]
A_23_P6344	NM_022044	SDF2L1	23753	Homo sapiens stromal cell-derived factor 2-like 1 (SDF2L1), mRNA [NM_022044]
A_23_P154526	NM_004490	GRB14	2888	Homo sapiens growth factor receptor-bound protein 14 (GRB14), mRNA [NM_004490]
A_23_P165624	NM_007115	TNFAIP6	7130	Homo sapiens tumor necrosis factor, alpha-induced protein 6 (TNFAIP6), mRNA [NM_007115]
A_23_P153026	NM_000152	GAA	2548	Homo sapiens glucosidase, alpha; acid (Pompe disease, glycogen storage disease type II) (GAA), transcript variant 1, mRNA [NM_000152]
A_23_P98402	NM_001040455	SIDT2	51092	Homo sapiens SID1 transmembrane family, member 2 (SIDT2), mRNA [NM_001040455]
A_24_P927245	A_24_P927245	A_24_P927245	NA	Unknown
A_24_P551530	A_24_P551530	A_24_P551530	NA	Unknown
A_23_P113034	NM_032024	C10orf11	NA	Homo sapiens chromosome 10 open reading frame 11 (C10orf11), mRNA [NM_032024]
A_23_P52761	NM_002423	MMP7	4316	Homo sapiens matrix metallopeptidase 7 (matrilysin, uterine) (MMP7), mRNA [NM_002423]
A_23_P202769	NM_005528	DNAJC4	3338	Homo sapiens DnaJ (Hsp40) homolog, subfamily C, member 4 (DNAJC4), mRNA [NM_005528]
A_23_P152838	NM_002985	CCL5	6352	Homo sapiens chemokine (C-C motif) ligand 5 (CCL5), mRNA [NM_002985]
A_23_P136671	NM_001074	UGT2B7	7364	Homo sapiens UDP glucuronosyltransferase 2 family, polypeptide B7 (UGT2B7), mRNA [NM_001074]
A_23_P14284	NM_006370	VTI1B	10490	Homo sapiens vesicle transport through interaction with t-SNAREs homolog 1B (yeast) (VTI1B), mRNA [NM_006370]
A_23_P15734	NM_000226	KRT9	NA	Homo sapiens keratin 9 (epidermolytic palmoplantar keratoderma) (KRT9), mRNA [NM_000226]
A_24_P110141	NR_003260	C15orf51	NA	Homo sapiens chromosome 15 open reading frame 51 (C15orf51) on chromosome 15 [NR_003260]
A_23_P381203	NM_015202	KIAA0556	23247	Homo sapiens KIAA0556 (KIAA0556), mRNA [NM_015202]
A_24_P77676	NM_004134	HSPA9	3313	Homo sapiens heat shock 70kDa protein 9 (mortalin) (HSPA9), nuclear gene encoding mitochondrial protein, mRNA [NM_004134]
A_23_P166686	NM_016201	AMOTL2	51421	Homo sapiens angiomotin like 2 (AMOTL2), mRNA [NM_016201]
A_32_P57486	THC2721785	THC2721785	NA	Q3BCG3_9ARAC (Q3BCG3) Tubuliform spidroin (Fragment), partial (5%) [THC2721785]
A_32_P29395	AI818096	AI818096	NA	wk27b02.x1 NCI_CGAP_Brn25 Homo sapiens cDNA clone IMAGE:2413515 3' similar to TR:O15372 O15372 EIF3-P40. ;, mRNA sequence [AI818096]
A_24_P139901	NM_002101	GYPC	2995	Homo sapiens glycophorin C (Gerbich blood group) (GYPC), transcript variant 1, mRNA [NM_002101]
A_24_P410639	BC014384	BC014384	55161	Homo sapiens, clone IMAGE:4052238, mRNA, partial cds. [BC014384]
A_23_P64828	NM_002534	OAS1	4938	Homo sapiens 2',5'-oligoadenylate synthetase 1, 40/46kDa (OAS1), transcript variant 2, mRNA [NM_002534]
A_23_P327643	AK002200	SMC4	10051	Homo sapiens cDNA FLJ11338 fis, clone PLACE1010720, highly similar to Homo sapiens mRNA for chromosome-associated polypeptide-C. [AK002200]
A_24_P735072	AK128436	AK128436	22806	Homo sapiens cDNA FLJ46579 fis, clone THYMU3042758. [AK128436]
A_23_P259641	NM_004456	EZH2	2146	Homo sapiens enhancer of zeste homolog 2 (Drosophila) (EZH2), transcript variant 1, mRNA [NM_004456]
A_23_P125056	NM_001702	BAI1	575	Homo sapiens brain-specific angiogenesis inhibitor 1 (BAI1), mRNA [NM_001702]
A_23_P347040	NM_138287	DTX3L	151636	Homo sapiens deltex 3-like (Drosophila) (DTX3L), mRNA [NM_138287]
A_23_P169278	NM_015239	AGTPBP1	23287	Homo sapiens ATP/GTP binding protein 1 (AGTPBP1), mRNA [NM_015239]
A_24_P234871	A_24_P234871	A_24_P234871	55568	Unknown
A_23_P44581	NM_014287	NOMO1	NA	Homo sapiens NODAL modulator 1 (NOMO1), mRNA [NM_014287]
A_32_P185259	THC2572908	THC2572908	NA	RATRPL5 ribosomal protein L5 {Rattus norvegicus} (exp=-1; wgp=0; cg=0), partial (17%) [THC2572908]
A_23_P145541	NM_014845	KIAA0274	9896	Homo sapiens KIAA0274 (KIAA0274), mRNA [NM_014845]
A_24_P931711	A_24_P931711	A_24_P931711	NA	Unknown
A_23_P34307	NM_005482	PIGK	10026	Homo sapiens phosphatidylinositol glycan anchor biosynthesis, class K (PIGK), mRNA [NM_005482]
A_23_P116682	NM_139067	SMARCC2	6601	Homo sapiens SWI/SNF related, matrix associated, actin dependent regulator of chromatin, subfamily c, member 2 (SMARCC2), transcript variant 2, mRNA [NM_139067]
A_23_P154400	NM_024101	MLPH	79083	Homo sapiens melanophilin (MLPH), transcript variant 1, mRNA [NM_024101]
A_32_P88310	BM932296	BM932296	NA	UI-E-EJ1-ajk-k-19-0-UI.r1 UI-E-EJ1 Homo sapiens cDNA clone UI-E-EJ1-ajk-k-19-0-UI 5', mRNA sequence [BM932296]
A_23_P405794	NM_153006	NAGS	NA	Homo sapiens N-acetylglutamate synthase (NAGS), mRNA [NM_153006]
A_23_P28307	AL832534	AL832534	NA	Homo sapiens mRNA; cDNA DKFZp547I2016 (from clone DKFZp547I2016) [AL832534]
A_23_P36665	NM_004075	CRY1	NA	Homo sapiens cryptochrome 1 (photolyase-like) (CRY1), mRNA [NM_004075]
A_23_P49816	NM_018404	CENTA2	55803	Homo sapiens centaurin, alpha 2 (CENTA2), mRNA [NM_018404]
A_23_P70384	NM_003958	RNF8	9025	Homo sapiens ring finger protein 8 (RNF8), transcript variant 1, mRNA [NM_003958]
A_24_P179277	AK096882	TSPYL1	7259	Homo sapiens cDNA FLJ39563 fis, clone SKMUS2001164. [AK096882]
A_23_P47077	NM_004281	BAG3	9531	Homo sapiens BCL2-associated athanogene 3 (BAG3), mRNA [NM_004281]
A_23_P20743	NM_032342	C9orf125	84302	Homo sapiens chromosome 9 open reading frame 125 (C9orf125), mRNA [NM_032342]
A_32_P94176	THC2713710	THC2713710	NA	Unknown
A_24_P206776	NM_001885	CRYAB	1410	Homo sapiens crystallin, alpha B (CRYAB), mRNA [NM_001885]
A_23_P136635	NM_003664	AP3B1	8546	Homo sapiens adaptor-related protein complex 3, beta 1 subunit (AP3B1), mRNA [NM_003664]
A_32_P59811	ENST00000320054	ENST00000320054	NA	Pre-mRNA-splicing factor 18 (PRP18 homolog) (hPRP18). [Source:Uniprot/SWISSPROT;Acc:Q99633] [ENST00000320054]
A_24_P79712	NM_198076	FAM36A	116228	Homo sapiens family with sequence similarity 36, member A (FAM36A), mRNA [NM_198076]
A_24_P135384	ENST00000390556	ENST00000390556	NA	Immunoglobulin heavy chain C gene segment [Source:IMGT/GENE_DB;Acc:IGHD] [ENST00000390556]
A_23_P369574	NM_015097	CLASP2	23122	Homo sapiens cytoplasmic linker associated protein 2 (CLASP2), mRNA [NM_015097]
A_23_P3921	AK021772	FLJ11710	NA	Homo sapiens cDNA FLJ11710 fis, clone HEMBA1005149. [AK021772]
A_23_P106694	NM_002768	CHMP1A	5119	Homo sapiens chromatin modifying protein 1A (CHMP1A), transcript variant 2, mRNA [NM_002768]
A_24_P120462	NM_001369	DNAH5	NA	Homo sapiens dynein, axonemal, heavy chain 5 (DNAH5), mRNA [NM_001369]
A_32_P151387	THC2646356	THC2646356	NA	Q2US65_ASPOR (Q2US65) Cytochrome P450 CYP3/CYP5/CYP6/CYP9 subfamilies, partial (4%) [THC2646356]
A_24_P760708	BU526515	BU526515	NA	AGENCOURT_10181939 NIH_MGC_101 Homo sapiens cDNA clone IMAGE:6536199 5', mRNA sequence [BU526515]
A_32_P74901	A_32_P74901	A_32_P74901	NA	Unknown
A_24_P475556	AK057359	LOC146346	2734	Homo sapiens cDNA FLJ32797 fis, clone TESTI2002467. [AK057359]
A_23_P148439	THC2487640	THC2487640	NA	Unknown
A_23_P100056	NM_194272	RBPMS2	348093	Homo sapiens RNA binding protein with multiple splicing 2 (RBPMS2), mRNA [NM_194272]
A_23_P33984	NM_020665	TMEM27	57393	Homo sapiens transmembrane protein 27 (TMEM27), mRNA [NM_020665]
A_24_P383609	NM_199461	NANOS1	340719	Homo sapiens nanos homolog 1 (Drosophila) (NANOS1), transcript variant 1, mRNA [NM_199461]
A_24_P336276	NM_013272	SLCO3A1	NA	Homo sapiens solute carrier organic anion transporter family, member 3A1 (SLCO3A1), mRNA [NM_013272]
A_24_P826348	NM_198581	ZC3H6	376940	Homo sapiens zinc finger CCCH-type containing 6 (ZC3H6), mRNA [NM_198581]
A_32_P35595	BI913527	BI913527	NA	603179160F1 NIH_MGC_121 Homo sapiens cDNA clone IMAGE:5243198 5', mRNA sequence [BI913527]
A_32_P115749	CD104030	CD104030	NA	AGENCOURT_14006900 NIH_MGC_186 Homo sapiens cDNA clone IMAGE:30372058 5', mRNA sequence [CD104030]
A_23_P94660	NM_018201	TBC1D13	54662	Homo sapiens TBC1 domain family, member 13 (TBC1D13), mRNA [NM_018201]
A_32_P53524	BC092429	BC092429	9423	Homo sapiens cDNA clone IMAGE:30530513. [BC092429]
A_23_P303718	NM_015548	DST	667	Homo sapiens dystonin (DST), transcript variant 1eA, mRNA [NM_015548]
A_32_P221631	THC2635591	THC2635591	NA	Unknown
A_24_P594293	A_24_P594293	A_24_P594293	NA	Unknown
A_24_P357914	ENST00000307198	ENST00000307198	220074	Leucine-rich repeat-containing protein 51. [Source:Uniprot/SWISSPROT;Acc:Q96E66] [ENST00000307198]
A_24_P247233	XR_018420	KRT18P16	NA	PREDICTED: Homo sapiens similar to Keratin, type I cytoskeletal 18 (Cytokeratin-18) (CK-18) (Keratin-18) (K18) (LOC391827), mRNA [XR_018420]
A_23_P8571	NM_080744	SRCRB4D	136853	Homo sapiens scavenger receptor cysteine rich domain containing, group B (4 domains) (SRCRB4D), mRNA [NM_080744]
A_23_P87769	NM_017915	C12orf48	55010	Homo sapiens chromosome 12 open reading frame 48 (C12orf48), mRNA [NM_017915]
A_23_P216655	NM_014788	TRIM14	9830	Homo sapiens tripartite motif-containing 14 (TRIM14), transcript variant 1, mRNA [NM_014788]
A_23_P214638	NM_006709	EHMT2	10919	Homo sapiens euchromatic histone-lysine N-methyltransferase 2 (EHMT2), transcript variant NG36/G9a, mRNA [NM_006709]
A_23_P255952	NM_004999	MYO6	4646	Homo sapiens myosin VI (MYO6), mRNA [NM_004999]
A_23_P15493	NM_001015509	PTRH2	51651	Homo sapiens peptidyl-tRNA hydrolase 2 (PTRH2), nuclear gene encoding mitochondrial protein, transcript variant 1, mRNA [NM_001015509]
A_24_P915464	THC2647739	THC2647739	NA	HUMITGA4A integrin alpha 4 subunit {Homo sapiens} (exp=-1; wgp=0; cg=0), partial (90%) [THC2647739]
A_24_P839254	A_24_P839254	A_24_P839254	11102	Unknown
A_23_P7005	NM_005787	ALG3	NA	Homo sapiens asparagine-linked glycosylation 3 homolog (S. cerevisiae, alpha-1,3-mannosyltransferase) (ALG3), mRNA [NM_005787]
A_23_P214281	NM_133367	PAQR8	85315	Homo sapiens progestin and adipoQ receptor family member VIII (PAQR8), mRNA [NM_133367]
A_23_P46928	NM_002627	PFKP	5214	Homo sapiens phosphofructokinase, platelet (PFKP), mRNA [NM_002627]
A_23_P131954	NM_014426	SNX5	NA	Homo sapiens sorting nexin 5 (SNX5), transcript variant 2, mRNA [NM_014426]
A_23_P60028	NM_005648	TCEB1	6921	Homo sapiens transcription elongation factor B (SIII), polypeptide 1 (15kDa, elongin C) (TCEB1), mRNA [NM_005648]
A_24_P893130	AW204925	AW204925	NA	UI-H-BI1-aer-a-07-0-UI.s1 NCI_CGAP_Sub3 Homo sapiens cDNA clone IMAGE:2720149 3', mRNA sequence [AW204925]
A_23_P318284	NM_015141	GPD1L	23171	Homo sapiens glycerol-3-phosphate dehydrogenase 1-like (GPD1L), mRNA [NM_015141]
A_32_P60076	THC2509970	THC2509970	NA	T97996 ye56c04.s1 Soares fetal liver spleen 1NFLS Homo sapiens cDNA clone IMAGE:121734 3' similar to SP:RL2B_RAT P29316 60S RIBOSOMAL PROTEIN ;, mRNA sequence [T97996]
A_23_P119042	NM_005601	NKG7	4818	Homo sapiens natural killer cell group 7 sequence (NKG7), mRNA [NM_005601]
A_23_P65481	NM_007110	TEP1	7011	Homo sapiens telomerase-associated protein 1 (TEP1), mRNA [NM_007110]
A_24_P148373	ENST00000374019	WASF2	10163	Wiskott-Aldrich syndrome protein family member 2 (WASP-family protein member 2) (Protein WAVE-2) (Verprolin homology domain-containing protein 2). [Source:Uniprot/SWISSPROT;Acc:Q9Y6W5] [ENST00000374019]
A_24_P204614	NM_207305	FOXD4	200350	Homo sapiens forkhead box D4 (FOXD4), mRNA [NM_207305]
A_23_P212608	NM_022131	CLSTN2	64084	Homo sapiens calsyntenin 2 (CLSTN2), mRNA [NM_022131]
A_23_P156319	NM_033551	LARP1	23367	Homo sapiens La ribonucleoprotein domain family, member 1 (LARP1), transcript variant 2, mRNA [NM_033551]
A_23_P212179	NM_000861	HRH1	3269	Homo sapiens histamine receptor H1 (HRH1), mRNA [NM_000861]
A_23_P154585	NM_033421	SNX21	90203	Homo sapiens sorting nexin family member 21 (SNX21), transcript variant 1, mRNA [NM_033421]
[truncated: 9,591 more rows]
