# Supplementary material for: A Network Integration Approach to Predict Conserved Regulators Related to Pathogenicity of Influenza and SARS-CoV Respiratory Viruses
Source: PLoS One. 2013 Jul 25;8(7):e69374. doi: 10.1371/journal.pone.0069374 (PMC3723910; doi:10.1371/journal.pone.0069374)
Supplement: Table S3 — Conservation ranking for SARS-CoV. Conservation ranking based on agreement of regulatory model inferred in SARS-CoV infected Calu3 with data from SARS-CoV infection of human primary airway epithelium. Xpred is defined in [18]. Remaining columns contain various identifiers as indicated. (ZIP) [file pone.0069374.s014.zip]

Archive with 1 entries (1 files):
- TableS3.xlsx
