# Supplementary material for: A Network Integration Approach to Predict Conserved Regulators Related to Pathogenicity of Influenza and SARS-CoV Respiratory Viruses
Source: PLoS One. 2013 Jul 25;8(7):e69374. doi: 10.1371/journal.pone.0069374 (PMC3723910; doi:10.1371/journal.pone.0069374)
Supplement: Table S3 — Conservation ranking for SARS-CoV. Conservation ranking based on agreement of regulatory model inferred in SARS-CoV infected Calu3 with data from SARS-CoV infection of human primary airway epithelium. Xpred is defined in [18]. Remaining columns contain various identifiers as indicated. (ZIP) [file pone.0069374.s014.zip › TableS3.xlsx]

## Sheet: tableS3
Conservation ranking based on agreement of regulatory model inferred in SARS-CoV infected Calu3 with data from SARS-CoV infection of human primary airway epithelium.
Xpred is defined in McDermott et al (2011) BMC Syst Biol 5:190.
gene.symbol	Xpred	refseq	entrez	description
LOC401960	0.818715	XR_018863	NA	PREDICTED: Homo sapiens similar to Glyceraldehyde-3-phosphate dehydrogenase (GAPDH) (LOC401960), mRNA [XR_018863]
A_24_P127543	0.813622	A_24_P127543	NA	Unknown
JUN	0.811929	NM_002228	3725	Homo sapiens jun oncogene (JUN), mRNA [NM_002228]
A_24_P144254	0.811831	A_24_P144254	NA	Unknown
A_32_P172198	0.81042	A_32_P172198	NA	Unknown
A_24_P101661	0.809926	A_24_P101661	NA	Unknown
AK092544	0.809797	AK092544	NA	Homo sapiens cDNA FLJ35225 fis, clone PROST2001116. [AK092544]
A_24_P807445	0.80857	A_24_P807445	NA	Unknown
LOC392505	0.808426	XR_018334	NA	PREDICTED: Homo sapiens similar to 60S ribosomal protein L6 (TAX-responsive enhancer element-binding protein 107) (TAXREB107) (Neoplasm-related protein C140) (LOC392505), mRNA [XR_018334]
A_24_P221724	0.807753	A_24_P221724	NA	Unknown
A_24_P631625	0.807244	A_24_P631625	NA	Unknown
A_24_P332461	0.805223	A_24_P332461	NA	Unknown
PPM1K	0.803958	NM_152542	152926	Homo sapiens protein phosphatase 1K (PP2C domain containing) (PPM1K), mRNA [NM_152542]
A_24_P323974	0.801568	A_24_P323974	NA	Unknown
THC2563460	0.801552	THC2563460	NA	Unknown
UBE2L6	0.799059	NM_198183	9246	Homo sapiens ubiquitin-conjugating enzyme E2L 6 (UBE2L6), transcript variant 2, mRNA [NM_198183]
A_24_P409910	0.798841	A_24_P409910	NA	Unknown
A_24_P178154	0.798593	A_24_P178154	NA	Unknown
LOC391490	0.798278	XR_018768	NA	PREDICTED: Homo sapiens similar to 60S ribosomal protein L23a (LOC391490), mRNA [XR_018768]
hCG_1790262	0.797619	XM_001133847	NA	PREDICTED: Homo sapiens similar to 60S ribosomal protein L22 (Heparin-binding protein HBp15) (LOC729662), mRNA [XM_001133847]
TRIM69	0.797531	NM_182985	140691	Homo sapiens tripartite motif-containing 69 (TRIM69), transcript variant a, mRNA [NM_182985]
A_24_P25063	0.797151	A_24_P25063	NA	Unknown
ENST00000308118	0.797066	ENST00000308118	NA	ribosomal protein S6 pseudogene 1 (RPS6P1), mRNA [Source:RefSeq_dna;Acc:XR_016837] [ENST00000308118]
LOC729684	0.796938	XR_015627	NA	PREDICTED: Homo sapiens hypothetical protein LOC729684 (LOC729684), mRNA [XR_015627]
TNFSF13B	0.796628	NM_006573	10673	Homo sapiens tumor necrosis factor (ligand) superfamily, member 13b (TNFSF13B), mRNA [NM_006573]
ENST00000304016	0.796183	ENST00000304016	NA	PREDICTED: Homo sapiens similar to ribosomal protein S15a (LOC728774), mRNA [XM_001129390]
A_24_P780353	0.796073	A_24_P780353	NA	Unknown
LOC402226	0.795692	XR_018279	NA	PREDICTED: Homo sapiens similar to T-complex protein 1 subunit epsilon (TCP-1-epsilon) (CCT-epsilon) (LOC402226), mRNA [XR_018279]
A_24_P477048	0.795614	A_24_P477048	NA	Unknown
IFI35	0.794668	NM_005533	3430	Homo sapiens interferon-induced protein 35 (IFI35), mRNA [NM_005533]
LOC257039	0.794446	ENST00000305319	NA	PREDICTED: Homo sapiens similar to 40S ribosomal protein S17 (LOC257039), mRNA [XM_172230]
LOC392382	0.79301	XR_019110	NA	PREDICTED: Homo sapiens similar to ribosomal protein L31 (LOC392382), mRNA [XR_019110]
LOC652863	0.792508	XR_018557	NA	PREDICTED: Homo sapiens similar to 60S ribosomal protein L6 (TAX-responsive enhancer element-binding protein 107) (TAXREB107) (Neoplasm-related protein C140) (LOC652863), mRNA [XR_018557]
ENST00000270031	0.792434	ENST00000270031	NA	interferon induced transmembrane protein 3 (1-8U) (IFITM3), mRNA [Source:RefSeq_dna;Acc:NM_021034] [ENST00000270031]
LOC646446	0.792372	XR_018702	NA	PREDICTED: Homo sapiens similar to ribosomal protein L27 (LOC646446), mRNA [XR_018702]
A_24_P272735	0.791509	A_24_P272735	NA	Unknown
IFIH1	0.790364	NM_022168	64135	Homo sapiens interferon induced with helicase C domain 1 (IFIH1), mRNA [NM_022168]
LOC123862	0.790251	XR_018504	NA	PREDICTED: Homo sapiens similar to Interferon-induced transmembrane protein 3 (Interferon-inducible protein 1-8U) (LOC123862), mRNA [XR_018504]
TNFAIP3	0.790236	NM_006290	7128	Homo sapiens tumor necrosis factor, alpha-induced protein 3 (TNFAIP3), mRNA [NM_006290]
PARP9	0.788174	NM_031458	83666	Homo sapiens poly (ADP-ribose) polymerase family, member 9 (PARP9), mRNA [NM_031458]
PSMB9	0.787985	NM_002800	5698	Homo sapiens proteasome (prosome, macropain) subunit, beta type, 9 (large multifunctional peptidase 2) (PSMB9), transcript variant 1, mRNA [NM_002800]
ENST00000358916	0.787755	ENST00000358916	NA	similar to 60S ribosomal protein L22 (Heparin-binding protein HBp15) (LOC652429), mRNA [Source:RefSeq_dna;Acc:XR_019606] [ENST00000358916]
IRF7	0.786634	NM_004029	NA	Homo sapiens interferon regulatory factor 7 (IRF7), transcript variant b, mRNA [NM_004029]
LOC391020	0.785587	XR_018907	NA	PREDICTED: Homo sapiens similar to Interferon-induced transmembrane protein 3 (Interferon-inducible protein 1-8U) (LOC391020), mRNA [XR_018907]
A_24_P384379	0.785118	A_24_P384379	NA	Unknown
PARP14	0.784493	AB033094	54625	Homo sapiens mRNA for KIAA1268 protein, partial cds. [AB033094]
HLA-C	0.784258	BC002463	NA	Homo sapiens major histocompatibility complex, class I, C, mRNA (cDNA clone MGC:2285 IMAGE:3345005), complete cds. [BC002463]
LOC442006	0.783794	XR_018535	NA	PREDICTED: Homo sapiens similar to Nucleophosmin (NPM) (Nucleolar phosphoprotein B23) (Numatrin) (Nucleolar protein NO38) (LOC442006), mRNA [XR_018535]
FLJ31033	0.783488	AK023743	NA	Homo sapiens cDNA FLJ13681 fis, clone PLACE2000014, weakly similar to HYPOTHETICAL HELICASE C28H8.3 IN CHROMOSOME III. [AK023743]
A_24_P161074	0.783169	A_24_P161074	NA	Unknown
A_24_P273074	0.782805	A_24_P273074	NA	Unknown
TAP1	0.781624	NM_000593	6890	Homo sapiens transporter 1, ATP-binding cassette, sub-family B (MDR/TAP) (TAP1), mRNA [NM_000593]
A_24_P392947	0.780369	A_24_P392947	NA	Unknown
IFITM4P	0.780339	NR_001590	NA	Homo sapiens interferon induced transmembrane protein 4 pseudogene (IFITM4P) on chromosome 6 [NR_001590]
A_24_P127042	0.780185	A_24_P127042	NA	Unknown
IFITM2	0.780035	NM_006435	10581	Homo sapiens interferon induced transmembrane protein 2 (1-8D) (IFITM2), mRNA [NM_006435]
NFKBIA	0.779167	NM_020529	4792	Homo sapiens nuclear factor of kappa light polypeptide gene enhancer in B-cells inhibitor, alpha (NFKBIA), mRNA [NM_020529]
A_24_P118382	0.779134	A_24_P118382	NA	Unknown
A_24_P850187	0.779057	A_24_P850187	NA	Unknown
TNFSF10	0.779054	NM_003810	8743	Homo sapiens tumor necrosis factor (ligand) superfamily, member 10 (TNFSF10), mRNA [NM_003810]
OAS1	0.77901	NM_002534	4938	Homo sapiens 2',5'-oligoadenylate synthetase 1, 40/46kDa (OAS1), transcript variant 2, mRNA [NM_002534]
LOC442227	0.778756	XM_498110	NA	PREDICTED: Homo sapiens similar to eukaryotic translation elongation factor 1 beta 2 (LOC442227), mRNA [XM_498110]
A_24_P367399	0.777938	A_24_P367399	NA	Unknown
A_24_P698816	0.77785	A_24_P698816	NA	Unknown
LOC343495	0.777315	XR_018840	NA	PREDICTED: Homo sapiens similar to 60S ribosomal protein L6 (TAX-responsive enhancer element-binding protein 107) (TAXREB107) (Neoplasm-related protein C140) (LOC343495), mRNA [XR_018840]
SAMD9L	0.777247	NM_152703	219285	Homo sapiens sterile alpha motif domain containing 9-like (SAMD9L), mRNA [NM_152703]
ISG20	0.777191	NM_002201	3669	Homo sapiens interferon stimulated exonuclease gene 20kDa (ISG20), mRNA [NM_002201]
A_23_P125016	0.776199	A_23_P125016	NA	Unknown
PNPT1	0.775598	NM_033109	NA	Homo sapiens polyribonucleotide nucleotidyltransferase 1 (PNPT1), mRNA [NM_033109]
A_23_P125109	0.774911	A_23_P125109	NA	Unknown
TAGAP	0.774324	NM_054114	117289	Homo sapiens T-cell activation GTPase activating protein (TAGAP), transcript variant 2, mRNA [NM_054114]
IFITM3	0.774291	NM_021034	10410	Homo sapiens interferon induced transmembrane protein 3 (1-8U) (IFITM3), mRNA [NM_021034]
GMPR	0.773775	NM_006877	2766	Homo sapiens guanosine monophosphate reductase (GMPR), mRNA [NM_006877]
A_24_P502724	0.773362	A_24_P502724	NA	Unknown
BI910665	0.772884	BI910665	113730	603070430F1 NIH_MGC_118 Homo sapiens cDNA clone IMAGE:5219455 5', mRNA sequence [BI910665]
HLA-B	0.771781	NM_005514	3106	Homo sapiens major histocompatibility complex, class I, B (HLA-B), mRNA [NM_005514]
LOC283236	0.771763	XR_018578	NA	PREDICTED: Homo sapiens similar to Elongation factor 1-delta (EF-1-delta) (Antigen NY-CO-4) (LOC283236), mRNA [XR_018578]
A_24_P15502	0.771759	A_24_P15502	NA	Unknown
LOC648312	0.771595	XR_018308	NA	PREDICTED: Homo sapiens similar to ribosomal protein L18a (LOC648312), mRNA [XR_018308]
IFI6	0.77116	NM_022873	2537	Homo sapiens interferon, alpha-inducible protein 6 (IFI6), transcript variant 3, mRNA [NM_022873]
ENST00000339867	0.770809	ENST00000339867	NA	similar to Interferon-induced transmembrane protein 3 (Interferon-inducible protein 1-8U) (LOC650205), mRNA [Source:RefSeq_dna;Acc:XR_018421] [ENST00000339867]
A_24_P392622	0.770771	A_24_P392622	NA	Unknown
LOC442332	0.768645	XR_018022	NA	PREDICTED: Homo sapiens hypothetical LOC442332 (LOC442332), mRNA [XR_018022]
ENST00000383620	0.768351	ENST00000383620	NA	major histocompatibility complex, class I, H (pseudogene) (HLA-H) on chromosome 6 [Source:RefSeq_dna;Acc:NR_001434] [ENST00000383620]
A_24_P531074	0.767963	A_24_P531074	NA	Unknown
NT5C3	0.766714	NM_016489	51251	Homo sapiens 5'-nucleotidase, cytosolic III (NT5C3), transcript variant 3, mRNA [NM_016489]
A_24_P754989	0.766552	A_24_P754989	NA	Unknown
A_24_P324424	0.766351	A_24_P324424	NA	Unknown
LOC730174	0.766062	XR_015828	NA	PREDICTED: Homo sapiens similar to Nucleosome assembly protein 1-like 1 (NAP-1-related protein) (hNRP) (LOC730174), mRNA [XR_015828]
OAS3	0.765954	NM_006187	4940	Homo sapiens 2'-5'-oligoadenylate synthetase 3, 100kDa (OAS3), mRNA [NM_006187]
STAT1	0.765947	NM_007315	6772	Homo sapiens signal transducer and activator of transcription 1, 91kDa (STAT1), transcript variant alpha, mRNA [NM_007315]
A_24_P281468	0.765735	A_24_P281468	NA	Unknown
CD274	0.765452	ENST00000381577	29126	Programmed cell death 1 ligand 1 precursor (Programmed death ligand 1) (PD-L1) (PDCD1 ligand 1) (B7 homolog 1) (B7-H1) (CD274 antigen). [Source:Uniprot/SWISSPROT;Acc:Q9NZQ7] [ENST00000381577]
FLJ20035	0.765222	NM_017631	55601	Homo sapiens hypothetical protein FLJ20035 (FLJ20035), mRNA [NM_017631]
LGP2	0.764858	NM_024119	79132	Homo sapiens likely ortholog of mouse D11lgp2 (LGP2), mRNA [NM_024119]
NLRC5	0.764822	NM_032206	NA	Homo sapiens NLR family, CARD domain containing 5 (NLRC5), mRNA [NM_032206]
ISG15	0.764356	NM_005101	9636	Homo sapiens ISG15 ubiquitin-like modifier (ISG15), mRNA [NM_005101]
A_24_P161317	0.763471	A_24_P161317	NA	Unknown
PML	0.76275	NM_002675	NA	Homo sapiens promyelocytic leukemia (PML), transcript variant 6, mRNA [NM_002675]
LOC646973	0.762404	XR_019410	NA	PREDICTED: Homo sapiens similar to eukaryotic translation elongation factor 1 beta 2 (LOC646973), mRNA [XR_019410]
HCP5	0.762073	L06175	NA	Homo Sapiens P5-1 mRNA, complete cds. [L06175]
A_24_P650562	0.761193	A_24_P650562	NA	Unknown
ECGF1	0.761014	NM_001953	NA	Homo sapiens endothelial cell growth factor 1 (platelet-derived) (ECGF1), mRNA [NM_001953]
CASP1	0.76101	NM_033292	NA	Homo sapiens caspase 1, apoptosis-related cysteine peptidase (interleukin 1, beta, convertase) (CASP1), transcript variant alpha, mRNA [NM_033292]
SP110	0.760663	NM_004510	3431	Homo sapiens SP110 nuclear body protein (SP110), transcript variant b, mRNA [NM_004510]
PARP12	0.760562	NM_022750	64761	Homo sapiens poly (ADP-ribose) polymerase family, member 12 (PARP12), mRNA [NM_022750]
LOC391387	0.760423	XR_019516	NA	PREDICTED: Homo sapiens similar to laminin receptor 1 (ribosomal protein SA) (LOC391387), mRNA [XR_019516]
ENST00000357954	0.759896	ENST00000357954	NA	Heat shock protein 90Bf. [Source:Uniprot/SPTREMBL;Acc:Q58FF4] [ENST00000357954]
A_24_P41662	0.759887	A_24_P41662	NA	Unknown
LOC220429	0.759358	BC030655	NA	Homo sapiens CTAGE family, member 5 pseudogene, mRNA (cDNA clone IMAGE:5270026). [BC030655]
HSH2D	0.758883	NM_032855	84941	Homo sapiens hematopoietic SH2 domain containing (HSH2D), mRNA [NM_032855]
A_24_P33385	0.758391	A_24_P33385	NA	Unknown
LOC645573	0.757889	XR_019448	NA	PREDICTED: Homo sapiens similar to 40S ribosomal protein S4, X isoform (LOC645573), mRNA [XR_019448]
HLA-E	0.757788	NM_005516	3133	Homo sapiens major histocompatibility complex, class I, E (HLA-E), mRNA [NM_005516]
IFI44	0.757596	NM_006417	10561	Homo sapiens interferon-induced protein 44 (IFI44), mRNA [NM_006417]
A_24_P144149	0.75543	A_24_P144149	NA	Unknown
LOC649714	0.754746	XR_018689	NA	PREDICTED: Homo sapiens similar to 60S ribosomal protein L10 (QM protein) (Tumor suppressor QM) (Laminin receptor homolog) (LOC649714), mRNA [XR_018689]
IFIT2	0.754255	NM_001547	3433	Homo sapiens interferon-induced protein with tetratricopeptide repeats 2 (IFIT2), mRNA [NM_001547]
THC2750782	0.753745	THC2750782	684	Q7R1K8_GIALA (Q7R1K8) GLP_28_72799_73185, partial (8%) [THC2750782]
PER1	0.753555	NM_002616	5187	Homo sapiens period homolog 1 (Drosophila) (PER1), mRNA [NM_002616]
SAMD9	0.751753	NM_017654	54809	Homo sapiens sterile alpha motif domain containing 9 (SAMD9), mRNA [NM_017654]
A_24_P333052	0.751736	A_24_P333052	NA	Unknown
STAT2	0.751604	NM_005419	6773	Homo sapiens signal transducer and activator of transcription 2, 113kDa (STAT2), mRNA [NM_005419]
LOC648794	0.751017	XR_018412	NA	PREDICTED: Homo sapiens similar to laminin receptor 1 (ribosomal protein SA) (LOC648794), mRNA [XR_018412]
A_24_P790361	0.750985	A_24_P790361	NA	Unknown
HLA-H	0.75046	NR_001434	NA	Homo sapiens major histocompatibility complex, class I, H (pseudogene) (HLA-H) on chromosome 6 [NR_001434]
HLA-F	0.749447	NM_018950	3134	Homo sapiens major histocompatibility complex, class I, F (HLA-F), mRNA [NM_018950]
LOC648960	0.749408	XR_018450	NA	PREDICTED: Homo sapiens hypothetical LOC648960 (LOC648960), mRNA [XR_018450]
APOL3	0.749225	NM_145641	80833	Homo sapiens apolipoprotein L, 3 (APOL3), transcript variant beta/a, mRNA [NM_145641]
LOC650440	0.749005	XR_018867	NA	PREDICTED: Homo sapiens similar to Glyceraldehyde-3-phosphate dehydrogenase (GAPDH) (LOC650440), mRNA [XR_018867]
A_24_P7565	0.748916	A_24_P7565	NA	Unknown
BC089454	0.74857	BC089454	NA	Homo sapiens cDNA clone MGC:105145 IMAGE:30563285, complete cds. [BC089454]
A_23_P6514	0.748396	A_23_P6514	NA	Unknown
PLEKHA4	0.748222	NM_020904	NA	Homo sapiens pleckstrin homology domain containing, family A (phosphoinositide binding specific) member 4 (PLEKHA4), mRNA [NM_020904]
HLA-G	0.747024	NM_002127	NA	Homo sapiens HLA-G histocompatibility antigen, class I, G (HLA-G), mRNA [NM_002127]
A_24_P152566	0.746061	A_24_P152566	NA	Unknown
A_24_P289130	0.745796	A_24_P289130	NA	Unknown
ANXA2	0.745368	NM_001002857	NA	Homo sapiens annexin A2 (ANXA2), transcript variant 2, mRNA [NM_001002857]
SLC25A28	0.744877	NM_031212	81894	Homo sapiens solute carrier family 25, member 28 (SLC25A28), mRNA [NM_031212]
AW977362	0.744719	AW977362	NA	EST389471 MAGE resequences, MAGO Homo sapiens cDNA, mRNA sequence [AW977362]
IFI44L	0.744373	NM_006820	10964	Homo sapiens interferon-induced protein 44-like (IFI44L), mRNA [NM_006820]
LOC644199	0.744021	XR_018488	NA	PREDICTED: Homo sapiens similar to High mobility group protein B1 (High mobility group protein 1) (HMG-1) (Amphoterin) (Heparin-binding protein p30) (LOC644199), mRNA [XR_018488]
MX1	0.743759	NM_002462	4599	Homo sapiens myxovirus (influenza virus) resistance 1, interferon-inducible protein p78 (mouse) (MX1), mRNA [NM_002462]
IL1A	0.743591	NM_000575	3552	Homo sapiens interleukin 1, alpha (IL1A), mRNA [NM_000575]
RTP4	0.743063	NM_022147	64108	Homo sapiens receptor (chemosensory) transporter protein 4 (RTP4), mRNA [NM_022147]
A_24_P717462	0.742818	A_24_P717462	NA	Unknown
MICA	0.742573	NM_000247	100507436	Homo sapiens MHC class I polypeptide-related sequence A (MICA), mRNA [NM_000247]
A_24_P560332	0.741948	A_24_P560332	NA	Unknown
A_24_P464798	0.741755	A_24_P464798	NA	Unknown
PMAIP1	0.741636	NM_021127	5366	Homo sapiens phorbol-12-myristate-13-acetate-induced protein 1 (PMAIP1), mRNA [NM_021127]
A_24_P289043	0.740819	A_24_P289043	NA	Unknown
LOC652192	0.739755	XR_019238	NA	PREDICTED: Homo sapiens similar to Keratin, type I cytoskeletal 18 (Cytokeratin-18) (CK-18) (Keratin-18) (K18) (LOC652192), mRNA [XR_019238]
AI423557	0.738924	AI423557	NA	AI423557 tf73d12.x1 NCI_CGAP_Brn23 Homo sapiens cDNA clone IMAGE:2104919 3' similar to gb:M13755 INTERFERON-INDUCED 17 KD PROTEIN (HUMAN);contains TAR1.t3 TAR1 repetitive element ;, mRNA sequence [AI423557]
ZC3HAV1	0.738461	NM_024625	56829	Homo sapiens zinc finger CCCH-type, antiviral 1 (ZC3HAV1), transcript variant 2, mRNA [NM_024625]
TMEM140	0.738317	NM_018295	55281	Homo sapiens transmembrane protein 140 (TMEM140), mRNA [NM_018295]
LOC652423	0.738267	XR_019315	NA	PREDICTED: Homo sapiens similar to nucleophosmin 1 isoform 1 (LOC652423), mRNA [XR_019315]
LOC647298	0.738186	XR_018387	NA	PREDICTED: Homo sapiens similar to 60 kDa heat shock protein, mitochondrial precursor (Hsp60) (60 kDa chaperonin) (CPN60) (Heat shock protein 60) (HSP-60) (Mitochondrial matrix protein P1) (P60 lymphocyte protein) (HuCHA60) (LOC647298), mRNA [XR_018387]
THC2549847	0.737427	THC2549847	NA	Unknown
A_24_P850336	0.737239	A_24_P850336	NA	Unknown
tcag7.1239	0.73663	XR_015268	NA	PREDICTED: Homo sapiens similar to Huntingtin interacting protein K (LOC643438), misc RNA [XR_015268]
DTX3L	0.736584	NM_138287	151636	Homo sapiens deltex 3-like (Drosophila) (DTX3L), mRNA [NM_138287]
A_24_P101771	0.736232	A_24_P101771	NA	Unknown
LOC649825	0.736146	XR_018663	NA	PREDICTED: Homo sapiens hypothetical LOC649825 (LOC649825), mRNA [XR_018663]
LOC732411	0.736053	XR_015904	NA	PREDICTED: Homo sapiens similar to heterogeneous nuclear ribonucleoprotein A3 (LOC732411), mRNA [XR_015904]
LGALS9	0.735082	NM_009587	NA	Homo sapiens lectin, galactoside-binding, soluble, 9 (galectin 9) (LGALS9), transcript variant long, mRNA [NM_009587]
AA455656	0.734404	AA455656	NA	aa22e03.s1 NCI_CGAP_GCB1 Homo sapiens cDNA clone IMAGE:814012 3', mRNA sequence [AA455656]
A_24_P843552	0.733763	A_24_P843552	NA	Unknown
A_24_P93397	0.73376	A_24_P93397	NA	Unknown
LMO2	0.733431	NM_005574	4005	Homo sapiens LIM domain only 2 (rhombotin-like 1) (LMO2), mRNA [NM_005574]
MT1H	0.733388	NM_005951	NA	Homo sapiens metallothionein 1H (MT1H), mRNA [NM_005951]
HLA-A	0.733313	NM_002116	NA	Homo sapiens major histocompatibility complex, class I, A (HLA-A), mRNA [NM_002116]
A_24_P144054	0.732657	A_24_P144054	NA	Unknown
ENST00000378953	0.731981	ENST00000378953	441108	CDNA FLJ39622 fis, clone SMINT2001199. [Source:Uniprot/SPTREMBL;Acc:Q8N8D9] [ENST00000378953]
LOC654346	0.731943	NM_001040078	284194	Homo sapiens similar to galectin 9 short isoform (LOC654346), mRNA [NM_001040078]
SECTM1	0.731447	NM_003004	6398	Homo sapiens secreted and transmembrane 1 (SECTM1), mRNA [NM_003004]
HDAC9	0.731395	NM_058176	NA	Homo sapiens histone deacetylase 9 (HDAC9), transcript variant 1, mRNA [NM_058176]
KLHDC7B	0.731051	NM_138433	113730	Homo sapiens kelch domain containing 7B (KLHDC7B), mRNA [NM_138433]
WARS	0.730939	NM_004184	7453	Homo sapiens tryptophanyl-tRNA synthetase (WARS), transcript variant 1, mRNA [NM_004184]
CRIM1	0.730797	NM_016441	51232	Homo sapiens cysteine rich transmembrane BMP regulator 1 (chordin-like) (CRIM1), mRNA [NM_016441]
ENST00000339991	0.730686	ENST00000339991	NA	PREDICTED: Homo sapiens similar to laminin receptor 1 (ribosomal protein SA) (LOC129841), mRNA [XR_019305]
A_24_P221475	0.729943	A_24_P221475	NA	Unknown
HERC5	0.72988	NM_016323	51191	Homo sapiens hect domain and RLD 5 (HERC5), mRNA [NM_016323]
A_24_P289573	0.729569	A_24_P289573	NA	Unknown
3.8-1	0.72955	NR_002812	NA	Homo sapiens MHC class I mRNA fragment 3.8-1 (3.8-1) on chromosome 6 [NR_002812]
LOC731599	0.72939	XR_015536	NA	PREDICTED: Homo sapiens hypothetical protein LOC731599 (LOC731599), mRNA [XR_015536]
WEE1	0.728366	NM_003390	7465	Homo sapiens WEE1 homolog (S. pombe) (WEE1), mRNA [NM_003390]
A_24_P187094	0.728297	A_24_P187094	NA	Unknown
LOC391592	0.728086	XR_017648	NA	PREDICTED: Homo sapiens similar to basic leucine zipper and W2 domains 1 (LOC391592), mRNA [XR_017648]
EPSTI1	0.727089	NM_033255	NA	Homo sapiens epithelial stromal interaction 1 (breast) (EPSTI1), transcript variant 2, mRNA [NM_033255]
A_24_P930487	0.726709	A_24_P930487	NA	Unknown
MAP3K8	0.725635	NM_005204	1326	Homo sapiens mitogen-activated protein kinase kinase kinase 8 (MAP3K8), mRNA [NM_005204]
TRIM14	0.725631	NM_014788	9830	Homo sapiens tripartite motif-containing 14 (TRIM14), transcript variant 1, mRNA [NM_014788]
PTX3	0.72512	NM_002852	5806	Homo sapiens pentraxin-related gene, rapidly induced by IL-1 beta (PTX3), mRNA [NM_002852]
C4B	0.724948	NM_001002029	NA	Homo sapiens complement component 4B (Childo blood group) (C4B), mRNA [NM_001002029]
MT1G	0.724309	NM_005950	NA	Homo sapiens metallothionein 1G (MT1G), mRNA [NM_005950]
LOC442459	0.724058	XR_018440	NA	PREDICTED: Homo sapiens similar to ATP-dependent DNA helicase 2 subunit 1 (ATP-dependent DNA helicase II 70 kDa subunit) (Lupus Ku autoantigen protein p70) (Ku70) (70 kDa subunit of Ku antigen) (Thyroid-lupus autoantigen) (TLAA) (CTC box-binding fact...
A_23_P136392	0.723972	A_23_P136392	NA	Unknown
OPTN	0.723965	NM_001008211	10133	Homo sapiens optineurin (OPTN), transcript variant 1, mRNA [NM_001008211]
LAMP3	0.723096	NM_014398	27074	Homo sapiens lysosomal-associated membrane protein 3 (LAMP3), mRNA [NM_014398]
FKSG2	0.722454	NM_021631	NA	Homo sapiens apoptosis inhibitor (FKSG2), mRNA [NM_021631]
A_24_P127661	0.722159	A_24_P127661	NA	Unknown
THC2557053	0.721564	THC2557053	NA	Q95HC0_HUMAN (Q95HC0) HLA-F protein (Fragment), partial (15%) [THC2557053]
NCOA7	0.721295	NM_181782	135112	Homo sapiens nuclear receptor coactivator 7 (NCOA7), mRNA [NM_181782]
LOC286528	0.721268	XM_210501	NA	PREDICTED: Homo sapiens similar to Ssu72 RNA polymerase II CTD phosphatase homolog (LOC286528), mRNA [XM_210501]
CREB5	0.720686	NM_182898	9586	Homo sapiens cAMP responsive element binding protein 5 (CREB5), transcript variant 1, mRNA [NM_182898]
TDRD7	0.720298	NM_014290	23424	Homo sapiens tudor domain containing 7 (TDRD7), mRNA [NM_014290]
TRIM31	0.719163	NM_052816	11074	Homo sapiens tripartite motif-containing 31 (TRIM31), transcript variant 2, mRNA [NM_052816]
PSMB8	0.718742	NM_004159	NA	Homo sapiens proteasome (prosome, macropain) subunit, beta type, 8 (large multifunctional peptidase 7) (PSMB8), transcript variant 1, mRNA [NM_004159]
MT1E	0.718602	NM_175617	4493	Homo sapiens metallothionein 1E (MT1E), mRNA [NM_175617]
BIRC8	0.71854	NM_033341	112401	Homo sapiens baculoviral IAP repeat-containing 8 (BIRC8), mRNA [NM_033341]
IL28A	0.716548	NM_172138	282616	Homo sapiens interleukin 28A (interferon, lambda 2) (IL28A), mRNA [NM_172138]
APOBEC3G	0.716531	NM_021822	60489	Homo sapiens apolipoprotein B mRNA editing enzyme, catalytic polypeptide-like 3G (APOBEC3G), mRNA [NM_021822]
IFNB1	0.716313	NM_002176	3456	Homo sapiens interferon, beta 1, fibroblast (IFNB1), mRNA [NM_002176]
ATF3	0.715891	NM_004024	467	Homo sapiens activating transcription factor 3 (ATF3), transcript variant 2, mRNA [NM_004024]
C1orf38	0.715254	BC031655	NA	Homo sapiens chromosome 1 open reading frame 38, mRNA (cDNA clone IMAGE:5170350), complete cds. [BC031655]
ACBD5	0.715132	NM_145698	91452	Homo sapiens acyl-Coenzyme A binding domain containing 5 (ACBD5), transcript variant 1, mRNA [NM_145698]
GBP1	0.714441	NM_002053	2633	Homo sapiens guanylate binding protein 1, interferon-inducible, 67kDa (GBP1), mRNA [NM_002053]
LOC344741	0.714249	XR_019115	NA	PREDICTED: Homo sapiens similar to Heterogeneous nuclear ribonucleoprotein A1 (Helix-destabilizing protein) (Single-strand binding protein) (hnRNP core protein A1) (HDP-1) (Topoisomerase-inhibitor suppressed) (LOC344741), mRNA [XR_019115]
PHF11	0.714124	NM_001040443	51131	Homo sapiens PHD finger protein 11 (PHF11), transcript variant 1, mRNA [NM_001040443]
DUSP8	0.712509	NM_004420	1850	Homo sapiens dual specificity phosphatase 8 (DUSP8), mRNA [NM_004420]
THC2527772	0.712181	THC2527772	NA	HUMC4AA2 complement component C4A {Homo sapiens} (exp=-1; wgp=0; cg=0), partial (6%) [THC2527772]
ENST00000376793	0.711146	ENST00000376793	NA	MHC class I HLA-J antigen (Fragment). [Source:Uniprot/SPTREMBL;Acc:Q30175] [ENST00000376793]
CXCL10	0.710884	NM_001565	3627	Homo sapiens chemokine (C-X-C motif) ligand 10 (CXCL10), mRNA [NM_001565]
EIF2AK2	0.709776	NM_002759	NA	Homo sapiens eukaryotic translation initiation factor 2-alpha kinase 2 (EIF2AK2), mRNA [NM_002759]
CCRN4L	0.709258	NM_012118	25819	Homo sapiens CCR4 carbon catabolite repression 4-like (S. cerevisiae) (CCRN4L), mRNA [NM_012118]
A_24_P392900	0.709116	A_24_P392900	NA	Unknown
IL28B	0.709079	NM_172139	NA	Homo sapiens interleukin 28B (interferon, lambda 3) (IL28B), mRNA [NM_172139]
RNF213	0.708533	NM_020914	57674	Homo sapiens ring finger protein 213 (RNF213), mRNA [NM_020914]
ENST00000376802	0.708435	ENST00000376802	NA	HLA class I histocompatibility antigen, alpha chain G precursor (HLA G antigen). [Source:Uniprot/SWISSPROT;Acc:P17693] [ENST00000376802]
LAP3	0.708143	NM_015907	NA	Homo sapiens leucine aminopeptidase 3 (LAP3), mRNA [NM_015907]
A_24_P281285	0.708088	A_24_P281285	NA	Unknown
ENST00000383518	0.707725	ENST00000383518	NA	HLA class I histocompatibility antigen, Cw-5 alpha chain precursor (MHC class I antigen Cw*5). [Source:Uniprot/SWISSPROT;Acc:Q9TNN7] [ENST00000383518]
MT1B	0.707246	NM_005947	4490	Homo sapiens metallothionein 1B (MT1B), mRNA [NM_005947]
NP101106	0.705593	NP101106	NA	GB|AL022723.4|CAB46615.1 dJ377H14.3 (PUTATIVE novel MHC class 1 protein) [NP101106]
KIAA1618	0.70554	ENST00000319902	NA	Protein ALO17 (ALK lymphoma oligomerization partner on chromosome 17). [Source:Uniprot/SWISSPROT;Acc:Q9HCF4] [ENST00000319902]
CAV3	0.703965	NM_001234	859	Homo sapiens caveolin 3 (CAV3), transcript variant 2, mRNA [NM_001234]
IFI27	0.703921	NM_005532	3429	Homo sapiens interferon, alpha-inducible protein 27 (IFI27), mRNA [NM_005532]
ENST00000272235	0.702873	ENST00000272235	NA	Unknown
SRP9	0.702387	NM_003133	NA	Homo sapiens signal recognition particle 9kDa (SRP9), mRNA [NM_003133]
BTN3A2	0.702048	NM_007047	NA	Homo sapiens butyrophilin, subfamily 3, member A2 (BTN3A2), mRNA [NM_007047]
A_24_P187355	0.702024	A_24_P187355	NA	Unknown
LOC731862	0.701941	XR_015997	NA	PREDICTED: Homo sapiens similar to nucleophosmin 1 isoform 1 (LOC731862), mRNA [XR_015997]
A_23_P370707	0.701449	A_23_P370707	NA	Unknown
THC2666431	0.700563	THC2666431	NA	Unknown
FLJ25801	0.700043	NM_173553	205860	Homo sapiens hypothetical protein FLJ25801 (FLJ25801), mRNA [NM_173553]
CXCL9	0.700017	NM_002416	4283	Homo sapiens chemokine (C-X-C motif) ligand 9 (CXCL9), mRNA [NM_002416]
A_24_P486216	0.699798	A_24_P486216	NA	Unknown
ZNFX1	0.699441	NM_021035	57169	Homo sapiens zinc finger, NFX1-type containing 1 (ZNFX1), mRNA [NM_021035]
KMO	0.699156	NM_003679	8564	Homo sapiens kynurenine 3-monooxygenase (kynurenine 3-hydroxylase) (KMO), mRNA [NM_003679]
BE825944	0.698372	BE825944	NA	BE825944 CM2-EN0014-310500-207-g07 EN0014 Homo sapiens cDNA, mRNA sequence [BE825944]
ZNF99	0.697967	BC021822	100505693	Homo sapiens zinc finger protein 99, mRNA (cDNA clone MGC:24986 IMAGE:4944412), complete cds. [BC021822]
ENST00000355748	0.697909	ENST00000355748	NA	Endogenous retrovirus H D1 leader region/integrase-derived ORF1, ORF2, and putative envelope protein (Endogenous retrovirus H protease/integrase-derived ORF1, ORF2, and putative envelope protein). [Source:Uniprot/SPTREMBL;Acc:O00627] [ENST00000355748]
FAM122C	0.697693	NM_138819	159091	Homo sapiens family with sequence similarity 122C (FAM122C), mRNA [NM_138819]
IL6	0.697085	NM_000600	3569	Homo sapiens interleukin 6 (interferon, beta 2) (IL6), mRNA [NM_000600]
EDAR	0.696878	NM_022336	10913	Homo sapiens ectodysplasin A receptor (EDAR), mRNA [NM_022336]
ESF1	0.696707	NM_016649	51575	Homo sapiens ESF1, nucleolar pre-rRNA processing protein, homolog (S. cerevisiae) (ESF1), mRNA [NM_016649]
A_24_P246777	0.696398	A_24_P246777	NA	Unknown
TREX1	0.696159	NM_016381	84126	Homo sapiens three prime repair exonuclease 1 (TREX1), transcript variant 1, mRNA [NM_016381]
A_24_P366465	0.695318	A_24_P366465	NA	Unknown
THSD7A	0.694868	ENST00000262042	221981	Thrombospondin type-1 domain-containing protein 7A precursor. [Source:Uniprot/SWISSPROT;Acc:Q9UPZ6] [ENST00000262042]
BTN3A3	0.6948	NM_006994	10384	Homo sapiens butyrophilin, subfamily 3, member A3 (BTN3A3), transcript variant 1, mRNA [NM_006994]
APOL6	0.694743	NM_030641	80830	Homo sapiens apolipoprotein L, 6 (APOL6), mRNA [NM_030641]
BTN3A1	0.693567	NM_007048	11119	Homo sapiens butyrophilin, subfamily 3, member A1 (BTN3A1), mRNA [NM_007048]
ANXA2P3	0.693432	NR_001446	NA	Homo sapiens annexin A2 pseudogene 3 (ANXA2P3) on chromosome 10 [NR_001446]
ZBTB10	0.692991	NM_023929	65986	Homo sapiens zinc finger and BTB domain containing 10 (ZBTB10), mRNA [NM_023929]
SOCS1	0.692752	NM_003745	8651	Homo sapiens suppressor of cytokine signaling 1 (SOCS1), mRNA [NM_003745]
THC2650916	0.692573	THC2650916	NA	NOLA1_HUMAN (Q9NY12) H/ACA ribonucleoprotein complex subunit 1 (Nucleolar protein family A member 1) (snoRNP protein GAR1), partial (18%) [THC2650916]
TRAF1	0.692062	NM_005658	7185	Homo sapiens TNF receptor-associated factor 1 (TRAF1), mRNA [NM_005658]
IL29	0.691371	NM_172140	282618	Homo sapiens interleukin 29 (interferon, lambda 1) (IL29), mRNA [NM_172140]
PHF15	0.691218	NM_015288	23338	Homo sapiens PHD finger protein 15 (PHF15), mRNA [NM_015288]
ANKDD1A	0.690642	AK098736	348094	Homo sapiens cDNA FLJ25870 fis, clone CBR02141. [AK098736]
LOC442325	0.69048	AK130207	NA	Homo sapiens cDNA FLJ26697 fis, clone PCD00618. [AK130207]
THC2689623	0.689629	THC2689623	NA	Q5CHL3_CRYHO (Q5CHL3) Hydroxyproline-rich glycoprotein dz-hrgp, partial (6%) [THC2689623]
CPEB2	0.688948	NM_182485	NA	Homo sapiens cytoplasmic polyadenylation element binding protein 2 (CPEB2), transcript variant B, mRNA [NM_182485]
HERC6	0.688897	NM_017912	55008	Homo sapiens hect domain and RLD 6 (HERC6), mRNA [NM_017912]
DENND4A	0.687993	AL833317	10260	Homo sapiens mRNA; cDNA DKFZp313L197 (from clone DKFZp313L197). [AL833317]
MYD88	0.68667	NM_002468	4615	Homo sapiens myeloid differentiation primary response gene (88) (MYD88), mRNA [NM_002468]
C1R	0.685434	NM_001733	NA	Homo sapiens complement component 1, r subcomponent (C1R), mRNA [NM_001733]
THC2512545	0.685394	THC2512545	NA	Q96IS6_HUMAN (Q96IS6) HSPA8 protein (Fragment), partial (16%) [THC2512545]
NMI	0.684672	NM_004688	9111	Homo sapiens N-myc (and STAT) interactor (NMI), mRNA [NM_004688]
NARG1L	0.684598	NM_024561	79612	Homo sapiens NMDA receptor regulated 1-like (NARG1L), transcript variant 1, mRNA [NM_024561]
PAPPA	0.684209	NM_002581	5069	Homo sapiens pregnancy-associated plasma protein A, pappalysin 1 (PAPPA), mRNA [NM_002581]
LOC650157	0.683334	ENST00000357907	NA	similar to peptidylprolyl isomerase A isoform 1 (LOC650157), mRNA [Source:RefSeq_dna;Acc:XR_018829] [ENST00000357907]
CCRL1	0.682817	NM_178445	NA	Homo sapiens chemokine (C-C motif) receptor-like 1 (CCRL1), transcript variant 1, mRNA [NM_178445]
HRASLS2	0.682676	NM_017878	54979	Homo sapiens HRAS-like suppressor 2 (HRASLS2), mRNA [NM_017878]
THC2630830	0.682414	THC2630830	NA	BC017370 RBX1 protein {Homo sapiens} (exp=-1; wgp=0; cg=0), partial (63%) [THC2630830]
BC018597	0.682403	BC018597	NA	Homo sapiens, clone IMAGE:3869276, mRNA. [BC018597]
CBWD3	0.681365	AK097639	644019	Homo sapiens cDNA FLJ40320 fis, clone TESTI2030770. [AK097639]
A_24_P332504	0.681053	A_24_P332504	NA	Unknown
LBA1	0.680608	ENST00000301807	9881	CDNA FLJ39359 fis, clone PEBLM2004290. (Fragment). [Source:Uniprot/SPTREMBL;Acc:Q8N8K0] [ENST00000301807]
TNF	0.679949	NM_000594	7124	Homo sapiens tumor necrosis factor (TNF superfamily, member 2) (TNF), mRNA [NM_000594]
AK096134	0.679781	AK096134	NA	Homo sapiens cDNA FLJ38815 fis, clone LIVER2007548. [AK096134]
ENST00000247761	0.679604	ENST00000247761	NA	Unknown
THC2726401	0.678098	THC2726401	NA	Q26195_PLAVI (Q26195) Pva1 protein, partial (14%) [THC2726401]
IFIT5	0.677948	NM_012420	24138	Homo sapiens interferon-induced protein with tetratricopeptide repeats 5 (IFIT5), mRNA [NM_012420]
A_24_P24786	0.677747	A_24_P24786	NA	Unknown
PARP10	0.677694	NM_032789	84875	Homo sapiens poly (ADP-ribose) polymerase family, member 10 (PARP10), mRNA [NM_032789]
A_24_P384029	0.676015	A_24_P384029	NA	Unknown
RASGRP3	0.67578	NM_170672	25780	Homo sapiens RAS guanyl releasing protein 3 (calcium and DAG-regulated) (RASGRP3), mRNA [NM_170672]
AF113674	0.675753	AF113674	NA	Homo sapiens clone FLB1727 PRO0398 mRNA, complete cds. [AF113674]
MT1X	0.675053	NM_005952	4501	Homo sapiens metallothionein 1X (MT1X), mRNA [NM_005952]
AXUD1	0.674413	NM_033027	64651	Homo sapiens AXIN1 up-regulated 1 (AXUD1), mRNA [NM_033027]
HOMER1	0.674183	NM_004272	9456	Homo sapiens homer homolog 1 (Drosophila) (HOMER1), mRNA [NM_004272]
A_32_P11425	0.67366	A_32_P11425	55752	Unknown
LOC130728	0.672832	XR_019248	NA	PREDICTED: Homo sapiens similar to 60S ribosomal protein L7 (LOC130728), mRNA [XR_019248]
THC2537829	0.672676	THC2537829	NA	HSU70730 SnoN2 {Homo sapiens} (exp=-1; wgp=0; cg=0), complete [THC2537829]
PDGFRL	0.672188	NM_006207	5157	Homo sapiens platelet-derived growth factor receptor-like (PDGFRL), mRNA [NM_006207]
AL137705	0.671193	AL137705	NA	GB|AL137705.1|AL137705.1 Homo sapiens mRNA; cDNA DKFZp434A1422 (from clone DKFZp434A1422) [NP1167953]
LOC401233	0.669788	NM_001013680	NA	Homo sapiens similar to HIV TAT specific factor 1; cofactor required for Tat activation of HIV-1 transcription (LOC401233), mRNA [NM_001013680]
ENST00000320925	0.669659	ENST00000320925	NA	PREDICTED: Homo sapiens similar to tropomyosin 3 isoform 2 (LOC648282), mRNA [XR_018371]
SCAMP4	0.669647	AK074586	113178	Homo sapiens cDNA FLJ90105 fis, clone HEMBA1006357, highly similar to Secretory carrier membrane protein 4. [AK074586]
LOC345041	0.669361	XR_018747	NA	PREDICTED: Homo sapiens similar to 60 kDa heat shock protein, mitochondrial precursor (Hsp60) (60 kDa chaperonin) (CPN60) (Heat shock protein 60) (HSP-60) (Mitochondrial matrix protein P1) (P60 lymphocyte protein) (HuCHA60) (LOC345041), mRNA [XR_018747]
ADAMTS9	0.668542	NM_182920	NA	Homo sapiens ADAM metallopeptidase with thrombospondin type 1 motif, 9 (ADAMTS9), mRNA [NM_182920]
A_24_P195286	0.667714	A_24_P195286	NA	Unknown
MGC12935	0.667498	BC004565	NA	Homo sapiens hypothetical protein MGC12935, mRNA (cDNA clone IMAGE:4309284), partial cds. [BC004565]
CEACAM20	0.667398	ENST00000316962	NA	Carcinoembryonic antigen-related cell adhesion molecule 20 precursor. [Source:Uniprot/SWISSPROT;Acc:Q6UY09] [ENST00000316962]
LOC401317	0.667373	ENST00000381802	9586	Homo sapiens cDNA clone IMAGE:30398108. [BC087859]
PLAUR	0.667314	NM_001005377	5329	Homo sapiens plasminogen activator, urokinase receptor (PLAUR), transcript variant 3, mRNA [NM_001005377]
TRIM21	0.667306	NM_003141	6737	Homo sapiens tripartite motif-containing 21 (TRIM21), mRNA [NM_003141]
CXCL2	0.667103	NM_002089	2920	Homo sapiens chemokine (C-X-C motif) ligand 2 (CXCL2), mRNA [NM_002089]
AK022379	0.667055	AK022379	NA	Homo sapiens cDNA FLJ12317 fis, clone MAMMA1002058. [AK022379]
ZC3H12A	0.66686	NM_025079	80149	Homo sapiens zinc finger CCCH-type containing 12A (ZC3H12A), mRNA [NM_025079]
A_24_P828125	0.666689	A_24_P828125	NA	Unknown
PAEP	0.666625	NM_002571	5047	Homo sapiens progestagen-associated endometrial protein (placental protein 14, pregnancy-associated endometrial alpha-2-globulin, alpha uterine protein) (PAEP), transcript variant 2, mRNA [NM_002571]
2012-03-08	0.666125	NM_001002265	220972	Homo sapiens membrane-associated ring finger (C3HC4) 8 (MARCH8), transcript variant 6, mRNA [NM_001002265]
CCL20	0.666035	NM_004591	6364	Homo sapiens chemokine (C-C motif) ligand 20 (CCL20), mRNA [NM_004591]
HSPA6	0.666007	NM_002155	3310	Homo sapiens heat shock 70kDa protein 6 (HSP70B') (HSPA6), mRNA [NM_002155]
NEDD4	0.665488	NM_006154	4734	Homo sapiens neural precursor cell expressed, developmentally down-regulated 4 (NEDD4), transcript variant 1, mRNA [NM_006154]
THC2537219	0.664613	THC2537219	NA	Q6ATL9_ORYSA (Q6ATL9) Expressed protein, partial (13%) [THC2537219]
UBQLNL	0.664391	NM_145053	143630	Homo sapiens ubiquilin-like (UBQLNL), mRNA [NM_145053]
HSPB8	0.664233	NM_014365	NA	Homo sapiens heat shock 22kDa protein 8 (HSPB8), mRNA [NM_014365]
A_24_P324538	0.663966	A_24_P324538	NA	Unknown
FBXO6	0.663929	NM_018438	NA	Homo sapiens F-box protein 6 (FBXO6), mRNA [NM_018438]
BC035647	0.663743	BC035647	NA	Homo sapiens, clone IMAGE:5575764, mRNA. [BC035647]
SET	0.663556	NM_003011	NA	Homo sapiens SET translocation (myeloid leukemia-associated) (SET), mRNA [NM_003011]
SYNPO2	0.662114	AL833294	171024	Homo sapiens mRNA; cDNA DKFZp451G189 (from clone DKFZp451G189). [AL833294]
KRT6B	0.662105	NM_005555	3854	Homo sapiens keratin 6B (KRT6B), mRNA [NM_005555]
A_24_P290214	0.66186	A_24_P290214	NA	Unknown
hCG_2041321	0.661537	XM_497719	NA	PREDICTED: Homo sapiens similar to ribosomal protein L27a (LOC391124), mRNA [XM_497719]
LOC646108	0.661345	XR_018144	NA	PREDICTED: Homo sapiens similar to 40S ribosomal protein S7 (S8) (LOC646108), mRNA [XR_018144]
LOC387763	0.661254	ENST00000339446	387763	Homo sapiens hypothetical LOC387763, mRNA (cDNA clone IMAGE:6272440), partial cds. [BC052560]
C16orf81	0.660725	ENST00000321214	NA	Uncharacterized protein C16orf81. [Source:Uniprot/SPTREMBL;Acc:Q8N9R0] [ENST00000321214]
GSDML	0.660601	NM_018530	NA	Homo sapiens gasdermin-like (GSDML), transcript variant 2, mRNA [NM_018530]
TMEM173	0.66049	NM_198282	340061	Homo sapiens transmembrane protein 173 (TMEM173), mRNA [NM_198282]
BU733098	0.660273	BU733098	NA	BU733098 UI-E-CI1-afo-h-12-0-UI.s1 UI-E-CI1 Homo sapiens cDNA clone UI-E-CI1-afo-h-12-0-UI 3', mRNA sequence [BU733098]
LOC341965	0.660178	XR_019103	NA	PREDICTED: Homo sapiens similar to Voltage-dependent anion-selective channel protein 3 (VDAC-3) (hVDAC3) (Outer mitochondrial membrane protein porin 3) (LOC341965), mRNA [XR_019103]
SELI	0.659833	NM_033505	NA	Homo sapiens selenoprotein I (SELI), mRNA [NM_033505]
ENST00000332804	0.659779	ENST00000332804	NA	PREDICTED: Homo sapiens similar to 60S ribosomal protein L22 (Heparin-binding protein HBp15) (LOC727747), mRNA [XR_015114]
NR4A3	0.659714	NM_173198	8013	Homo sapiens nuclear receptor subfamily 4, group A, member 3 (NR4A3), transcript variant 2, mRNA [NM_173198]
FAM46A	0.659176	NM_017633	55603	Homo sapiens family with sequence similarity 46, member A (FAM46A), mRNA [NM_017633]
EGR4	0.658649	NM_001965	NA	Homo sapiens early growth response 4 (EGR4), mRNA [NM_001965]
LOC654780	0.658284	AK095331	NA	Homo sapiens cDNA FLJ38012 fis, clone CTONG2012554. [AK095331]
MST101	0.65821	AK055921	114825	Homo sapiens cDNA FLJ31359 fis, clone MESAN2000501, weakly similar to Homo sapiens DNA cytosine methyltransferase 3 alpha (DNMT3A) mRNA. [AK055921]
ENST00000278654	0.658119	ENST00000278654	NA	OTTHUMP00000030191. [Source:Uniprot/SPTREMBL;Acc:Q9NTT1] [ENST00000278654]
OSTM1	0.657657	NM_014028	28962	Homo sapiens osteopetrosis associated transmembrane protein 1 (OSTM1), mRNA [NM_014028]
BCL2L14	0.657655	NM_138724	NA	Homo sapiens BCL2-like 14 (apoptosis facilitator) (BCL2L14), transcript variant 3, mRNA [NM_138724]
AY203961	0.657203	AY203961	NA	Homo sapiens LP8151 mRNA, complete cds. [AY203961]
MGC46336	0.657158	BC036762	283933	Homo sapiens hypothetical protein MGC46336, mRNA (cDNA clone MGC:46336 IMAGE:5588928), complete cds. [BC036762]
ENST00000375606	0.657026	ENST00000375606	NA	Transmembrane protein 16M (Fragment). [Source:Uniprot/SPTREMBL;Acc:Q5TEV4] [ENST00000375606]
ARL5B	0.656979	NM_178815	NA	Homo sapiens ADP-ribosylation factor-like 5B (ARL5B), mRNA [NM_178815]
A_24_P298928	0.656127	A_24_P298928	NA	Unknown
LOC440396	0.655985	NR_002943	NA	Homo sapiens similar to Heterogeneous nuclear ribonucleoprotein A1 (Helix-destabilizing protein) (Single-strand binding protein) (hnRNP core protein A1) (HDP-1) (Topoisomerase-inhibitor suppressed) (LOC440396) on chromosome 17 [NR_002943]
SIDT1	0.655479	NM_017699	54847	Homo sapiens SID1 transmembrane family, member 1 (SIDT1), mRNA [NM_017699]
THC2481836	0.654498	THC2481836	NA	Q412F2_KINRA (Q412F2) MOSC, partial (10%) [THC2481836]
MCTP1	0.653913	AK025997	79772	Homo sapiens cDNA: FLJ22344 fis, clone HRC06080. [AK025997]
BX091259	0.653667	BX091259	NA	BX091259 BX091259 Soares fetal liver spleen 1NFLS Homo sapiens cDNA clone IMAGp998M13529 ; IMAGE:245556, mRNA sequence [BX091259]
IL10RA	0.653511	NM_001558	3587	Homo sapiens interleukin 10 receptor, alpha (IL10RA), mRNA [NM_001558]
ENST00000390609	0.653492	ENST00000390609	NA	Immunoglobulin heavy chain V gene segment [Source:IMGT/GENE_DB;Acc:IGHV3-23] [ENST00000390609]
LOC346588	0.653103	XR_018027	NA	PREDICTED: Homo sapiens similar to UPF0240 protein C6orf66 (LOC346588), mRNA [XR_018027]
LOC137107	0.651902	XM_070233	NA	PREDICTED: Homo sapiens similar to ribosomal protein L10a (LOC137107), mRNA [XM_070233]
A_24_P298616	0.651819	A_24_P298616	NA	Unknown
PSG5	0.651776	ENST00000342951	5673	Pregnancy-specific beta-1-glycoprotein 5 precursor (PSBG-5) (Fetal liver non-specific cross-reactive antigen 3) (FL-NCA-3). [Source:Uniprot/SWISSPROT;Acc:Q15238] [ENST00000342951]
A_24_P119094	0.651615	A_24_P119094	NA	Unknown
7A5	0.651298	NM_182762	NA	Homo sapiens putative binding protein 7a5 (7A5), mRNA [NM_182762]
LOC389900	0.651175	XR_018290	NA	PREDICTED: Homo sapiens similar to nucleolar protein 11 (LOC389900), mRNA [XR_018290]
DDIT3	0.650737	NM_004083	NA	Homo sapiens DNA-damage-inducible transcript 3 (DDIT3), mRNA [NM_004083]
A_24_P458168	0.65041	A_24_P458168	NA	Unknown
C1S	0.650295	NM_001734	716	Homo sapiens complement component 1, s subcomponent (C1S), transcript variant 1, mRNA [NM_001734]
THC2506377	0.650094	THC2506377	NA	HSU02032 ribosomal protein L23a {Homo sapiens} (exp=-1; wgp=0; cg=0), partial (92%) [THC2506377]
LOC401959	0.649459	XR_019366	NA	PREDICTED: Homo sapiens similar to voltage-dependent anion channel 2 (LOC401959), mRNA [XR_019366]
AK092450	0.648758	AK092450	NA	Homo sapiens cDNA FLJ35131 fis, clone PLACE6008824. [AK092450]
LOC442267	0.648732	XR_019431	NA	PREDICTED: Homo sapiens similar to T-complex protein 1 subunit eta (TCP-1-eta) (CCT-eta) (HIV-1 Nef-interacting protein) (LOC442267), mRNA [XR_019431]
LOC648964	0.648512	XR_018460	NA	PREDICTED: Homo sapiens similar to Translationally-controlled tumor protein (TCTP) (p23) (Histamine-releasing factor) (HRF) (Fortilin) (LOC648964), mRNA [XR_018460]
NPFFR2	0.648218	NM_053036	10886	Homo sapiens neuropeptide FF receptor 2 (NPFFR2), transcript variant 2, mRNA [NM_053036]
IRF1	0.647523	NM_002198	3659	Homo sapiens interferon regulatory factor 1 (IRF1), mRNA [NM_002198]
UCN2	0.647318	NM_033199	90226	Homo sapiens urocortin 2 (UCN2), mRNA [NM_033199]
LOC389386	0.646931	XR_017251	NA	PREDICTED: Homo sapiens similar to leucine aminopeptidase 3 (LOC389386), mRNA [XR_017251]
A_24_P204664	0.646697	A_24_P204664	NA	Unknown
A_24_P929051	0.646519	A_24_P929051	NA	Unknown
ENST00000309901	0.645472	ENST00000309901	NA	PREDICTED: Homo sapiens similar to ribosomal protein L27 (LOC730714), mRNA [XM_001129827]
RGR	0.645392	BC008094	NA	Homo sapiens retinal G protein coupled receptor, mRNA (cDNA clone IMAGE:4179231), complete cds. [BC008094]
BG167658	0.644934	BG167658	NA	BG167658 602342834F1 NIH_MGC_89 Homo sapiens cDNA clone IMAGE:4452825 5', mRNA sequence [BG167658]
A_24_P834066	0.644814	A_24_P834066	NA	Unknown
KLF6	0.644217	NM_001300	1316	Homo sapiens Kruppel-like factor 6 (KLF6), transcript variant 2, mRNA [NM_001300]
MYL3	0.644127	NM_000258	4634	Homo sapiens myosin, light chain 3, alkali; ventricular, skeletal, slow (MYL3), mRNA [NM_000258]
AK021751	0.643892	AK021751	4673	Homo sapiens cDNA FLJ11689 fis, clone HEMBA1004977. [AK021751]
RLTPR	0.643175	AK090421	NA	Homo sapiens mRNA for FLJ00330 protein. [AK090421]
A_24_P196024	0.643135	A_24_P196024	NA	Unknown
MUC13	0.643105	NM_033049	56667	Homo sapiens mucin 13, cell surface associated (MUC13), mRNA [NM_033049]
THEM5	0.64307	NM_182578	284486	Homo sapiens thioesterase superfamily member 5 (THEM5), mRNA [NM_182578]
ENST00000369158	0.642152	ENST00000369158	126961	Histone H3.2 (H3/m) (H3/o). [Source:Uniprot/SWISSPROT;Acc:Q71DI3] [ENST00000369158]
AI123606	0.641982	AI123606	NA	AI123606 oo15f01.x1 Soares_NSF_F8_9W_OT_PA_P_S1 Homo sapiens cDNA clone IMAGE:1566265 3', mRNA sequence [AI123606]
LOC130865	0.641881	XR_019454	NA	PREDICTED: Homo sapiens similar to 60S ribosomal protein L26 (Silica-induced gene 20 protein) (SIG-20) (LOC130865), mRNA [XR_019454]
RND3	0.641365	NM_005168	390	Homo sapiens Rho family GTPase 3 (RND3), mRNA [NM_005168]
DKFZp313P036	0.640857	BX537874	NA	Homo sapiens mRNA; cDNA DKFZp313P036 (from clone DKFZp313P036). [BX537874]
PIP5K1C	0.64041	NM_012398	23396	Homo sapiens phosphatidylinositol-4-phosphate 5-kinase, type I, gamma (PIP5K1C), mRNA [NM_012398]
HADH	0.640407	NM_005327	3033	Homo sapiens hydroxyacyl-Coenzyme A dehydrogenase (HADH), nuclear gene encoding mitochondrial protein, mRNA [NM_005327]
MGC16703	0.64028	NM_145042	NA	Homo sapiens alpha tubulin-like (MGC16703), mRNA [NM_145042]
AY831680	0.639619	AY831680	NA	Homo sapiens HC1 (HC1) mRNA, complete cds. [AY831680]
JMJD6	0.638741	NM_015167	NA	Homo sapiens jumonji domain containing 6 (JMJD6), transcript variant 2, mRNA [NM_015167]
A_24_P264549	0.637809	A_24_P264549	NA	Unknown
MRPL48	0.637413	NM_016055	51642	Homo sapiens mitochondrial ribosomal protein L48 (MRPL48), nuclear gene encoding mitochondrial protein, mRNA [NM_016055]
ENST00000333546	0.637268	ENST00000333546	NA	PREDICTED: Homo sapiens similar to 60S ribosomal protein L23a (LOC391282), mRNA [XM_372878]
LOC441880	0.637151	XR_019100	NA	PREDICTED: Homo sapiens similar to eukaryotic translation elongation factor 1 alpha 1 (LOC441880), mRNA [XR_019100]
THC2651556	0.637141	THC2651556	2009	Q2IQM3_ANADE (Q2IQM3) Transcriptional regulator, Crp/Fnr family, partial (6%) [THC2651556]
MYEOV2	0.636761	AF487338	150678	Homo sapiens multiple myeloma overexpression gene 2 (MYEOV2) mRNA, complete cds. [AF487338]
NACAP1	0.636673	NR_002182	NA	Homo sapiens nascent-polypeptide-associated complex alpha polypeptide pseudogene 1 (NACAP1) on chromosome 8 [NR_002182]
PPP1R15A	0.636538	NM_014330	NA	Homo sapiens protein phosphatase 1, regulatory (inhibitor) subunit 15A (PPP1R15A), mRNA [NM_014330]
C3orf52	0.636537	NM_024616	79669	Homo sapiens chromosome 3 open reading frame 52 (C3orf52), mRNA [NM_024616]
SLFN5	0.636481	NM_144975	162394	Homo sapiens schlafen family member 5 (SLFN5), mRNA [NM_144975]
A_24_P135933	0.635738	A_24_P135933	NA	Unknown
ZNF548	0.635603	NM_152909	147694	Homo sapiens zinc finger protein 548 (ZNF548), mRNA [NM_152909]
LOC391701	0.635227	XR_018509	NA	PREDICTED: Homo sapiens similar to ribosomal protein S23 (LOC391701), mRNA [XR_018509]
ZFAND2A	0.635219	NM_182491	90637	Homo sapiens zinc finger, AN1-type domain 2A (ZFAND2A), mRNA [NM_182491]
LOC642490	0.634403	XR_016152	NA	PREDICTED: Homo sapiens similar to S-phase kinase-associated protein 1A (Cyclin A [XR_016152]
BX118285	0.63424	BX118285	NA	BX118285 Soares_testis_NHT Homo sapiens cDNA clone IMAGp998G173521, mRNA sequence [BX118285]
LOC645207	0.634174	XR_016757	NA	PREDICTED: Homo sapiens similar to Eukaryotic translation initiation factor 4E type 3 (eIF4E type 3) (eIF-4E type 3) (mRNA cap-binding protein type 3) (Eukaryotic translation initiation factor 4E-like 3) (Eukaryotic translation initiation factor 4E h...
DAPP1	0.634136	NM_014395	27071	Homo sapiens dual adaptor of phosphotyrosine and 3-phosphoinositides (DAPP1), mRNA [NM_014395]
ME1	0.633963	NM_002395	4199	Homo sapiens malic enzyme 1, NADP(+)-dependent, cytosolic (ME1), mRNA [NM_002395]
C20orf30	0.633785	NM_001009924	29058	Homo sapiens chromosome 20 open reading frame 30 (C20orf30), transcript variant 2, mRNA [NM_001009924]
ARRDC2	0.633708	NM_015683	27106	Homo sapiens arrestin domain containing 2 (ARRDC2), transcript variant 1, mRNA [NM_015683]
VNN3	0.633555	NM_018399	NA	Homo sapiens vanin 3 (VNN3), transcript variant 1, mRNA [NM_018399]
A_24_P493005	0.632717	A_24_P493005	NA	Unknown
ZBTB5	0.632646	NM_014872	9925	Homo sapiens zinc finger and BTB domain containing 5 (ZBTB5), mRNA [NM_014872]
SLC46A1	0.632496	NM_080669	113235	Homo sapiens proton-coupled folate transporter (PCFT), mRNA [NM_080669]
SOCS2	0.632056	NM_003877	8835	Homo sapiens suppressor of cytokine signaling 2 (SOCS2), mRNA [NM_003877]
CSF3	0.631848	NM_000759	1440	Homo sapiens colony stimulating factor 3 (granulocyte) (CSF3), transcript variant 1, mRNA [NM_000759]
OBFC2A	0.631426	NM_001031716	64859	Homo sapiens oligonucleotide/oligosaccharide-binding fold containing 2A (OBFC2A), mRNA [NM_001031716]
TK1	0.631187	NM_003258	7083	Homo sapiens thymidine kinase 1, soluble (TK1), mRNA [NM_003258]
ENST00000330044	0.630002	ENST00000330044	NA	Unknown
SUSD3	0.6298	NM_145006	203328	Homo sapiens sushi domain containing 3 (SUSD3), mRNA [NM_145006]
A_24_P230195	0.629644	A_24_P230195	NA	Unknown
BC030094	0.629489	BC030094	NA	Homo sapiens cDNA clone IMAGE:4794941. [BC030094]
TRIM38	0.628799	NM_006355	NA	Homo sapiens tripartite motif-containing 38 (TRIM38), mRNA [NM_006355]
EXOC8	0.628609	NM_175876	149371	Homo sapiens exocyst complex component 8 (EXOC8), mRNA [NM_175876]
LOC92482	0.628592	BC073157	92482	Homo sapiens hypothetical protein LOC92482, mRNA (cDNA clone IMAGE:6063114), partial cds. [BC073157]
PNPLA5	0.628476	NM_138814	150379	Homo sapiens patatin-like phospholipase domain containing 5 (PNPLA5), mRNA [NM_138814]
AK023773	0.628435	AK023773	NA	Homo sapiens cDNA FLJ13711 fis, clone PLACE2000379. [AK023773]
A_32_P64928	0.628059	A_32_P64928	NA	Unknown
AF085913	0.627966	AF085913	NA	Homo sapiens full length insert cDNA clone YR04D03. [AF085913]
NFKBIE	0.627932	NM_004556	4794	Homo sapiens nuclear factor of kappa light polypeptide gene enhancer in B-cells inhibitor, epsilon (NFKBIE), mRNA [NM_004556]
C16orf33	0.627321	NM_024571	NA	Homo sapiens chromosome 16 open reading frame 33 (C16orf33), mRNA [NM_024571]
NR1D1	0.62692	NM_021724	9572	Homo sapiens nuclear receptor subfamily 1, group D, member 1 (NR1D1), mRNA [NM_021724]
MAP3K13	0.626896	NM_004721	9175	Homo sapiens mitogen-activated protein kinase kinase kinase 13 (MAP3K13), mRNA [NM_004721]
A_24_P358205	0.626407	A_24_P358205	NA	Unknown
TXNL6	0.626326	NM_138454	115861	Homo sapiens thioredoxin-like 6 (TXNL6), mRNA [NM_138454]
A_32_P225768	0.626053	A_32_P225768	NA	Unknown
IL15	0.625902	NM_172174	3600	Homo sapiens interleukin 15 (IL15), transcript variant 1, mRNA [NM_172174]
GMEB2	0.625866	NM_012384	26205	Homo sapiens glucocorticoid modulatory element binding protein 2 (GMEB2), mRNA [NM_012384]
A_24_P221778	0.625581	A_24_P221778	NA	Unknown
TBC1D12	0.625425	AJ404330	23232	Homo sapiens partial mRNA for KIAA0608 transcript, 3' UTR. [AJ404330]
SP100	0.625309	NM_001080391	6672	Homo sapiens SP100 nuclear antigen (SP100), transcript variant 1, mRNA [NM_001080391]
THC2535569	0.625055	THC2535569	NA	AI565054 tq79a09.x1 NCI_CGAP_Ut1 Homo sapiens cDNA clone IMAGE:2215000 3', mRNA sequence [AI565054]
SAR1P3	0.62438	ENST00000309746	NA	PREDICTED: Homo sapiens SAR1 gene homolog (S. cerevisiae) pseudogene 3 (SAR1P3), mRNA [XM_293671]
BIRC3	0.624313	NM_001165	330	Homo sapiens baculoviral IAP repeat-containing 3 (BIRC3), transcript variant 1, mRNA [NM_001165]
LOC441108	0.624309	AK025221	NA	Homo sapiens cDNA: FLJ21568 fis, clone COL06492. [AK025221]
GNRH2	0.62423	NM_001501	NA	Homo sapiens gonadotropin-releasing hormone 2 (GNRH2), transcript variant 1, mRNA [NM_001501]
RASGEF1B	0.624185	NM_152545	NA	Homo sapiens RasGEF domain family, member 1B (RASGEF1B), mRNA [NM_152545]
UAP1L1	0.624176	NM_207309	91373	Homo sapiens UDP-N-acteylglucosamine pyrophosphorylase 1-like 1 (UAP1L1), mRNA [NM_207309]
HHIP	0.624109	NM_022475	64399	Homo sapiens hedgehog interacting protein (HHIP), mRNA [NM_022475]
AF007192	0.623694	AF007192	NA	Homo sapiens SIB 297 intestinal mucin (MUC3) mRNA, partial cds. [AF007192]
THC2588113	0.623671	THC2588113	NA	AF176901 Latimeria menadoensis tRNA-Glu gene, partial sequence; cytochrome b gene, complete cds; tRNA-Thr, tRNA-Pro, and tRNA-Phe genes, complete sequence; 12S ribosomal RNA gene, complete sequence; tRNA-Val gene, complete sequence; and 16S ribosomal...
AW365443	0.623648	AW365443	NA	AW365443 MR0-HT0072-051099-002-f02 HT0072 Homo sapiens cDNA, mRNA sequence [AW365443]
BCL2A1	0.623575	NM_004049	597	Homo sapiens BCL2-related protein A1 (BCL2A1), mRNA [NM_004049]
ZCRB1	0.623511	NM_033114	85437	Homo sapiens zinc finger CCHC-type and RNA binding motif 1 (ZCRB1), mRNA [NM_033114]
A_24_P502752	0.623471	A_24_P502752	NA	Unknown
ENST00000390439	0.623034	ENST00000390439	NA	T-cell receptor alpha V gene segment [Source:IMGT/GENE_DB;Acc:TRAV13-2] [ENST00000390439]
A_24_P281025	0.622838	A_24_P281025	NA	Unknown
A_24_P409410	0.622734	A_24_P409410	NA	Unknown
UBE1L	0.622672	NM_003335	NA	Homo sapiens ubiquitin-activating enzyme E1-like (UBE1L), mRNA [NM_003335]
DIABLO	0.621982	NM_019887	56616	Homo sapiens diablo homolog (Drosophila) (DIABLO), nuclear gene encoding mitochondrial protein, transcript variant 1, mRNA [NM_019887]
AK023077	0.621966	AK023077	57602	Homo sapiens cDNA FLJ13015 fis, clone NT2RP3000622. [AK023077]
ICMT	0.621647	NM_012405	23463	Homo sapiens isoprenylcysteine carboxyl methyltransferase (ICMT), mRNA [NM_012405]
LOC728550	0.621075	XM_001127738	NA	PREDICTED: Homo sapiens similar to CoLlagen sequence X-hybridizing family member (clx-1) (LOC728550), mRNA [XM_001127738]
AK056283	0.621012	AK056283	NA	Homo sapiens cDNA FLJ31721 fis, clone NT2RI2006667. [AK056283]
ENST00000359589	0.620812	ENST00000359589	NA	Unknown
RELB	0.62076	NM_006509	5971	Homo sapiens v-rel reticuloendotheliosis viral oncogene homolog B, nuclear factor of kappa light polypeptide gene enhancer in B-cells 3 (avian) (RELB), mRNA [NM_006509]
BATF	0.62057	NM_006399	10538	Homo sapiens basic leucine zipper transcription factor, ATF-like (BATF), mRNA [NM_006399]
LARP2	0.620221	NM_032239	55132	Homo sapiens La ribonucleoprotein domain family, member 2 (LARP2), transcript variant 3, mRNA [NM_032239]
FAM43B	0.620108	NM_207334	163933	Homo sapiens family with sequence similarity 43, member B (FAM43B), mRNA [NM_207334]
A_24_P752279	0.619929	A_24_P752279	NA	Unknown
NUDT12	0.619872	NM_031438	83594	Homo sapiens nudix (nucleoside diphosphate linked moiety X)-type motif 12 (NUDT12), mRNA [NM_031438]
A_24_P367169	0.619639	A_24_P367169	NA	Unknown
A_32_P71183	0.618955	A_32_P71183	NA	Unknown
NDUFB1	0.618939	NM_004545	4707	Homo sapiens NADH dehydrogenase (ubiquinone) 1 beta subcomplex, 1, 7kDa (NDUFB1), mRNA [NM_004545]
AK127969	0.618756	AK127969	NA	Homo sapiens cDNA FLJ46084 fis, clone TESTI2006543. [AK127969]
TLR3	0.618543	NM_003265	7098	Homo sapiens toll-like receptor 3 (TLR3), mRNA [NM_003265]
CDC42EP2	0.618516	NM_006779	10435	Homo sapiens CDC42 effector protein (Rho GTPase binding) 2 (CDC42EP2), mRNA [NM_006779]
SLC22A18AS	0.618054	NM_007105	5003	Homo sapiens solute carrier family 22 (organic cation transporter), member 18 antisense (SLC22A18AS), mRNA [NM_007105]
LOC641850	0.61801	XR_018034	NA	PREDICTED: Homo sapiens similar to ATP synthase B chain, mitochondrial precursor (LOC641850), mRNA [XR_018034]
RNF19	0.617987	NM_183419	NA	Homo sapiens ring finger protein 19 (RNF19), transcript variant 1, mRNA [NM_183419]
EGR2	0.61783	NM_000399	1959	Homo sapiens early growth response 2 (Krox-20 homolog, Drosophila) (EGR2), mRNA [NM_000399]
ZBTB47	0.617012	NM_145166	92999	Homo sapiens zinc finger and BTB domain containing 47 (ZBTB47), mRNA [NM_145166]
A_24_P127082	0.6168	A_24_P127082	NA	Unknown
HLF	0.616214	NM_002126	3131	Homo sapiens hepatic leukemia factor (HLF), mRNA [NM_002126]
LOC651688	0.616078	XR_019160	NA	PREDICTED: Homo sapiens similar to eukaryotic translation elongation factor 1 alpha 1 (LOC651688), mRNA [XR_019160]
SERPINB9	0.615286	NM_004155	5272	Homo sapiens serpin peptidase inhibitor, clade B (ovalbumin), member 9 (SERPINB9), mRNA [NM_004155]
OR5L2	0.615211	NM_001004739	26338	Homo sapiens olfactory receptor, family 5, subfamily L, member 2 (OR5L2), mRNA [NM_001004739]
VCAM1	0.615202	NM_001078	7412	Homo sapiens vascular cell adhesion molecule 1 (VCAM1), transcript variant 1, mRNA [NM_001078]
ENST00000308819	0.614838	ENST00000308819	NA	similar to chloride intracellular channel 1 (LOC732322), mRNA [Source:RefSeq_dna;Acc:XR_015829] [ENST00000308819]
A_24_P477353	0.61453	A_24_P477353	NA	Unknown
LOC643981	0.614432	XR_018444	NA	PREDICTED: Homo sapiens similar to 40S ribosomal protein S3a (V-fos transformation effector protein) (LOC643981), mRNA [XR_018444]
NUDCD2	0.614376	NM_145266	134492	Homo sapiens NudC domain containing 2 (NUDCD2), mRNA [NM_145266]
KRT6A	0.614374	NM_005554	NA	Homo sapiens keratin 6A (KRT6A), mRNA [NM_005554]
NDUFB8	0.614178	NM_005004	4714	Homo sapiens NADH dehydrogenase (ubiquinone) 1 beta subcomplex, 8, 19kDa (NDUFB8), mRNA [NM_005004]
MMP19	0.614142	NM_002429	4327	Homo sapiens matrix metallopeptidase 19 (MMP19), transcript variant 1, mRNA [NM_002429]
THC2577186	0.61356	THC2577186	NA	AF450266 NUCB2 protein {Homo sapiens} (exp=-1; wgp=0; cg=0), partial (49%) [THC2577186]
PDE4C	0.613433	Z46632	5143	H.sapiens HSPDE4C1 gene for 3',5'-cyclic AMP phosphodiesterase. [Z46632]
A_24_P49421	0.613382	A_24_P49421	NA	Unknown
A_24_P255763	0.613301	A_24_P255763	NA	Unknown
AK092921	0.613165	AK092921	NA	Homo sapiens cDNA FLJ35602 fis, clone SPLEN2009088, highly similar to HLA CLASS I HISTOCOMPATIBILITY ANTIGEN. [AK092921]
PRNT	0.61301	NM_177549	NA	Homo sapiens prion protein (testis specific) (PRNT), mRNA [NM_177549]
BX098326	0.612982	BX098326	NA	BX098326 NCI_CGAP_CLL1 Homo sapiens cDNA clone IMAGp998A025198, mRNA sequence [BX098326]
LOC390482	0.612392	XR_018461	NA	PREDICTED: Homo sapiens similar to Aldose reductase (AR) (Aldehyde reductase) (LOC390482), mRNA [XR_018461]
THC2753719	0.612175	THC2753719	NA	O97640_FELCA (O97640) Fibrinogen A-alpha chain (Fragment), partial (16%) [THC2753719]
LOC133874	0.612017	BC092511	133874	Homo sapiens cDNA clone IMAGE:5271968. [BC092511]
A_24_P169593	0.611172	A_24_P169593	NA	Unknown
G0S2	0.611122	NM_015714	50486	Homo sapiens G0/G1switch 2 (G0S2), mRNA [NM_015714]
JAK2	0.610613	NM_004972	3717	Homo sapiens Janus kinase 2 (a protein tyrosine kinase) (JAK2), mRNA [NM_004972]
CSAG3A	0.610598	NM_203311	NA	Homo sapiens CSAG family, member 3A (CSAG3A), mRNA [NM_203311]
NDUFA3	0.610517	NM_004542	4696	Homo sapiens NADH dehydrogenase (ubiquinone) 1 alpha subcomplex, 3, 9kDa (NDUFA3), mRNA [NM_004542]
ENST00000356177	0.610426	ENST00000356177	NA	Histone H2A type 1 (H2A.1). [Source:Uniprot/SWISSPROT;Acc:P0C0S8] [ENST00000356177]
TNFSF15	0.610409	NM_005118	9966	Homo sapiens tumor necrosis factor (ligand) superfamily, member 15 (TNFSF15), mRNA [NM_005118]
CACNA1I	0.610107	NM_021096	8911	Homo sapiens calcium channel, voltage-dependent, T type, alpha 1I subunit (CACNA1I), transcript variant 1, mRNA [NM_021096]
LOC145694	0.609922	AK056793	NA	Homo sapiens cDNA FLJ32231 fis, clone PLACE6004491. [AK056793]
LOC648969	0.609674	XR_018533	NA	PREDICTED: Homo sapiens similar to High mobility group protein B3 (High mobility group protein 4) (HMG-4) (High mobility group protein 2a) (HMG-2a) (LOC648969), mRNA [XR_018533]
TNFRSF9	0.609148	NM_001561	3604	Homo sapiens tumor necrosis factor receptor superfamily, member 9 (TNFRSF9), mRNA [NM_001561]
AK094950	0.609087	AK094950	NA	Homo sapiens cDNA FLJ37631 fis, clone BRCOC2015944. [AK094950]
THC2567891	0.608912	THC2567891	NA	Q6NXR8_HUMAN (Q6NXR8) Ribosomal protein S3a, partial (91%) [THC2567891]
IBRDC3	0.608136	NM_153341	NA	Homo sapiens IBR domain containing 3 (IBRDC3), mRNA [NM_153341]
A_24_P921597	0.607684	A_24_P921597	NA	Unknown
LOC643220	0.607555	XR_016530	NA	PREDICTED: Homo sapiens similar to ribosomal protein L3 isoform a (LOC643220), mRNA [XR_016530]
LOC645097	0.607529	XR_018985	NA	PREDICTED: Homo sapiens similar to 40S ribosomal protein S7 (S8) (LOC645097), mRNA [XR_018985]
LOC550643	0.607313	BX537532	NA	Homo sapiens mRNA; cDNA DKFZp686L07201 (from clone DKFZp686L07201). [BX537532]
HIST1H3G	0.607245	NM_003534	8350	Homo sapiens histone cluster 1, H3g (HIST1H3G), mRNA [NM_003534]
AV756170	0.607168	AV756170	NA	AV756170 BM Homo sapiens cDNA clone BMFBGA09 5', mRNA sequence [AV756170]
HSD11B1	0.607133	NM_181755	3290	Homo sapiens hydroxysteroid (11-beta) dehydrogenase 1 (HSD11B1), transcript variant 2, mRNA [NM_181755]
LOC649228	0.606765	XR_018545	NA	PREDICTED: Homo sapiens similar to 60S ribosomal protein L11 (LOC649228), mRNA [XR_018545]
AK129982	0.606687	AK129982	NA	Homo sapiens cDNA FLJ26472 fis, clone KDN04506. [AK129982]
LBH	0.606613	NM_030915	81606	Homo sapiens limb bud and heart development homolog (mouse) (LBH), mRNA [NM_030915]
A_24_P698759	0.606571	A_24_P698759	NA	Unknown
A_24_P203814	0.60637	A_24_P203814	NA	Unknown
A_24_P358390	0.606341	A_24_P358390	NA	Unknown
A_23_P200955	0.606004	A_23_P200955	NA	Unknown
A_24_P384200	0.60594	A_24_P384200	NA	Unknown
LOC114984	0.605902	NM_138439	114984	Homo sapiens hypothetical protein BC014089 (LOC114984), mRNA [NM_138439]
A_24_P93052	0.605577	A_24_P93052	NA	Unknown
CKLF	0.605576	NM_181641	51192	Homo sapiens chemokine-like factor (CKLF), transcript variant 4, mRNA [NM_181641]
ASCL5	0.605246	XM_940966	NA	PREDICTED: Homo sapiens similar to Achaete-scute homolog 3 (bHLH transcriptional regulator Sgn-1) (Mash-3) (LOC647219), mRNA [XM_940966]
AK094296	0.605072	AK094296	NA	Homo sapiens cDNA FLJ36977 fis, clone BRACE2006344. [AK094296]
A_24_P375132	0.604823	A_24_P375132	NA	Unknown
ADRB2	0.604394	NM_000024	154	Homo sapiens adrenergic, beta-2-, receptor, surface (ADRB2), mRNA [NM_000024]
TSPAN6	0.604253	NM_003270	7105	Homo sapiens tetraspanin 6 (TSPAN6), mRNA [NM_003270]
CYB5A	0.604159	NM_001914	1528	Homo sapiens cytochrome b5 type A (microsomal) (CYB5A), transcript variant 2, mRNA [NM_001914]
BX089650	0.603263	BX089650	NA	BX089650 Soares_senescent_fibroblasts_NbHSF Homo sapiens cDNA clone IMAGp998G064262 ; IMAGE:1678877, mRNA sequence [BX089650]
RGS20	0.603161	NM_170587	8601	Homo sapiens regulator of G-protein signalling 20 (RGS20), transcript variant 1, mRNA [NM_170587]
GBAS	0.603092	NM_001483	2631	Homo sapiens glioblastoma amplified sequence (GBAS), mRNA [NM_001483]
CLDN11	0.602988	NM_005602	5010	Homo sapiens claudin 11 (oligodendrocyte transmembrane protein) (CLDN11), mRNA [NM_005602]
PPP1R7	0.602949	NM_002712	NA	Homo sapiens protein phosphatase 1, regulatory (inhibitor) subunit 7 (PPP1R7), mRNA [NM_002712]
LOC390413	0.60283	XR_018341	NA	PREDICTED: Homo sapiens similar to 60S ribosomal protein L7 (LOC390413), mRNA [XR_018341]
LOC401975	0.601872	XR_017247	NA	PREDICTED: Homo sapiens similar to ribosomal protein S3a (LOC401975), mRNA [XR_017247]
TMEM27	0.601677	NM_020665	57393	Homo sapiens transmembrane protein 27 (TMEM27), mRNA [NM_020665]
BC068044	0.601462	BC068044	NA	Homo sapiens cDNA clone IMAGE:6380649, containing frame-shift errors. [BC068044]
CD38	0.601237	NM_001775	952	Homo sapiens CD38 molecule (CD38), mRNA [NM_001775]
BIC	0.601115	NR_001458	NA	Homo sapiens BIC transcript (BIC) on chromosome 21 [NR_001458]
THC2594845	0.600753	THC2594845	NA	AF246221 transmembrane protein BRI {Homo sapiens} (exp=-1; wgp=0; cg=0), partial (43%) [THC2594845]
A_24_P341078	0.600335	A_24_P341078	NA	Unknown
THC2652429	0.600323	THC2652429	NA	CF066_HUMAN (Q9P032) UPF0240 protein C6orf66, partial (83%) [THC2652429]
LOC442256	0.600079	XR_019213	NA	PREDICTED: Homo sapiens hypothetical LOC442256 (LOC442256), mRNA [XR_019213]
LOC341346	0.599964	XM_292021	341346	PREDICTED: Homo sapiens hypothetical LOC341346 (LOC341346), mRNA [XM_292021]
TMEM51	0.599732	NM_018022	55092	Homo sapiens transmembrane protein 51 (TMEM51), mRNA [NM_018022]
LOC391247	0.599656	XR_019065	NA	PREDICTED: Homo sapiens similar to DNA replication complex GINS protein PSF2 (LOC391247), mRNA [XR_019065]
SNF1LK2	0.599091	NM_015191	23235	Homo sapiens SNF1-like kinase 2 (SNF1LK2), mRNA [NM_015191]
APOBEC3B	0.598036	NM_004900	200315	Homo sapiens apolipoprotein B mRNA editing enzyme, catalytic polypeptide-like 3B (APOBEC3B), mRNA [NM_004900]
RPS3A	0.597888	NM_001006	NA	Homo sapiens ribosomal protein S3A (RPS3A), mRNA [NM_001006]
CR622072	0.597207	CR622072	NA	full-length cDNA clone CS0DF032YA11 of Fetal brain of Homo sapiens (human) [CR622072]
LOC729279	0.597161	XR_015921	NA	PREDICTED: Homo sapiens hypothetical protein LOC729279 (LOC729279), mRNA [XR_015921]
HIST1H3J	0.596777	NM_003535	8350	Homo sapiens histone cluster 1, H3j (HIST1H3J), mRNA [NM_003535]
CXCL3	0.596744	NM_002090	2921	Homo sapiens chemokine (C-X-C motif) ligand 3 (CXCL3), mRNA [NM_002090]
GADD45B	0.596647	NM_015675	4616	Homo sapiens growth arrest and DNA-damage-inducible, beta (GADD45B), mRNA [NM_015675]
E2F1	0.596633	NM_005225	1869	Homo sapiens E2F transcription factor 1 (E2F1), mRNA [NM_005225]
C2orf27	0.596597	NM_013310	29798	Homo sapiens chromosome 2 open reading frame 27 (C2orf27), mRNA [NM_013310]
A_24_P7181	0.596537	A_24_P7181	NA	Unknown
LOC731519	0.596517	XR_015952	NA	PREDICTED: Homo sapiens similar to High mobility group protein B1 (High mobility group protein 1) (HMG-1) (Amphoterin) (Heparin-binding protein p30) (LOC731519), mRNA [XR_015952]
A_24_P452175	0.596376	A_24_P452175	NA	Unknown
ENO1B	0.596344	X66610	NA	H.sapiens mRNA for enolase. [X66610]
A_24_P289984	0.596262	A_24_P289984	NA	Unknown
AK022038	0.595722	AK022038	NA	Homo sapiens cDNA FLJ11976 fis, clone HEMBB1001253. [AK022038]
A_24_P41540	0.595192	A_24_P41540	NA	Unknown
A_24_P685729	0.595156	A_24_P685729	NA	Unknown
LOC390411	0.595004	XR_018240	NA	PREDICTED: Homo sapiens similar to nucleophosmin 1 isoform 1 (LOC390411), mRNA [XR_018240]
LOC124496	0.594914	XR_019587	NA	PREDICTED: Homo sapiens similar to ATP synthase B chain, mitochondrial precursor (LOC124496), mRNA [XR_019587]
GPR17	0.594078	NM_005291	2840	Homo sapiens G protein-coupled receptor 17 (GPR17), mRNA [NM_005291]
BC028232	0.593815	BC028232	NA	Homo sapiens, clone IMAGE:5221276, mRNA, partial cds. [BC028232]
MRPL23	0.593433	NM_021134	6150	Homo sapiens mitochondrial ribosomal protein L23 (MRPL23), nuclear gene encoding mitochondrial protein, mRNA [NM_021134]
THC2559929	0.592831	THC2559929	NA	Q9UP60_HUMAN (Q9UP60) SNC73 protein, partial (54%) [THC2559929]
ENST00000382921	0.592423	ENST00000382921	55269	paraspeckle protein 1 [Source:RefSeq_peptide;Acc:NP_001035879] [ENST00000382921]
A_24_P49860	0.592402	A_24_P49860	NA	Unknown
CLEC4M	0.592003	NM_214677	10332	Homo sapiens C-type lectin domain family 4, member M (CLEC4M), transcript variant 4, mRNA [NM_214677]
INE1	0.591787	BC069772	NA	Homo sapiens cDNA clone MGC:97335 IMAGE:7262587, complete cds. [BC069772]
PECR	0.591768	NM_018441	55825	Homo sapiens peroxisomal trans-2-enoyl-CoA reductase (PECR), mRNA [NM_018441]
LOC645161	0.5916	XM_928198	NA	PREDICTED: Homo sapiens similar to 60S ribosomal protein L12 (LOC645161), mRNA [XM_928198]
A_24_P324074	0.591495	A_24_P324074	NA	Unknown
GTPBP2	0.591304	NM_019096	54676	Homo sapiens GTP binding protein 2 (GTPBP2), mRNA [NM_019096]
RAP2B	0.591086	NM_002886	5912	Homo sapiens RAP2B, member of RAS oncogene family (RAP2B), mRNA [NM_002886]
B3GNT7	0.591035	NM_145236	93010	Homo sapiens UDP-GlcNAc:betaGal beta-1,3-N-acetylglucosaminyltransferase 7 (B3GNT7), mRNA [NM_145236]
PAPD5	0.590849	NM_001040285	64282	Homo sapiens PAP associated domain containing 5 (PAPD5), transcript variant 2, mRNA [NM_001040285]
BX537551	0.590464	BX537551	NA	Homo sapiens mRNA; cDNA DKFZp686M0346 (from clone DKFZp686M0346). [BX537551]
PIM1	0.590225	NM_002648	5292	Homo sapiens pim-1 oncogene (PIM1), mRNA [NM_002648]
A_24_P418786	0.59021	A_24_P418786	NA	Unknown
RIPK2	0.589941	NM_003821	8767	Homo sapiens receptor-interacting serine-threonine kinase 2 (RIPK2), mRNA [NM_003821]
A_24_P745960	0.589564	A_24_P745960	NA	Unknown
CEACAM1	0.589272	NM_001024912	NA	Homo sapiens carcinoembryonic antigen-related cell adhesion molecule 1 (biliary glycoprotein) (CEACAM1), transcript variant 2, mRNA [NM_001024912]
ODC1	0.58921	NM_002539	4953	Homo sapiens ornithine decarboxylase 1 (ODC1), mRNA [NM_002539]
A_24_P384210	0.589167	A_24_P384210	NA	Unknown
ZBTB25	0.588966	NM_006977	7597	Homo sapiens zinc finger and BTB domain containing 25 (ZBTB25), mRNA [NM_006977]
RPL23AP7	0.588805	NR_000029	NA	Homo sapiens ribosomal protein L23a pseudogene 7 (RPL23AP7) on chromosome 2 [NR_000029]
COX11	0.588721	NM_004375	1353	Homo sapiens COX11 homolog, cytochrome c oxidase assembly protein (yeast) (COX11), nuclear gene encoding mitochondrial protein, mRNA [NM_004375]
SNRPC	0.588702	NM_003093	6631	Homo sapiens small nuclear ribonucleoprotein polypeptide C (SNRPC), mRNA [NM_003093]
N4BP1	0.588636	NM_153029	9683	Homo sapiens Nedd4 binding protein 1 (N4BP1), mRNA [NM_153029]
PCMTD1	0.588375	NM_052937	115294	Homo sapiens protein-L-isoaspartate (D-aspartate) O-methyltransferase domain containing 1 (PCMTD1), mRNA [NM_052937]
PYY2	0.588017	NR_003064	NA	Homo sapiens peptide YY, 2 (seminalplasmin) (PYY2) on chromosome 17 [NR_003064]
LCE1A	0.587841	ENST00000368766	353131	Late cornified envelope protein 1A (Late envelope protein 1). [Source:Uniprot/SWISSPROT;Acc:Q5T7P2] [ENST00000368766]
A_32_P160793	0.587839	A_32_P160793	NA	Unknown
TIPARP	0.587353	NM_015508	25976	Homo sapiens TCDD-inducible poly(ADP-ribose) polymerase (TIPARP), mRNA [NM_015508]
A_24_P375573	0.587105	A_24_P375573	NA	Unknown
A_24_P392271	0.586782	A_24_P392271	NA	Unknown
LOC645412	0.586594	XR_016930	NA	PREDICTED: Homo sapiens similar to 40S ribosomal protein S16 (LOC645412), mRNA [XR_016930]
APOBEC3D	0.586541	CR456396	NA	Homo sapiens bK150C2.9 full length open reading frame (ORF) cDNA clone (cDNA clone C22ORF:pGEM.bK150C2.9). [CR456396]
A_24_P126902	0.58618	A_24_P126902	NA	Unknown
RBM11	0.586039	NM_144770	54033	Homo sapiens RNA binding motif protein 11 (RBM11), mRNA [NM_144770]
GZF1	0.58573	NM_022482	64412	Homo sapiens GDNF-inducible zinc finger protein 1 (GZF1), mRNA [NM_022482]
NDUFA1	0.585501	NM_004541	NA	Homo sapiens NADH dehydrogenase (ubiquinone) 1 alpha subcomplex, 1, 7.5kDa (NDUFA1), nuclear gene encoding mitochondrial protein, mRNA [NM_004541]
RRM2	0.585327	NM_001034	6241	Homo sapiens ribonucleotide reductase M2 polypeptide (RRM2), mRNA [NM_001034]
ARL14	0.584817	NM_025047	80117	Homo sapiens ADP-ribosylation factor-like 14 (ARL14), mRNA [NM_025047]
A_32_P169353	0.584625	A_32_P169353	NA	Unknown
NDUFB6	0.584618	NM_182739	NA	Homo sapiens NADH dehydrogenase (ubiquinone) 1 beta subcomplex, 6, 17kDa (NDUFB6), nuclear gene encoding mitochondrial protein, transcript variant 2, mRNA [NM_182739]
HIST1H2BJ	0.584436	NM_021058	8970	Homo sapiens histone cluster 1, H2bj (HIST1H2BJ), mRNA [NM_021058]
HIST1H4A	0.584403	NM_003538	8294	Homo sapiens histone cluster 1, H4a (HIST1H4A), mRNA [NM_003538]
BP871540	0.584375	BP871540	NA	BP871540 Sugano cDNA library, embryonal kidney Homo sapiens cDNA clone HKR00303, mRNA sequence [BP871540]
IL32	0.584302	NM_001012631	9235	Homo sapiens interleukin 32 (IL32), transcript variant 1, mRNA [NM_001012631]
RAD51	0.584218	NM_002875	5888	Homo sapiens RAD51 homolog (RecA homolog, E. coli) (S. cerevisiae) (RAD51), transcript variant 1, mRNA [NM_002875]
LOC442153	0.583858	XR_018457	NA	PREDICTED: Homo sapiens similar to peptidase (prosome, macropain) 26S subunit, ATPase 1 (LOC442153), mRNA [XR_018457]
PGA5	0.583557	NM_014224	643834	Homo sapiens pepsinogen 5, group I (pepsinogen A) (PGA5), mRNA [NM_014224]
FLJ11171	0.583479	NM_018348	55783	Homo sapiens hypothetical protein FLJ11171 (FLJ11171), mRNA [NM_018348]
TLK2	0.583361	NM_006852	NA	Homo sapiens tousled-like kinase 2 (TLK2), mRNA [NM_006852]
A_24_P101271	0.583176	A_24_P101271	NA	Unknown
PBEF1	0.583165	NM_005746	10135	Homo sapiens pre-B-cell colony enhancing factor 1 (PBEF1), mRNA [NM_005746]
BC043547	0.583141	BC043547	NA	Homo sapiens, clone IMAGE:5171873, mRNA. [BC043547]
A_24_P832737	0.583133	A_24_P832737	NA	Unknown
A_24_P872359	0.582788	A_24_P872359	NA	Unknown
PHPT1	0.582686	NM_014172	29085	Homo sapiens phosphohistidine phosphatase 1 (PHPT1), mRNA [NM_014172]
KIAA1622	0.582684	NM_020958	57718	Homo sapiens KIAA1622 (KIAA1622), transcript variant 2, mRNA [NM_020958]
SNCB	0.582678	NM_001001502	6620	Homo sapiens synuclein, beta (SNCB), transcript variant 1, mRNA [NM_001001502]
C15orf48	0.582073	NM_032413	84419	Homo sapiens chromosome 15 open reading frame 48 (C15orf48), transcript variant 2, mRNA [NM_032413]
MAFF	0.581713	NM_012323	23764	Homo sapiens v-maf musculoaponeurotic fibrosarcoma oncogene homolog F (avian) (MAFF), transcript variant 1, mRNA [NM_012323]
PIAS4	0.581658	NM_015897	NA	Homo sapiens protein inhibitor of activated STAT, 4 (PIAS4), mRNA [NM_015897]
BE839843	0.581207	BE839843	NA	BE839843 QV0-FN0180-140700-302-g04 FN0180 Homo sapiens cDNA, mRNA sequence [BE839843]
RAB30	0.581076	NM_014488	27314	Homo sapiens RAB30, member RAS oncogene family (RAB30), mRNA [NM_014488]
PTGS2	0.581018	NM_000963	5743	Homo sapiens prostaglandin-endoperoxide synthase 2 (prostaglandin G/H synthase and cyclooxygenase) (PTGS2), mRNA [NM_000963]
FRMD4B	0.580748	AB023230	23150	Homo sapiens mRNA for KIAA1013 protein, partial cds. [AB023230]
AK098134	0.580695	AK098134	NA	Homo sapiens cDNA FLJ40815 fis, clone TRACH2010600. [AK098134]
RAB42	0.58048	NM_152304	115273	Homo sapiens RAB42, member RAS oncogene family (RAB42), mRNA [NM_152304]
USP6NL	0.580315	NM_001080491	9712	Homo sapiens USP6 N-terminal like (USP6NL), mRNA [NM_001080491]
IFI16	0.580235	NM_005531	3428	Homo sapiens interferon, gamma-inducible protein 16 (IFI16), mRNA [NM_005531]
TCEAL2	0.58008	NM_080390	140597	Homo sapiens transcription elongation factor A (SII)-like 2 (TCEAL2), mRNA [NM_080390]
ANP32C	0.579853	NM_012403	NA	Homo sapiens acidic (leucine-rich) nuclear phosphoprotein 32 family, member C (ANP32C), mRNA [NM_012403]
TNFAIP2	0.579837	NM_006291	7127	Homo sapiens tumor necrosis factor, alpha-induced protein 2 (TNFAIP2), mRNA [NM_006291]
LCE2D	0.579571	NM_178430	353141	Homo sapiens late cornified envelope 2D (LCE2D), mRNA [NM_178430]
DKFZP434A0131	0.579433	AL137492	54441	Homo sapiens mRNA; cDNA DKFZp434A0131 (from clone DKFZp434A0131). [AL137492]
BPNT1	0.579337	NM_006085	10380	Homo sapiens 3'(2'), 5'-bisphosphate nucleotidase 1 (BPNT1), mRNA [NM_006085]
SAMHD1	0.579072	NM_015474	25939	Homo sapiens SAM domain and HD domain 1 (SAMHD1), mRNA [NM_015474]
THC2655508	0.578991	THC2655508	NA	Q4SPR8_TETNG (Q4SPR8) Chromosome 16 SCAF14537, whole genome shotgun sequence. (Fragment), partial (16%) [THC2655508]
RAD54L	0.578978	NM_003579	8438	Homo sapiens RAD54-like (S. cerevisiae) (RAD54L), mRNA [NM_003579]
THC2533996	0.578964	THC2533996	NA	HSU09954 ribosomal protein L9 {Homo sapiens} (exp=-1; wgp=0; cg=0), partial (42%) [THC2533996]
PALM2-AKAP2	0.578852	NM_147150	11217	Homo sapiens PALM2-AKAP2 protein (PALM2-AKAP2), transcript variant 2, mRNA [NM_147150]
BX647159	0.578599	BX647159	NA	Homo sapiens mRNA; cDNA DKFZp686H14196 (from clone DKFZp686H14196). [BX647159]
A_24_P306994	0.577592	A_24_P306994	NA	Unknown
COL16A1	0.577495	NM_001856	1307	Homo sapiens collagen, type XVI, alpha 1 (COL16A1), mRNA [NM_001856]
ASB16	0.577306	NM_080863	92591	Homo sapiens ankyrin repeat and SOCS box-containing 16 (ASB16), mRNA [NM_080863]
LOC643205	0.577134	ENST00000306634	NA	PREDICTED: Homo sapiens similar to ribosomal protein L36 (LOC643205), mRNA [XM_926569]
ISG20L1	0.576462	NM_022767	64782	Homo sapiens interferon stimulated exonuclease gene 20kDa-like 1 (ISG20L1), mRNA [NM_022767]
PLA2G4F	0.576408	NM_213600	255189	Homo sapiens phospholipase A2, group IVF (PLA2G4F), mRNA [NM_213600]
A_24_P401090	0.5763	A_24_P401090	NA	Unknown
A_24_P392833	0.576189	A_24_P392833	NA	Unknown
A_32_P182070	0.57612	A_32_P182070	NA	Unknown
GINS2	0.575829	NM_016095	51659	Homo sapiens GINS complex subunit 2 (Psf2 homolog) (GINS2), mRNA [NM_016095]
A_24_P375405	0.575434	A_24_P375405	NA	Unknown
ERRFI1	0.575104	NM_018948	54206	Homo sapiens ERBB receptor feedback inhibitor 1 (ERRFI1), mRNA [NM_018948]
OGDH	0.574967	NM_002541	4967	Homo sapiens oxoglutarate (alpha-ketoglutarate) dehydrogenase (lipoamide) (OGDH), nuclear gene encoding mitochondrial protein, transcript variant 1, mRNA [NM_002541]
BG181677	0.574764	BG181677	NA	BG181677 RST527 Athersys RAGE Library Homo sapiens cDNA, mRNA sequence [BG181677]
DUSP10	0.574524	NM_007207	11221	Homo sapiens dual specificity phosphatase 10 (DUSP10), transcript variant 1, mRNA [NM_007207]
KRT18P47	0.574439	XR_018618	NA	PREDICTED: Homo sapiens similar to Keratin, type I cytoskeletal 18 (Cytokeratin-18) (CK-18) (Keratin-18) (K18) (LOC390634), mRNA [XR_018618]
CSAG1	0.574304	NM_153479	158511	Homo sapiens chondrosarcoma associated gene 1 (CSAG1), transcript variant b, mRNA [NM_153479]
LOC644042	0.573918	XR_019048	NA	PREDICTED: Homo sapiens similar to solute carrier family 25, member 5 (LOC644042), mRNA [XR_019048]
SARDH	0.573606	AF095737	1757	Homo sapiens SARDH mRNA, alternatively spliced, complete cds. [AF095737]
A_24_P213375	0.573195	A_24_P213375	NA	Unknown
IFNA4	0.572986	NM_021068	3452	Homo sapiens interferon, alpha 4 (IFNA4), mRNA [NM_021068]
ZC3H12C	0.572867	ENST00000278590	85463	Zinc finger CCCH-type-containing protein 12C (Fragment). [Source:Uniprot/SPTREMBL;Acc:Q9C0D7] [ENST00000278590]
TNNC1	0.572795	NM_003280	7134	Homo sapiens troponin C type 1 (slow) (TNNC1), mRNA [NM_003280]
THC2679040	0.57239	THC2679040	NA	Unknown
A_24_P400751	0.571975	A_24_P400751	NA	Unknown
PIN1	0.57191	NM_006221	5300	Homo sapiens protein (peptidylprolyl cis/trans isomerase) NIMA-interacting 1 (PIN1), mRNA [NM_006221]
A_24_P366457	0.571871	A_24_P366457	NA	Unknown
HIST1H2AD	0.571313	NM_021065	3013	Homo sapiens histone cluster 1, H2ad (HIST1H2AD), mRNA [NM_021065]
NQO1	0.571011	NM_000903	1728	Homo sapiens NAD(P)H dehydrogenase, quinone 1 (NQO1), transcript variant 1, mRNA [NM_000903]
DIRC1	0.570985	NM_052952	116093	Homo sapiens disrupted in renal carcinoma 1 (DIRC1), mRNA [NM_052952]
LOC391130	0.570906	XR_019508	NA	PREDICTED: Homo sapiens similar to 40S ribosomal protein S17 (LOC391130), mRNA [XR_019508]
RGS2	0.570768	NM_002923	5997	Homo sapiens regulator of G-protein signalling 2, 24kDa (RGS2), mRNA [NM_002923]
A_23_P255637	0.570707	A_23_P255637	NA	Unknown
NP111687	0.5706	NP111687	NA	GB|L33988.1|AAA74365.1 ORF [NP111687]
RRM1	0.570544	NM_001033	6240	Homo sapiens ribonucleotide reductase M1 polypeptide (RRM1), mRNA [NM_001033]
HNRPA1P5	0.570338	BC045662	NA	Homo sapiens heterogeneous nuclear ribonucleoprotein A1 pseudogene 5, mRNA (cDNA clone IMAGE:5271790), with apparent retained intron. [BC045662]
A_24_P33213	0.570337	A_24_P33213	NA	Unknown
NP511100	0.569744	NP511100	NA	GB|AB065467.1|BAC05726.1 seven transmembrane helix receptor [Homo sapiens] [NP511100]
A_24_P410117	0.569731	A_24_P410117	NA	Unknown
SPDEF	0.569645	NM_012391	25803	Homo sapiens SAM pointed domain containing ets transcription factor (SPDEF), mRNA [NM_012391]
EDN1	0.569487	NM_001955	1906	Homo sapiens endothelin 1 (EDN1), mRNA [NM_001955]
C14orf162	0.569253	NM_020181	NA	Homo sapiens chromosome 14 open reading frame 162 (C14orf162), mRNA [NM_020181]
A_23_P113811	0.569229	A_23_P113811	NA	Unknown
ZNF267	0.569181	NM_003414	10308	Homo sapiens zinc finger protein 267 (ZNF267), transcript variant 498723, mRNA [NM_003414]
THC2555723	0.56908	THC2555723	NA	Q53FV0_HUMAN (Q53FV0) Prohibitin variant (Fragment), partial (81%) [THC2555723]
hCG_1642425	0.568981	ENST00000329808	NA	PREDICTED: Homo sapiens similar to Glycine cleavage system H protein, mitochondrial precursor (LOC731353), mRNA [XR_015882]
CDC45L	0.568851	NM_003504	NA	Homo sapiens CDC45 cell division cycle 45-like (S. cerevisiae) (CDC45L), mRNA [NM_003504]
RHBDL1	0.568596	NM_003961	NA	Homo sapiens rhomboid, veinlet-like 1 (Drosophila) (RHBDL1), mRNA [NM_003961]
HLTF	0.568145	NM_139048	NA	Homo sapiens helicase-like transcription factor (HLTF), transcript variant 2, mRNA [NM_139048]
NTNG2	0.567915	NM_032536	84628	Homo sapiens netrin G2 (NTNG2), mRNA [NM_032536]
A_23_P105732	0.56779	A_23_P105732	NA	Unknown
A_24_P745670	0.567767	A_24_P745670	NA	Unknown
OR7C2	0.567765	NM_012377	26658	Homo sapiens olfactory receptor, family 7, subfamily C, member 2 (OR7C2), mRNA [NM_012377]
BC007549	0.567553	BC007549	NA	Homo sapiens, clone IMAGE:2960704, mRNA. [BC007549]
ZRANB1	0.567178	NM_017580	54764	Homo sapiens zinc finger, RAN-binding domain containing 1 (ZRANB1), mRNA [NM_017580]
HIST1H2AG	0.567094	NM_021064	8329	Homo sapiens histone cluster 1, H2ag (HIST1H2AG), mRNA [NM_021064]
KRT19P3	0.56651	XR_018874	NA	PREDICTED: Homo sapiens similar to keratin 19 (LOC442114), mRNA [XR_018874]
HRASLS5	0.566499	BC034222	117245	Homo sapiens HRAS-like suppressor family, member 5, mRNA (cDNA clone MGC:39540 IMAGE:5268703), complete cds. [BC034222]
KYNU	0.566095	NM_003937	NA	Homo sapiens kynureninase (L-kynurenine hydrolase) (KYNU), transcript variant 1, mRNA [NM_003937]
HIST1H2BN	0.565967	NM_003520	8340	Homo sapiens histone cluster 1, H2bn (HIST1H2BN), mRNA [NM_003520]
NARS	0.565741	NM_004539	4677	Homo sapiens asparaginyl-tRNA synthetase (NARS), mRNA [NM_004539]
LOC341378	0.565692	XR_016562	NA	PREDICTED: Homo sapiens similar to thyroid hormone receptor interactor 11 (LOC341378), mRNA [XR_016562]
A_24_P289753	0.565419	A_24_P289753	NA	Unknown
C19orf31	0.565378	NM_001014373	NA	Homo sapiens chromosome 19 open reading frame 31 (C19orf31), mRNA [NM_001014373]
BMP2	0.565368	NM_001200	650	Homo sapiens bone morphogenetic protein 2 (BMP2), mRNA [NM_001200]
A_24_P247493	0.565361	A_24_P247493	NA	Unknown
YRDC	0.565359	NM_024640	79693	Homo sapiens yrdC domain containing (E. coli) (YRDC), mRNA [NM_024640]
NRN1	0.565221	NM_016588	51299	Homo sapiens neuritin 1 (NRN1), mRNA [NM_016588]
PSORS1C2	0.565088	NM_014069	170680	Homo sapiens psoriasis susceptibility 1 candidate 2 (PSORS1C2), mRNA [NM_014069]
FEM1B	0.565021	NM_015322	10116	Homo sapiens fem-1 homolog b (C. elegans) (FEM1B), mRNA [NM_015322]
STMN1	0.564758	NM_203401	3925	Homo sapiens stathmin 1/oncoprotein 18 (STMN1), transcript variant 1, mRNA [NM_203401]
THC2548869	0.56473	THC2548869	NA	Unknown
CCDC56	0.564593	NM_001040431	28958	Homo sapiens coiled-coil domain containing 56 (CCDC56), mRNA [NM_001040431]
RICTOR	0.563923	NM_152756	253260	Homo sapiens rapamycin-insensitive companion of mTOR (RICTOR), mRNA [NM_152756]
AK097877	0.563271	AK097877	NA	Homo sapiens cDNA FLJ40558 fis, clone THYMU2002756. [AK097877]
A_23_P136961	0.562963	A_23_P136961	NA	Unknown
AK000707	0.562923	AK000707	NA	Homo sapiens cDNA FLJ20700 fis, clone KAIA2250. [AK000707]
THC2552359	0.562684	THC2552359	NA	Q4RCF0_TETNG (Q4RCF0) Chromosome undetermined SCAF19066, whole genome shotgun sequence. (Fragment), partial (5%) [THC2552359]
A_24_P521662	0.562565	A_24_P521662	NA	Unknown
A_24_P110541	0.562558	A_24_P110541	NA	Unknown
CYP1A2	0.562507	NM_000761	1544	Homo sapiens cytochrome P450, family 1, subfamily A, polypeptide 2 (CYP1A2), mRNA [NM_000761]
hCG_2026038	0.562285	ENST00000308269	NA	PREDICTED: Homo sapiens similar to unactive progesterone receptor, 23 kD (LOC441050), mRNA [XM_939520]
HIST1H2BD	0.562263	NM_021063	3017	Homo sapiens histone cluster 1, H2bd (HIST1H2BD), transcript variant 1, mRNA [NM_021063]
A_24_P676216	0.562077	A_24_P676216	NA	Unknown
THC2704459	0.561949	THC2704459	NA	Unknown
IL1F9	0.561686	NM_019618	56300	Homo sapiens interleukin 1 family, member 9 (IL1F9), mRNA [NM_019618]
A_24_P358337	0.561574	A_24_P358337	NA	Unknown
IL23A	0.561042	NM_016584	51561	Homo sapiens interleukin 23, alpha subunit p19 (IL23A), mRNA [NM_016584]
A_24_P565503	0.560797	A_24_P565503	NA	Unknown
HIST2H3A	0.560642	NM_001005464	NA	Homo sapiens histone cluster 2, H3a (HIST2H3A), mRNA [NM_001005464]
ENST00000334591	0.560596	ENST00000334591	NA	similar to 40S ribosomal protein S4, X isoform (LOC126235), mRNA [Source:RefSeq_dna;Acc:XR_016453] [ENST00000334591]
LOC730508	0.560474	XR_015197	NA	PREDICTED: Homo sapiens hypothetical protein LOC730508 (LOC730508), mRNA [XR_015197]
POFUT1	0.560417	NM_015352	23509	Homo sapiens protein O-fucosyltransferase 1 (POFUT1), transcript variant 1, mRNA [NM_015352]
C16orf75	0.560336	NM_152308	116028	Homo sapiens chromosome 16 open reading frame 75 (C16orf75), mRNA [NM_152308]
SLC1A1	0.559988	NM_004170	6505	Homo sapiens solute carrier family 1 (neuronal/epithelial high affinity glutamate transporter, system Xag), member 1 (SLC1A1), mRNA [NM_004170]
AKR1C3	0.559554	NM_003739	8644	Homo sapiens aldo-keto reductase family 1, member C3 (3-alpha hydroxysteroid dehydrogenase, type II) (AKR1C3), mRNA [NM_003739]
IL12A	0.559516	NM_000882	3592	Homo sapiens interleukin 12A (natural killer cell stimulatory factor 1, cytotoxic lymphocyte maturation factor 1, p35) (IL12A), mRNA [NM_000882]
DARS2	0.559291	NM_018122	55157	Homo sapiens aspartyl-tRNA synthetase 2, mitochondrial (DARS2), mRNA [NM_018122]
AF257098	0.558937	AF257098	NA	Homo sapiens ovarian cancer related protein OVN9-3 (OVN9-3) mRNA, complete cds. [AF257098]
NIPSNAP3B	0.558835	NM_018376	55335	Homo sapiens nipsnap homolog 3B (C. elegans) (NIPSNAP3B), mRNA [NM_018376]
A_23_P156609	0.5586	A_23_P156609	NA	Unknown
POLR2I	0.558571	NM_006233	NA	Homo sapiens polymerase (RNA) II (DNA directed) polypeptide I, 14.5kDa (POLR2I), mRNA [NM_006233]
SRP14P1	0.558453	NR_003273	NA	Homo sapiens signal recognition particle 14kDa (homologous Alu RNA binding protein) pseudogene 1 (SRP14P1) on chromosome 12 [NR_003273]
A_24_P204165	0.558403	A_24_P204165	NA	Unknown
ENST00000340003	0.557842	ENST00000340003	NA	Serine/threonine-protein phosphatase 4 regulatory subunit 1-like. [Source:Uniprot/SWISSPROT;Acc:Q9P1A2] [ENST00000340003]
A_24_P59239	0.55779	A_24_P59239	NA	Unknown
A_24_P592591	0.557114	A_24_P592591	NA	Unknown
A_32_P49392	0.557102	A_32_P49392	NA	Unknown
OCLN	0.557088	NM_002538	NA	Homo sapiens occludin (OCLN), mRNA [NM_002538]
ZNF43	0.556934	NM_003423	7594	Homo sapiens zinc finger protein 43 (ZNF43), mRNA [NM_003423]
AD7C-NTP	0.556526	AF010144	NA	Homo sapiens neuronal thread protein AD7c-NTP mRNA, complete cds. [AF010144]
THC2572360	0.556471	THC2572360	NA	Unknown
A_23_P47220	0.556244	A_23_P47220	55690	Unknown
LOC392545	0.556103	XR_018699	NA	PREDICTED: Homo sapiens similar to High mobility group protein B3 (High mobility group protein 4) (HMG-4) (High mobility group protein 2a) (HMG-2a) (LOC392545), mRNA [XR_018699]
FLJ31715	0.555672	AK056277	NA	Homo sapiens cDNA FLJ31715 fis, clone NT2RI2006553. [AK056277]
A_24_P834646	0.555546	A_24_P834646	NA	Unknown
MXD1	0.555315	NM_002357	NA	Homo sapiens MAX dimerization protein 1 (MXD1), mRNA [NM_002357]
EPC1	0.555254	NM_025209	80314	Homo sapiens enhancer of polycomb homolog 1 (Drosophila) (EPC1), mRNA [NM_025209]
C12orf28	0.554852	NM_182530	196446	Homo sapiens chromosome 12 open reading frame 28 (C12orf28), mRNA [NM_182530]
THC2542952	0.554712	THC2542952	NA	AI857756 wl21f10.x1 NCI_CGAP_Ut1 Homo sapiens cDNA clone IMAGE:2425579 3' similar to contains Alu repetitive element;, mRNA sequence [AI857756]
SOCS3	0.554636	NM_003955	9021	Homo sapiens suppressor of cytokine signaling 3 (SOCS3), mRNA [NM_003955]
BC047952	0.554501	BC047952	NA	Homo sapiens, clone IMAGE:5785547, mRNA. [BC047952]
A_24_P384422	0.554386	A_24_P384422	NA	Unknown
MICB	0.554254	NM_005931	4277	Homo sapiens MHC class I polypeptide-related sequence B (MICB), mRNA [NM_005931]
A_24_P392436	0.554209	A_24_P392436	NA	Unknown
BC030083	0.553825	BC030083	221981	Homo sapiens cDNA clone IMAGE:4791783. [BC030083]
RABGAP1L	0.553704	NM_014857	9910	Homo sapiens RAB GTPase activating protein 1-like (RABGAP1L), transcript variant 1, mRNA [NM_014857]
ENST00000313760	0.55368	ENST00000313760	NA	PREDICTED: Homo sapiens similar to replication protein A3, 14kDa (LOC442058), mRNA [XR_019279]
KLF4	0.553063	NM_004235	9314	Homo sapiens Kruppel-like factor 4 (gut) (KLF4), mRNA [NM_004235]
C5orf16	0.552955	NM_173828	NA	Homo sapiens chromosome 5 open reading frame 16 (C5orf16), mRNA [NM_173828]
C7orf40	0.552872	AK096179	NA	Homo sapiens cDNA FLJ38860 fis, clone MESAN2011977. [AK096179]
A_32_P185089	0.552748	A_32_P185089	NA	Unknown
SEC24A	0.552525	BC019341	10802	Homo sapiens SEC24 related gene family, member A (S. cerevisiae), mRNA (cDNA clone MGC:12985 IMAGE:3355949), complete cds. [BC019341]
BTN2A3	0.552425	NM_024018	NA	Homo sapiens butyrophilin, subfamily 2, member A3 (BTN2A3), mRNA [NM_024018]
MYCN	0.551507	NM_005378	NA	Homo sapiens v-myc myelocytomatosis viral related oncogene, neuroblastoma derived (avian) (MYCN), mRNA [NM_005378]
TJP1	0.551337	NM_003257	7082	Homo sapiens tight junction protein 1 (zona occludens 1) (TJP1), transcript variant 1, mRNA [NM_003257]
RGS16	0.551138	NM_002928	6004	Homo sapiens regulator of G-protein signalling 16 (RGS16), mRNA [NM_002928]
FAM111B	0.551032	NM_198947	374393	Homo sapiens family with sequence similarity 111, member B (FAM111B), mRNA [NM_198947]
MARK1	0.550801	NM_018650	4139	Homo sapiens MAP/microtubule affinity-regulating kinase 1 (MARK1), mRNA [NM_018650]
VAMP2	0.5507	NM_014232	6844	Homo sapiens vesicle-associated membrane protein 2 (synaptobrevin 2) (VAMP2), mRNA [NM_014232]
ARID1B	0.550007	NM_017519	57492	Homo sapiens AT rich interactive domain 1B (SWI1-like) (ARID1B), transcript variant 1, mRNA [NM_017519]
THC2736130	0.549967	THC2736130	NA	Q921R2_MOUSE (Q921R2) Rps13 protein, partial (51%) [THC2736130]
NFKBIZ	0.54991	NM_031419	64332	Homo sapiens nuclear factor of kappa light polypeptide gene enhancer in B-cells inhibitor, zeta (NFKBIZ), transcript variant 1, mRNA [NM_031419]
XRN1	0.549892	NM_019001	54464	Homo sapiens 5'-3' exoribonuclease 1 (XRN1), transcript variant 1, mRNA [NM_019001]
FAM80B	0.549485	NM_020734	NA	Homo sapiens family with sequence similarity 80, member B (FAM80B), mRNA [NM_020734]
ENST00000312710	0.549398	ENST00000312710	NA	Unknown
A_24_P367369	0.548515	A_24_P367369	NA	Unknown
ADAM8	0.54779	NM_001109	NA	Homo sapiens ADAM metallopeptidase domain 8 (ADAM8), mRNA [NM_001109]
ZNF157	0.547254	NM_003446	7712	Homo sapiens zinc finger protein 157 (ZNF157), mRNA [NM_003446]
CXCL1	0.547148	NM_001511	2919	Homo sapiens chemokine (C-X-C motif) ligand 1 (melanoma growth stimulating activity, alpha) (CXCL1), mRNA [NM_001511]
LOC647690	0.547059	XR_018167	NA	PREDICTED: Homo sapiens similar to tubulin, alpha 1 (LOC647690), mRNA [XR_018167]
FADS2	0.546951	NM_004265	9415	Homo sapiens fatty acid desaturase 2 (FADS2), mRNA [NM_004265]
USP15	0.546899	NM_006313	9958	Homo sapiens ubiquitin specific peptidase 15 (USP15), mRNA [NM_006313]
A_24_P844470	0.546862	A_24_P844470	NA	Unknown
PLK3	0.546846	NM_004073	NA	Homo sapiens polo-like kinase 3 (Drosophila) (PLK3), mRNA [NM_004073]
BG952851	0.546774	BG952851	NA	BG952851 PM4-CT0545-200101-001-e11 CT0545 Homo sapiens cDNA, mRNA sequence [BG952851]
A_24_P632230	0.546679	A_24_P632230	NA	Unknown
PER2	0.546581	NM_022817	8864	Homo sapiens period homolog 2 (Drosophila) (PER2), mRNA [NM_022817]
TUSC2	0.546545	NM_007275	8692	Homo sapiens tumor suppressor candidate 2 (TUSC2), mRNA [NM_007275]
ALOX5AP	0.546523	NM_001629	241	Homo sapiens arachidonate 5-lipoxygenase-activating protein (ALOX5AP), mRNA [NM_001629]
A_24_P298099	0.546496	A_24_P298099	NA	Unknown
A_24_P238896	0.546272	A_24_P238896	NA	Unknown
HIST1H3C	0.545986	NM_003531	8350	Homo sapiens histone cluster 1, H3c (HIST1H3C), mRNA [NM_003531]
MCM6	0.545787	NM_005915	4175	Homo sapiens minichromosome maintenance deficient 6 homolog (S. cerevisiae) (MCM6), mRNA [NM_005915]
RPL23AP13	0.545391	NR_002229	NA	Homo sapiens ribosomal protein L23a pseudogene 13 (RPL23AP13) on chromosome 2 [NR_002229]
A_24_P937734	0.545064	A_24_P937734	NA	Unknown
THC2583971	0.544937	THC2583971	NA	Q5PR09_MOUSE (Q5PR09) Ribosomal protein L32, partial (87%) [THC2583971]
KIAA0408	0.544682	NM_014702	387104	Homo sapiens KIAA0408 (KIAA0408), mRNA [NM_014702]
LOC128192	0.544406	XM_060887	NA	PREDICTED: Homo sapiens similar to peptidylprolyl isomerase A isoform 1 (LOC128192), mRNA [XM_060887]
RNF113B	0.544364	NM_178861	140432	Homo sapiens ring finger protein 113B (RNF113B), mRNA [NM_178861]
A_24_P238868	0.544325	A_24_P238868	NA	Unknown
ENST00000333351	0.544267	ENST00000333351	NA	PREDICTED: Homo sapiens hypothetical LOC391504 (LOC391504), mRNA [XR_018627]
RPL7A	0.544138	NM_000972	NA	Homo sapiens ribosomal protein L7a (RPL7A), mRNA [NM_000972]
LOC650666	0.544062	XR_018946	NA	PREDICTED: Homo sapiens similar to 60S acidic ribosomal protein P2 (NY-REN-44 antigen) (LOC650666), mRNA [XR_018946]
DTL	0.544025	NM_016448	51514	Homo sapiens denticleless homolog (Drosophila) (DTL), mRNA [NM_016448]
C19orf19	0.543823	NM_182577	284451	Homo sapiens chromosome 19 open reading frame 19 (C19orf19), mRNA [NM_182577]
ZNF364	0.543772	NM_014455	NA	Homo sapiens zinc finger protein 364 (ZNF364), mRNA [NM_014455]
ENST00000306804	0.543765	ENST00000306804	NA	Unknown
A_24_P246636	0.543761	A_24_P246636	NA	Unknown
ZNF433	0.543661	NM_001080411	163059	Homo sapiens zinc finger protein 433 (ZNF433), mRNA [NM_001080411]
A_24_P917897	0.543301	A_24_P917897	NA	Unknown
LSM5	0.543162	NM_012322	23658	Homo sapiens LSM5 homolog, U6 small nuclear RNA associated (S. cerevisiae) (LSM5), mRNA [NM_012322]
SNHG8	0.542959	NR_003192	440957	Homo sapiens small nucleolar RNA host gene (non-protein coding) 8 (SNHG8) on chromosome 3 [NR_003192]
BC022826	0.542909	BC022826	NA	Homo sapiens cDNA clone IMAGE:5441030, partial cds. [BC022826]
GEM	0.542812	NM_005261	2669	Homo sapiens GTP binding protein overexpressed in skeletal muscle (GEM), transcript variant 1, mRNA [NM_005261]
LPHN3	0.542713	NM_015236	23284	Homo sapiens latrophilin 3 (LPHN3), mRNA [NM_015236]
A_32_P73143	0.542443	A_32_P73143	NA	Unknown
ENST00000306024	0.542222	ENST00000306024	27258	U6 snRNA-associated Sm-like protein LSm3. [Source:Uniprot/SWISSPROT;Acc:P62310] [ENST00000306024]
MSH2	0.541942	NM_000251	4436	Homo sapiens mutS homolog 2, colon cancer, nonpolyposis type 1 (E. coli) (MSH2), mRNA [NM_000251]
NDUFB2	0.541593	NM_004546	4708	Homo sapiens NADH dehydrogenase (ubiquinone) 1 beta subcomplex, 2, 8kDa (NDUFB2), nuclear gene encoding mitochondrial protein, mRNA [NM_004546]
LIFR	0.541411	NM_002310	3977	Homo sapiens leukemia inhibitory factor receptor alpha (LIFR), mRNA [NM_002310]
A_24_P418106	0.54123	A_24_P418106	NA	Unknown
A_32_P77759	0.541161	A_32_P77759	NA	Unknown
BC065737	0.541088	BC065737	NA	Homo sapiens cDNA clone IMAGE:30404477, partial cds. [BC065737]
OVOL1	0.54075	NM_004561	5017	Homo sapiens ovo-like 1(Drosophila) (OVOL1), mRNA [NM_004561]
LOC340501	0.540678	XR_018960	NA	PREDICTED: Homo sapiens similar to Transcription elongation factor A protein 1 (Transcription elongation factor S-II protein 1) (Transcription elongation factor TFIIS.o) (LOC340501), mRNA [XR_018960]
ORC6L	0.540578	NM_014321	23594	Homo sapiens origin recognition complex, subunit 6 like (yeast) (ORC6L), mRNA [NM_014321]
LOC732196	0.539864	XR_016075	NA	PREDICTED: Homo sapiens similar to eukaryotic translation elongation factor 1 alpha 1 (LOC732196), mRNA [XR_016075]
GIMAP2	0.53965	NM_015660	26157	Homo sapiens GTPase, IMAP family member 2 (GIMAP2), mRNA [NM_015660]
LOC728864	0.539329	XM_001128654	NA	PREDICTED: Homo sapiens similar to Mucin-2 precursor (Intestinal mucin 2) (LOC728864), mRNA [XM_001128654]
HPS5	0.539327	NM_181507	11234	Homo sapiens Hermansky-Pudlak syndrome 5 (HPS5), transcript variant 1, mRNA [NM_181507]
LOC401911	0.539027	ENST00000311218	NA	similar to 60S ribosomal protein L29 (Cell surface heparin-binding protein HIP) (LOC401911), mRNA [Source:RefSeq_dna;Acc:XR_016465] [ENST00000311218]
A_24_P238427	0.538711	A_24_P238427	NA	Unknown
A_24_P24724	0.538235	A_24_P24724	NA	Unknown
A_24_P230116	0.538217	A_24_P230116	NA	Unknown
LOC441893	0.538179	XR_018352	NA	PREDICTED: Homo sapiens similar to Glyceraldehyde-3-phosphate dehydrogenase (GAPDH) (LOC441893), mRNA [XR_018352]
DUSP16	0.538112	AB051487	NA	Homo sapiens mRNA for KIAA1700 protein, partial cds. [AB051487]
LOC648378	0.537944	XR_018303	NA	PREDICTED: Homo sapiens similar to ribosomal protein S14 (LOC648378), mRNA [XR_018303]
ARNTL2	0.537709	NM_020183	NA	Homo sapiens aryl hydrocarbon receptor nuclear translocator-like 2 (ARNTL2), mRNA [NM_020183]
ENST00000333983	0.537114	ENST00000333983	NA	PREDICTED: Homo sapiens similar to Keratin, type I cytoskeletal 18 (Cytokeratin-18) (CK-18) (Keratin-18) (K18) (LOC391179), mRNA [XR_018953]
FOXN2	0.536932	NM_002158	3344	Homo sapiens forkhead box N2 (FOXN2), mRNA [NM_002158]
TNFRSF10B	0.536729	NM_003842	8795	Homo sapiens tumor necrosis factor receptor superfamily, member 10b (TNFRSF10B), transcript variant 1, mRNA [NM_003842]
A_24_P186779	0.536606	A_24_P186779	NA	Unknown
RND2	0.536084	NM_005440	NA	Homo sapiens Rho family GTPase 2 (RND2), mRNA [NM_005440]
HIST1H2AC	0.53605	ENST00000314088	8334	Histone H2A type 1-C. [Source:Uniprot/SWISSPROT;Acc:Q93077] [ENST00000314088]
A_24_P195276	0.535766	A_24_P195276	NA	Unknown
LOC90113	0.535551	ENST00000273794	90113	Homo sapiens mRNA; cDNA DKFZp761K032 (from clone DKFZp761K032). [AL834499]
NP109438	0.535167	NP109438	NA	GB|S77447.1|AAB34086.1 copper transporting P-type ATPase, ATP7B [human, Wilson disease patient, Peptide Partial, 38 aa] [NP109438]
TMEM88	0.534923	NM_203411	23135	Homo sapiens transmembrane protein 88 (TMEM88), mRNA [NM_203411]
UBA52	0.534557	NM_003333	7311	Homo sapiens ubiquitin A-52 residue ribosomal protein fusion product 1 (UBA52), transcript variant 2, mRNA [NM_003333]
WFDC9	0.534537	NM_147198	259240	Homo sapiens WAP four-disulfide core domain 9 (WFDC9), mRNA [NM_147198]
ENST00000370659	0.53428	ENST00000370659	NA	Peptidyl-prolyl cis-trans isomerase. [Source:Uniprot/SPTREMBL;Acc:Q5VVH2] [ENST00000370659]
ENOX1	0.534267	NM_017993	55068	Homo sapiens proliferation-inducing protein 38 (PIG38), mRNA [NM_017993]
ZBTB2	0.533776	NM_020861	57621	Homo sapiens zinc finger and BTB domain containing 2 (ZBTB2), mRNA [NM_020861]
A_24_P75948	0.533719	A_24_P75948	NA	Unknown
NUPL1	0.533635	NM_014089	9818	Homo sapiens nucleoporin like 1 (NUPL1), transcript variant 1, mRNA [NM_014089]
HTR7P	0.533544	NR_002774	NA	Homo sapiens 5-hydroxytryptamine (serotonin) receptor 7 pseudogene (HTR7P) on chromosome 12 [NR_002774]
NPBWR1	0.53327	NM_005285	2831	Homo sapiens neuropeptides B/W receptor 1 (NPBWR1), mRNA [NM_005285]
LOC647094	0.532838	XR_017377	NA	PREDICTED: Homo sapiens similar to acidic ribosomal phosphoprotein P0 (LOC647094), mRNA [XR_017377]
THC2691419	0.532762	THC2691419	NA	ALU1_HUMAN (P39188) Alu subfamily J sequence contamination warning entry, partial (5%) [THC2691419]
FOSL1	0.532552	NM_005438	8061	Homo sapiens FOS-like antigen 1 (FOSL1), mRNA [NM_005438]
CASP8	0.532427	NM_033356	841	Homo sapiens caspase 8, apoptosis-related cysteine peptidase (CASP8), transcript variant C, mRNA [NM_033356]
BC038747	0.53225	BC038747	NA	Homo sapiens cDNA clone IMAGE:5268658. [BC038747]
NFKBIL1	0.532238	NM_005007	NA	Homo sapiens nuclear factor of kappa light polypeptide gene enhancer in B-cells inhibitor-like 1 (NFKBIL1), mRNA [NM_005007]
SLC6A19	0.532045	AK096054	340024	Homo sapiens cDNA FLJ38735 fis, clone KIDNE2010973, moderately similar to Mus musculus orphan transporter isoform B9 (Xtrp2) mRNA. [AK096054]
SESN2	0.531576	NM_031459	83667	Homo sapiens sestrin 2 (SESN2), mRNA [NM_031459]
LOC391367	0.531221	XR_019184	NA	PREDICTED: Homo sapiens similar to Glyceraldehyde-3-phosphate dehydrogenase (GAPDH) (LOC391367), mRNA [XR_019184]
THC2595309	0.531022	THC2595309	NA	HLMITCSEQ Hylobates lar complete mitochondrial DNA sequence, partial (3%) [THC2595309]
A_23_P113263	0.53097	A_23_P113263	NA	Unknown
A_24_P237820	0.530768	A_24_P237820	NA	Unknown
FAM96A	0.530459	NM_032231	84191	Homo sapiens family with sequence similarity 96, member A (FAM96A), transcript variant 1, mRNA [NM_032231]
THC2669063	0.530386	THC2669063	NA	AI500335 tm95e03.x1 NCI_CGAP_Brn25 Homo sapiens cDNA clone IMAGE:2165884 3', mRNA sequence [AI500335]
C1orf52	0.530336	NM_198077	148423	Homo sapiens chromosome 1 open reading frame 52 (C1orf52), mRNA [NM_198077]
NDUFB7	0.530205	NM_004146	NA	Homo sapiens NADH dehydrogenase (ubiquinone) 1 beta subcomplex, 7, 18kDa (NDUFB7), nuclear gene encoding mitochondrial protein, mRNA [NM_004146]
SMC2	0.53012	NM_006444	10592	Homo sapiens structural maintenance of chromosomes 2 (SMC2), transcript variant 3, mRNA [NM_006444]
THC2704973	0.529991	THC2704973	NA	Unknown
THC2635921	0.529793	THC2635921	NA	Unknown
MAB21L2	0.529612	NM_006439	10586	Homo sapiens mab-21-like 2 (C. elegans) (MAB21L2), mRNA [NM_006439]
BTBD14B	0.529602	NM_052876	112939	Homo sapiens BTB (POZ) domain containing 14B (BTBD14B), mRNA [NM_052876]
HIST1H2BH	0.529371	NM_003524	8345	Homo sapiens histone cluster 1, H2bh (HIST1H2BH), mRNA [NM_003524]
A_24_P913961	0.529306	A_24_P913961	NA	Unknown
BACH2	0.529301	NM_021813	60468	Homo sapiens BTB and CNC homology 1, basic leucine zipper transcription factor 2 (BACH2), mRNA [NM_021813]
ENST00000338509	0.529135	ENST00000338509	NA	PREDICTED: Homo sapiens similar to 60S ribosomal protein L7a (LOC641727), mRNA [XR_018010]
ENST00000295249	0.52852	ENST00000295249	NA	IAP-like protein 3. [Source:Uniprot/SPTREMBL;Acc:Q96RW6] [ENST00000295249]
LOC727867	0.528234	ENST00000305570	NA	similar to zinc finger protein 43 (HTF6) (LOC729863), mRNA [Source:RefSeq_dna;Acc:XR_015683] [ENST00000330020]
A_24_P714620	0.528152	A_24_P714620	NA	Unknown
LOC442195	0.528053	XR_019264	NA	PREDICTED: Homo sapiens hypothetical LOC442195 (LOC442195), mRNA [XR_019264]
HIST1H2BF	0.527534	NM_003522	8339	Homo sapiens histone cluster 1, H2bf (HIST1H2BF), mRNA [NM_003522]
DUSP5	0.527079	NM_004419	1847	Homo sapiens dual specificity phosphatase 5 (DUSP5), mRNA [NM_004419]
TMEM85	0.527066	NM_016454	51234	Homo sapiens transmembrane protein 85 (TMEM85), mRNA [NM_016454]
POP5	0.526993	NM_015918	NA	Homo sapiens processing of precursor 5, ribonuclease P/MRP subunit (S. cerevisiae) (POP5), transcript variant 1, mRNA [NM_015918]
NDUFS6	0.5267	NM_004553	NA	Homo sapiens NADH dehydrogenase (ubiquinone) Fe-S protein 6, 13kDa (NADH-coenzyme Q reductase) (NDUFS6), mRNA [NM_004553]
HIST1H2BG	0.526675	NM_003518	8339	Homo sapiens histone cluster 1, H2bg (HIST1H2BG), mRNA [NM_003518]
RDM1	0.526443	NM_145654	201299	Homo sapiens RAD52 motif 1 (RDM1), transcript variant 1, mRNA [NM_145654]
THC2714497	0.526062	THC2714497	NA	Q4T2S3_TETNG (Q4T2S3) Chromosome undetermined SCAF10199, whole genome shotgun sequence, partial (4%) [THC2652443]
A_24_P144163	0.525549	A_24_P144163	NA	Unknown
A_24_P458252	0.525476	A_24_P458252	NA	Unknown
NUDT1	0.525101	NM_198949	4521	Homo sapiens nudix (nucleoside diphosphate linked moiety X)-type motif 1 (NUDT1), transcript variant 2B, mRNA [NM_198949]
R3HDM2	0.524816	NM_014925	22864	Homo sapiens R3H domain containing 2 (R3HDM2), mRNA [NM_014925]
SAPS2	0.524723	NM_014678	9701	Homo sapiens SAPS domain family, member 2 (SAPS2), mRNA [NM_014678]
DUT	0.524554	NM_001948	NA	Homo sapiens dUTP pyrophosphatase (DUT), nuclear gene encoding mitochondrial protein, transcript variant 2, mRNA [NM_001948]
FNIP1	0.524057	NM_133372	NA	Homo sapiens folliculin interacting protein 1 (FNIP1), transcript variant 1, mRNA [NM_133372]
LOC442288	0.523818	XR_018052	NA	PREDICTED: Homo sapiens similar to 60S ribosomal protein L7a (LOC442288), mRNA [XR_018052]
C3orf59	0.523693	NM_178496	151963	Homo sapiens chromosome 3 open reading frame 59 (C3orf59), mRNA [NM_178496]
RAB9P1	0.522553	NR_000039	NA	Homo sapiens RAB9, member RAS oncogene family, pseudogene 1 (RAB9P1) on chromosome 5 [NR_000039]
TM2D2	0.52248	NM_031940	83877	Homo sapiens TM2 domain containing 2 (TM2D2), transcript variant 2, mRNA [NM_031940]
Y10152	0.522347	Y10152	NA	H.sapiens mRNA for CRF2 receptor, beta isoform, aberrantly spliced, (94bp deletion). [Y10152]
LOC644728	0.52222	XR_018251	NA	PREDICTED: Homo sapiens similar to Glyceraldehyde-3-phosphate dehydrogenase (GAPDH) (38 kDa BFA-dependent ADP-ribosylation substrate) (BARS-38) (LOC644728), mRNA [XR_018251]
LOC391508	0.521812	XM_001127242	NA	PREDICTED: Homo sapiens similar to Phosphoglycerate mutase 1 (Phosphoglycerate mutase isozyme B) (PGAM-B) (BPG-dependent PGAM 1) (LOC391508), mRNA [XM_001127242]
NR3C1	0.521772	NM_000176	2908	Homo sapiens nuclear receptor subfamily 3, group C, member 1 (glucocorticoid receptor) (NR3C1), transcript variant 5, mRNA [NM_000176]
A_24_P681563	0.521674	A_24_P681563	NA	Unknown
FOXB1	0.521665	NM_012182	27023	Homo sapiens forkhead box B1 (FOXB1), mRNA [NM_012182]
CD389391	0.521586	CD389391	NA	AGENCOURT_14345969 NIH_MGC_173 Homo sapiens cDNA 5', mRNA sequence [CD389391]
THC2717131	0.521508	THC2717131	NA	Q7NI46_GLOVI (Q7NI46) Cytochrome c550, partial (8%) [THC2717131]
RPL23A	0.521419	NM_000984	NA	Homo sapiens ribosomal protein L23a (RPL23A), mRNA [NM_000984]
HIST1H2BE	0.521284	NM_003523	8339	Homo sapiens histone cluster 1, H2be (HIST1H2BE), mRNA [NM_003523]
AK091931	0.521019	AK091931	NA	Homo sapiens cDNA FLJ34612 fis, clone KIDNE2014170, highly similar to 40S RIBOSOMAL PROTEIN S4, X ISOFORM. [AK091931]
BE708118	0.520595	BE708118	NA	BE708118 MR0-HT0559-230500-021-a08_1 HT0559 Homo sapiens cDNA, mRNA sequence [BE708118]
LOC442260	0.520462	XR_019361	NA	PREDICTED: Homo sapiens similar to 60S ribosomal protein L23a (LOC442260), mRNA [XR_019361]
FGD6	0.520433	NM_018351	55785	Homo sapiens FYVE, RhoGEF and PH domain containing 6 (FGD6), mRNA [NM_018351]
LOC389992	0.520183	XR_018272	NA	PREDICTED: Homo sapiens similar to 60S ribosomal protein L7 (LOC389992), mRNA [XR_018272]
GCM1	0.520071	NM_003643	8521	Homo sapiens glial cells missing homolog 1 (Drosophila) (GCM1), mRNA [NM_003643]
A_24_P827794	0.519905	A_24_P827794	NA	Unknown
ITPKC	0.519848	NM_025194	NA	Homo sapiens inositol 1,4,5-trisphosphate 3-kinase C (ITPKC), mRNA [NM_025194]
OFD1	0.519744	NM_003611	8481	Homo sapiens oral-facial-digital syndrome 1 (OFD1), mRNA [NM_003611]
KCNG3	0.5197	NM_133329	170850	Homo sapiens potassium voltage-gated channel, subfamily G, member 3 (KCNG3), transcript variant 1, mRNA [NM_133329]
ITSN2	0.519543	NM_147152	50618	Homo sapiens intersectin 2 (ITSN2), transcript variant 2, mRNA [NM_147152]
A_24_P127442	0.51948	A_24_P127442	NA	Unknown
LOC127295	0.519249	XM_060417	NA	PREDICTED: Homo sapiens similar to 60S ribosomal protein L36 (LOC127295), mRNA [XM_060417]
A_23_P421323	0.519166	A_23_P421323	NA	Unknown
THC2500237	0.519021	THC2500237	NA	CB027_HUMAN (Q580R0) Protein C2orf27, partial (79%) [THC2500237]
HIST1H2BL	0.518408	NM_003519	8340	Homo sapiens histone cluster 1, H2bl (HIST1H2BL), mRNA [NM_003519]
HIST1H2AE	0.518213	NM_021052	3012	Homo sapiens histone cluster 1, H2ae (HIST1H2AE), mRNA [NM_021052]
BQ002790	0.518198	BQ002790	NA	UI-H-EI1-ayv-o-09-0-UI.s1 NCI_CGAP_EI1 Homo sapiens cDNA clone IMAGE:5844320 3', mRNA sequence [BQ002790]
ARG2	0.517198	NM_001172	384	Homo sapiens arginase, type II (ARG2), nuclear gene encoding mitochondrial protein, mRNA [NM_001172]
FOSL2	0.516892	NM_005253	2355	Homo sapiens FOS-like antigen 2 (FOSL2), mRNA [NM_005253]
CR610211	0.516868	CR610211	NA	full-length cDNA clone CS0DD002YI15 of Neuroblastoma Cot 50-normalized of Homo sapiens (human) [CR610211]
CFB	0.516848	NM_001710	NA	Homo sapiens complement factor B (CFB), mRNA [NM_001710]
BC062294	0.516728	BC062294	4302	Homo sapiens cDNA clone IMAGE:5797600, partial cds. [BC062294]
CDC123	0.516659	NM_006023	NA	Homo sapiens cell division cycle 123 homolog (S. cerevisiae) (CDC123), mRNA [NM_006023]
A_24_P408981	0.51663	A_24_P408981	NA	Unknown
AK094629	0.516437	AK094629	NA	Homo sapiens cDNA FLJ37310 fis, clone BRAMY2016706. [AK094629]
PGAP1	0.516383	NM_024989	NA	Homo sapiens GPI deacylase (PGAP1), mRNA [NM_024989]
ARID3A	0.516048	NM_005224	NA	Homo sapiens AT rich interactive domain 3A (BRIGHT-like) (ARID3A), mRNA [NM_005224]
THC2521437	0.515781	THC2521437	NA	BF960555 PM1-NN1207-071200-003-a12 NN1207 Homo sapiens cDNA, mRNA sequence [BF960555]
TRIM25	0.515714	NM_005082	7706	Homo sapiens tripartite motif-containing 25 (TRIM25), mRNA [NM_005082]
AF144054	0.514724	AF144054	NA	Homo sapiens apoptosis related protein APR-4 mRNA, partial cds. [AF144054]
PXMP2	0.514616	NM_018663	NA	Homo sapiens peroxisomal membrane protein 2, 22kDa (PXMP2), mRNA [NM_018663]
LDHC	0.51458	NM_002301	3948	Homo sapiens lactate dehydrogenase C (LDHC), transcript variant 1, mRNA [NM_002301]
KRTAP5-9	0.51451	NM_005553	3846	Homo sapiens keratin associated protein 5-9 (KRTAP5-9), mRNA [NM_005553]
SGMS2	0.514482	NM_152621	166929	Homo sapiens sphingomyelin synthase 2 (SGMS2), mRNA [NM_152621]
A_24_P16361	0.514006	A_24_P16361	NA	Unknown
SLC39A4	0.513628	NM_130849	55630	Homo sapiens solute carrier family 39 (zinc transporter), member 4 (SLC39A4), transcript variant 2, mRNA [NM_130849]
A_24_P178784	0.513515	A_24_P178784	NA	Unknown
LONRF3	0.513474	NM_024778	79836	Homo sapiens LON peptidase N-terminal domain and ring finger 3 (LONRF3), transcript variant 2, mRNA [NM_024778]
IL15RA	0.513037	NM_172200	3601	Homo sapiens interleukin 15 receptor, alpha (IL15RA), transcript variant 2, mRNA [NM_172200]
LOC201164	0.512644	NM_178836	201164	Homo sapiens similar to CG12314 gene product (LOC201164), mRNA [NM_178836]
APBA3	0.512582	NM_004886	9546	Homo sapiens amyloid beta (A4) precursor protein-binding, family A, member 3 (X11-like 2) (APBA3), mRNA [NM_004886]
C3orf51	0.512396	U88965	NA	Human PO42 gene, complete cds. [U88965]
ANKHD1	0.512123	NM_017747	54882	Homo sapiens ankyrin repeat and KH domain containing 1 (ANKHD1), transcript variant 1, mRNA [NM_017747]
TMEM77	0.511926	NM_178454	128338	Homo sapiens transmembrane protein 77 (TMEM77), mRNA [NM_178454]
WBSCR23	0.511738	NM_001039145	NA	Homo sapiens Williams-Beuren syndrome chromosome region 23 (WBSCR23), mRNA [NM_001039145]
RGS22	0.511068	NM_015668	NA	Homo sapiens regulator of G-protein signalling 22 (RGS22), mRNA [NM_015668]
PARP4	0.510841	NM_006437	143	Homo sapiens poly (ADP-ribose) polymerase family, member 4 (PARP4), mRNA [NM_006437]
A_24_P75748	0.510743	A_24_P75748	NA	Unknown
YBX1	0.510511	NM_004559	NA	Homo sapiens Y box binding protein 1 (YBX1), mRNA [NM_004559]
SPDYA	0.510349	NM_001008779	245711	Homo sapiens speedy homolog A (Drosophila) (SPDYA), transcript variant 1, mRNA [NM_001008779]
BE646426	0.510257	BE646426	NA	BE646426 7e86f01.x1 NCI_CGAP_CLL1 Homo sapiens cDNA clone IMAGE:3292057 3', mRNA sequence [BE646426]
JOSD2	0.510212	NM_138334	126119	Homo sapiens Josephin domain containing 2 (JOSD2), mRNA [NM_138334]
FAM13A1	0.510205	NM_014883	10144	Homo sapiens family with sequence similarity 13, member A1 (FAM13A1), transcript variant 1, mRNA [NM_014883]
KRTAP5-8	0.510135	NM_021046	57830	Homo sapiens keratin associated protein 5-8 (KRTAP5-8), mRNA [NM_021046]
SP140	0.510089	NM_007237	11262	Homo sapiens SP140 nuclear body protein (SP140), transcript variant 1, mRNA [NM_007237]
C1orf41	0.509757	NM_016126	NA	Homo sapiens chromosome 1 open reading frame 41 (C1orf41), mRNA [NM_016126]
A_24_P33525	0.50939	A_24_P33525	NA	Unknown
W72519	0.508865	W72519	NA	W72519 zd64h01.s1 Soares_fetal_heart_NbHH19W Homo sapiens cDNA clone IMAGE:345457 3' similar to gb:M33552 LYMPHOCYTE-SPECIFIC PROTEIN LSP1 (HUMAN);, mRNA sequence [W72519]
LOC340947	0.508811	XM_001131609	NA	PREDICTED: Homo sapiens similar to eukaryotic translation initiation factor 3, subunit 6 interacting protein (LOC340947), mRNA [XM_001131609]
A_24_P686243	0.508638	A_24_P686243	NA	Unknown
C1orf182	0.508605	NM_144627	128229	Homo sapiens chromosome 1 open reading frame 182 (C1orf182), mRNA [NM_144627]
REV3L	0.50847	NM_002912	5980	Homo sapiens REV3-like, catalytic subunit of DNA polymerase zeta (yeast) (REV3L), mRNA [NM_002912]
MAG1	0.508049	NM_032717	84803	Homo sapiens lung cancer metastasis-associated protein (MAG1), mRNA [NM_032717]
A_24_P42071	0.507851	A_24_P42071	NA	Unknown
CAND1	0.50779	NM_018448	55832	Homo sapiens cullin-associated and neddylation-dissociated 1 (CAND1), mRNA [NM_018448]
C18orf55	0.507761	ENST00000169551	29090	TIM21-like protein, mitochondrial precursor. [Source:Uniprot/SWISSPROT;Acc:Q9BVV7] [ENST00000169551]
RPL3	0.507337	NM_000967	NA	Homo sapiens ribosomal protein L3 (RPL3), transcript variant 1, mRNA [NM_000967]
PDZD11	0.507104	NM_016484	51248	Homo sapiens PDZ domain containing 11 (PDZD11), mRNA [NM_016484]
LOC647722	0.507074	XR_018187	NA	PREDICTED: Homo sapiens similar to ribosomal protein L3 isoform a (LOC647722), mRNA [XR_018187]
PANK2	0.506619	NM_153638	NA	Homo sapiens pantothenate kinase 2 (Hallervorden-Spatz syndrome) (PANK2), nuclear gene encoding mitochondrial protein, transcript variant 1, mRNA [NM_153638]
ENST00000330598	0.506272	ENST00000330598	NA	Homo sapiens HSPC088 mRNA, partial cds. [AF161351]
TCF15	0.506044	NM_004609	6939	Homo sapiens transcription factor 15 (basic helix-loop-helix) (TCF15), mRNA [NM_004609]
ND3	0.505757	ENST00000361227	4514	NADH-ubiquinone oxidoreductase chain 3 (EC 1.6.5.3) (NADH dehydrogenase subunit 3). [Source:Uniprot/SWISSPROT;Acc:P03897] [ENST00000361227]
RSPO3	0.50569	NM_032784	84870	Homo sapiens R-spondin 3 homolog (Xenopus laevis) (RSPO3), mRNA [NM_032784]
C1orf59	0.505488	NM_144584	113802	Homo sapiens chromosome 1 open reading frame 59 (C1orf59), mRNA [NM_144584]
THC2736233	0.504586	THC2736233	NA	ATP5L_PONPY (Q5RFH0) ATP synthase subunit g, mitochondrial (ATPase subunit g) , partial (91%) [THC2736233]
PEMT	0.504577	NM_007169	NA	Homo sapiens phosphatidylethanolamine N-methyltransferase (PEMT), nuclear gene encoding mitochondrial protein, transcript variant 2, mRNA [NM_007169]
A_24_P392842	0.504363	A_24_P392842	NA	Unknown
HIST1H2AL	0.50434	NM_003511	8329	Homo sapiens histone cluster 1, H2al (HIST1H2AL), mRNA [NM_003511]
LAGE3	0.503986	NM_006014	8270	Homo sapiens L antigen family, member 3 (LAGE3), mRNA [NM_006014]
SPRY2	0.503941	NM_005842	10253	Homo sapiens sprouty homolog 2 (Drosophila) (SPRY2), mRNA [NM_005842]
RLF	0.503466	NM_012421	6018	Homo sapiens rearranged L-myc fusion (RLF), mRNA [NM_012421]
LOC650848	0.502721	XR_019013	NA	PREDICTED: Homo sapiens similar to 60S ribosomal protein L17 (L23) (LOC650848), mRNA [XR_019013]
NKX3-1	0.502563	NM_006167	4824	Homo sapiens NK3 transcription factor related, locus 1 (Drosophila) (NKX3-1), mRNA [NM_006167]
A_24_P196134	0.502514	A_24_P196134	NA	Unknown
SOD2	0.501615	NM_000636	6648	Homo sapiens superoxide dismutase 2, mitochondrial (SOD2), nuclear gene encoding mitochondrial protein, transcript variant 1, mRNA [NM_000636]
CCDC53	0.501599	NM_016053	51019	Homo sapiens coiled-coil domain containing 53 (CCDC53), mRNA [NM_016053]
AL109696	0.501579	AL109696	4916	Homo sapiens mRNA full length insert cDNA clone EUROIMAGE 21920. [AL109696]
REEP5	0.501493	NM_005669	7905	Homo sapiens receptor accessory protein 5 (REEP5), mRNA [NM_005669]
THC2682885	0.501483	THC2682885	NA	Q6BEA3_RAT (Q6BEA3) WDNM1 homolog, partial (33%) [THC2682885]
ZNF509	0.501306	NM_145291	166793	Homo sapiens zinc finger protein 509 (ZNF509), mRNA [NM_145291]
RPL31	0.501141	BC070210	6160	Homo sapiens ribosomal protein L31, mRNA (cDNA clone MGC:88191 IMAGE:4714258), complete cds. [BC070210]
THC2487640	0.501075	THC2487640	NA	Unknown
AY927488	0.501028	AY927488	NA	Homo sapiens mRNA sequence. [AY927488]
GTF2H1	0.500807	NM_005316	2965	Homo sapiens general transcription factor IIH, polypeptide 1 (62kD subunit) (GTF2H1), mRNA [NM_005316]
THC2541331	0.500532	THC2541331	NA	HSU02032 ribosomal protein L23a {Homo sapiens} (exp=-1; wgp=0; cg=0), partial (71%) [THC2541331]
CSNK1A1L	0.500395	NM_145203	122011	Homo sapiens casein kinase 1, alpha 1-like (CSNK1A1L), mRNA [NM_145203]
LOC730850	0.500388	XR_015255	NA	PREDICTED: Homo sapiens similar to peptidylprolyl isomerase A isoform 1 (LOC730850), mRNA [XR_015255]
A_24_P118874	0.500101	A_24_P118874	NA	Unknown
COL6A3	0.499882	NM_004369	NA	Homo sapiens collagen, type VI, alpha 3 (COL6A3), transcript variant 1, mRNA [NM_004369]
NOD2	0.499826	NM_022162	64127	Homo sapiens nucleotide-binding oligomerization domain containing 2 (NOD2), mRNA [NM_022162]
KRTAP4-10	0.499544	NM_033060	85291	Homo sapiens keratin associated protein 4-10 (KRTAP4-10), mRNA [NM_033060]
C9orf103	0.499527	NM_001001551	414328	Homo sapiens chromosome 9 open reading frame 103 (C9orf103), mRNA [NM_001001551]
CD74	0.499225	NM_004355	972	Homo sapiens CD74 molecule, major histocompatibility complex, class II invariant chain (CD74), transcript variant 2, mRNA [NM_004355]
ACBD4	0.499138	NM_024722	79777	Homo sapiens acyl-Coenzyme A binding domain containing 4 (ACBD4), mRNA [NM_024722]
A_24_P126931	0.49903	A_24_P126931	NA	Unknown
DB524600	0.498805	DB524600	7789	DB524600 RIKEN full-length enriched human cDNA library, testis Homo sapiens cDNA clone H013084L04 3', mRNA sequence [DB524600]
USP25	0.498438	NM_013396	29761	Homo sapiens ubiquitin specific peptidase 25 (USP25), mRNA [NM_013396]
ZCD1	0.498307	NM_018464	55847	Homo sapiens zinc finger, CDGSH-type domain 1 (ZCD1), mRNA [NM_018464]
NP1247838	0.498219	NP1247838	NA	GB|AL162389.21|CAH73163.1 ribosomal protein L36a pseudogene 6 [Homo sapiens] [NP1247838]
KRT8P19	0.497985	XR_016847	NA	PREDICTED: Homo sapiens similar to Keratin, type II cytoskeletal 8 (Cytokeratin-8) (CK-8) (Keratin-8) (K8) (LOC644998), mRNA [XR_016847]
A_24_P204474	0.497794	A_24_P204474	NA	Unknown
PKMYT1	0.497772	NM_004203	NA	Homo sapiens protein kinase, membrane associated tyrosine/threonine 1 (PKMYT1), transcript variant 1, mRNA [NM_004203]
CLEC4A	0.497386	NM_016184	50856	Homo sapiens C-type lectin domain family 4, member A (CLEC4A), transcript variant 1, mRNA [NM_016184]
BLVRA	0.497373	NM_000712	644	Homo sapiens biliverdin reductase A (BLVRA), mRNA [NM_000712]
REXO2	0.497172	NM_015523	25996	Homo sapiens REX2, RNA exonuclease 2 homolog (S. cerevisiae) (REXO2), mRNA [NM_015523]
RPA3	0.497168	NM_002947	6119	Homo sapiens replication protein A3, 14kDa (RPA3), mRNA [NM_002947]
THC2526838	0.497067	THC2526838	NA	Q32R99_9PICI (Q32R99) NADH dehydrogenase subunit 2, partial (5%) [THC2526838]
PQLC3	0.497043	NM_152391	130814	Homo sapiens PQ loop repeat containing 3 (PQLC3), mRNA [NM_152391]
CDR2	0.496832	NM_001802	1039	Homo sapiens cerebellar degeneration-related protein 2, 62kDa (CDR2), mRNA [NM_001802]
DUSP2	0.496538	NM_004418	1844	Homo sapiens dual specificity phosphatase 2 (DUSP2), mRNA [NM_004418]
A_32_P105865	0.496461	A_32_P105865	NA	Unknown
TICAM1	0.49636	NM_182919	148022	Homo sapiens toll-like receptor adaptor molecule 1 (TICAM1), transcript variant 2, mRNA [NM_182919]
PRDX3	0.495912	NM_006793	10935	Homo sapiens peroxiredoxin 3 (PRDX3), nuclear gene encoding mitochondrial protein, transcript variant 1, mRNA [NM_006793]
SHD	0.495902	NM_020209	56961	Homo sapiens Src homology 2 domain containing transforming protein D (SHD), mRNA [NM_020209]
A_24_P392195	0.495827	A_24_P392195	NA	Unknown
DCUN1D3	0.49551	NM_173475	123879	Homo sapiens DCN1, defective in cullin neddylation 1, domain containing 3 (S. cerevisiae) (DCUN1D3), mRNA [NM_173475]
LOC643228	0.49537	XR_018267	NA	PREDICTED: Homo sapiens similar to Glyceraldehyde-3-phosphate dehydrogenase (GAPDH) (LOC643228), mRNA [XR_018267]
LOC400064	0.495263	XR_019574	NA	PREDICTED: Homo sapiens hypothetical LOC400064 (LOC400064), mRNA [XR_019574]
BX106493	0.495202	BX106493	NA	BX106493 Soares_parathyroid_tumor_NbHPA Homo sapiens cDNA clone IMAGp998H19725, mRNA sequence [BX106493]
SETX	0.494615	NM_015046	23064	Homo sapiens senataxin (SETX), mRNA [NM_015046]
FAM90A1	0.49459	NM_018088	55138	Homo sapiens family with sequence similarity 90, member A1 (FAM90A1), mRNA [NM_018088]
PXN	0.494554	BC052611	NA	Homo sapiens paxillin, mRNA (cDNA clone MGC:59724 IMAGE:6252827), complete cds. [BC052611]
FLT3LG	0.494172	NM_001459	2323	Homo sapiens fms-related tyrosine kinase 3 ligand (FLT3LG), mRNA [NM_001459]
FAM46C	0.4939	NM_017709	54855	Homo sapiens family with sequence similarity 46, member C (FAM46C), mRNA [NM_017709]
A_24_P921801	0.493442	A_24_P921801	NA	Unknown
LOC646359	0.493433	ENST00000342224	NA	PREDICTED: Homo sapiens similar to telomeric repeat binding factor 1 isoform 2 (LOC646359), mRNA [XM_929288]
ENST00000369176	0.493427	ENST00000369176	NA	Histone 2, H3, pseudogene 2. [Source:Uniprot/SPTREMBL;Acc:Q5TEC6] [ENST00000369176]
DUSP1	0.493195	NM_004417	1843	Homo sapiens dual specificity phosphatase 1 (DUSP1), mRNA [NM_004417]
BC042589	0.493149	BC042589	NA	Homo sapiens cDNA clone IMAGE:4819084. [BC042589]
SP5	0.49313	NM_001003845	389058	Homo sapiens Sp5 transcription factor (SP5), mRNA [NM_001003845]
FLJ14327	0.492508	AK024389	NA	Homo sapiens cDNA FLJ14327 fis, clone PLACE4000250. [AK024389]
OR52A1	0.491877	NM_012375	23538	Homo sapiens olfactory receptor, family 52, subfamily A, member 1 (OR52A1), mRNA [NM_012375]
SETD5	0.491095	BX648380	55209	Homo sapiens mRNA; cDNA DKFZp686A20205 (from clone DKFZp686A20205). [BX648380]
TIAM2	0.490869	NM_012454	26230	Homo sapiens T-cell lymphoma invasion and metastasis 2 (TIAM2), transcript variant 1, mRNA [NM_012454]
LOC731113	0.490778	XR_015663	NA	PREDICTED: Homo sapiens hypothetical protein LOC731113 (LOC731113), mRNA [XR_015663]
THC2679057	0.4905	THC2679057	NA	Unknown
CDT1	0.490411	NM_030928	81620	Homo sapiens chromatin licensing and DNA replication factor 1 (CDT1), mRNA [NM_030928]
RBBP6	0.489777	NM_032626	NA	Homo sapiens retinoblastoma binding protein 6 (RBBP6), transcript variant 3, mRNA [NM_032626]
SLC27A2	0.489493	NM_003645	NA	Homo sapiens solute carrier family 27 (fatty acid transporter), member 2 (SLC27A2), mRNA [NM_003645]
DB456971	0.489491	DB456971	NA	DB456971 RIKEN full-length enriched human cDNA library, testis Homo sapiens cDNA clone H013075L06 5', mRNA sequence [DB456971]
GNA13	0.489114	NM_006572	10672	Homo sapiens guanine nucleotide binding protein (G protein), alpha 13 (GNA13), mRNA [NM_006572]
CXorf15	0.488946	NM_018360	NA	Homo sapiens chromosome X open reading frame 15 (CXorf15), mRNA [NM_018360]
A_24_P932706	0.488828	A_24_P932706	3364	Unknown
STYK1	0.488635	NM_018423	55359	Homo sapiens serine/threonine/tyrosine kinase 1 (STYK1), mRNA [NM_018423]
THC2488083	0.488633	THC2488083	NA	AF044209 nuclear receptor co-repressor N-CoR {Homo sapiens} (exp=-1; wgp=0; cg=0), partial (8%) [THC2488083]
PRAC	0.488619	NM_032391	84366	Homo sapiens small nuclear protein PRAC (PRAC), mRNA [NM_032391]
HYPE	0.488531	NM_007076	11153	Homo sapiens Huntingtin interacting protein E (HYPE), mRNA [NM_007076]
BG950086	0.487923	BG950086	NA	BG950086 CM1-CT0377-020101-710-g05 CT0377 Homo sapiens cDNA, mRNA sequence [BG950086]
PAX4	0.487838	NM_006193	5078	Homo sapiens paired box gene 4 (PAX4), mRNA [NM_006193]
LINGO4	0.487785	NM_001004432	339398	Homo sapiens leucine rich repeat and Ig domain containing 4 (LINGO4), mRNA [NM_001004432]
NIT2	0.487518	NM_020202	56954	Homo sapiens nitrilase family, member 2 (NIT2), mRNA [NM_020202]
LSM3	0.487404	NM_014463	27258	Homo sapiens LSM3 homolog, U6 small nuclear RNA associated (S. cerevisiae) (LSM3), mRNA [NM_014463]
GFAP	0.487277	NM_002055	2670	Homo sapiens glial fibrillary acidic protein (GFAP), mRNA [NM_002055]
RPL34	0.487171	NM_033625	NA	Homo sapiens ribosomal protein L34 (RPL34), transcript variant 2, mRNA [NM_033625]
ADIPOQ	0.486992	NM_004797	NA	Homo sapiens adiponectin, C1Q and collagen domain containing (ADIPOQ), mRNA [NM_004797]
ZNF665	0.486775	NM_024733	79788	Homo sapiens zinc finger protein 665 (ZNF665), mRNA [NM_024733]
PIGP	0.486693	NM_153682	51227	Homo sapiens phosphatidylinositol glycan anchor biosynthesis, class P (PIGP), transcript variant 2, mRNA [NM_153682]
LOC128977	0.486649	NM_173793	7290	Homo sapiens hypothetical protein LOC128977 (LOC128977), mRNA [NM_173793]
A_24_P913620	0.486459	A_24_P913620	NA	Unknown
MGC4172	0.486445	NM_024308	79154	Homo sapiens short-chain dehydrogenase/reductase (MGC4172), mRNA [NM_024308]
A_24_P76319	0.486255	A_24_P76319	NA	Unknown
LOC641784	0.486042	AW302767	NA	xr55h07.x1 NCI_CGAP_Ov26 Homo sapiens cDNA clone IMAGE:2764093 3' similar to gb:X69181 60S RIBOSOMAL PROTEIN L31 (HUMAN);, mRNA sequence [AW302767]
C5orf23	0.485896	NM_024563	NA	Homo sapiens chromosome 5 open reading frame 23 (C5orf23), mRNA [NM_024563]
LOC253482	0.485864	XR_016415	NA	PREDICTED: Homo sapiens similar to 40S ribosomal protein S6 (LOC253482), mRNA [XR_016415]
C11orf10	0.485419	NM_014206	NA	Homo sapiens chromosome 11 open reading frame 10 (C11orf10), mRNA [NM_014206]
IREB2	0.485316	NM_004136	3658	Homo sapiens iron-responsive element binding protein 2 (IREB2), mRNA [NM_004136]
MYCBP	0.485198	NM_012333	26292	Homo sapiens c-myc binding protein (MYCBP), mRNA [NM_012333]
PIM3	0.485186	NM_001001852	415116	Homo sapiens pim-3 oncogene (PIM3), mRNA [NM_001001852]
BM725480	0.484935	BM725480	54946	BM725480 UI-E-EJ0-aie-p-22-0-UI.r1 UI-E-EJ0 Homo sapiens cDNA clone UI-E-EJ0-aie-p-22-0-UI 5', mRNA sequence [BM725480]
A_24_P333112	0.484878	A_24_P333112	NA	Unknown
TNFSF14	0.484545	NM_003807	8740	Homo sapiens tumor necrosis factor (ligand) superfamily, member 14 (TNFSF14), transcript variant 1, mRNA [NM_003807]
SLC25A32	0.484522	NM_030780	81034	Homo sapiens solute carrier family 25, member 32 (SLC25A32), mRNA [NM_030780]
SEPHS1	0.484132	NM_012247	NA	Homo sapiens selenophosphate synthetase 1 (SEPHS1), mRNA [NM_012247]
NEUROG1	0.484055	NM_006161	4762	Homo sapiens neurogenin 1 (NEUROG1), mRNA [NM_006161]
TGFB3	0.484032	NM_003239	7043	Homo sapiens transforming growth factor, beta 3 (TGFB3), mRNA [NM_003239]
NPC2	0.483929	NM_006432	10577	Homo sapiens Niemann-Pick disease, type C2 (NPC2), mRNA [NM_006432]
THC2606799	0.483623	THC2606799	10450	Unknown
C9orf150	0.483413	NM_203403	286343	Homo sapiens chromosome 9 open reading frame 150 (C9orf150), mRNA [NM_203403]
ZNF627	0.483243	NM_145295	199692	Homo sapiens zinc finger protein 627 (ZNF627), mRNA [NM_145295]
X12544	0.4831	X12544	NA	Human mRNA for HLA class II DR-beta (HLA-DR B). [X12544]
FBN2	0.483015	NM_001999	2201	Homo sapiens fibrillin 2 (congenital contractural arachnodactyly) (FBN2), mRNA [NM_001999]
LOC144097	0.482833	NM_138471	144097	Homo sapiens hypothetical protein BC007540 (LOC144097), mRNA [NM_138471]
PCCB	0.482773	NM_000532	NA	Homo sapiens propionyl Coenzyme A carboxylase, beta polypeptide (PCCB), mRNA [NM_000532]
DGCR6L	0.482082	NM_033257	NA	Homo sapiens DiGeorge syndrome critical region gene 6-like (DGCR6L), mRNA [NM_033257]
ZNF136	0.481681	NM_003437	7695	Homo sapiens zinc finger protein 136 (ZNF136), mRNA [NM_003437]
KRTAP1-3	0.481345	NM_030966	81850	Homo sapiens keratin associated protein 1-3 (KRTAP1-3), mRNA [NM_030966]
HIST1H2BO	0.481318	NM_003527	8348	Homo sapiens histone cluster 1, H2bo (HIST1H2BO), mRNA [NM_003527]
BC037740	0.481149	BC037740	NA	Homo sapiens cDNA clone IMAGE:5263531. [BC037740]
CCDC5	0.481009	NM_138443	NA	Homo sapiens coiled-coil domain containing 5 (spindle associated) (CCDC5), mRNA [NM_138443]
ILDR1	0.480845	NM_175924	286676	Homo sapiens immunoglobulin-like domain containing receptor 1 (ILDR1), mRNA [NM_175924]
LSM7	0.480598	NM_016199	51690	Homo sapiens LSM7 homolog, U6 small nuclear RNA associated (S. cerevisiae) (LSM7), mRNA [NM_016199]
BG190831	0.480409	BG190831	NA	RST9909 Athersys RAGE Library Homo sapiens cDNA, mRNA sequence [BG190831]
HSPB9	0.480119	NM_033194	94086	Homo sapiens heat shock protein, alpha-crystallin-related, B9 (HSPB9), mRNA [NM_033194]
RASAL2	0.479991	NM_170692	9462	Homo sapiens RAS protein activator like 2 (RASAL2), transcript variant 2, mRNA [NM_170692]
THC2650501	0.479932	THC2650501	NA	Q4STL2_TETNG (Q4STL2) Chromosome undetermined SCAF14155, whole genome shotgun sequence. (Fragment), partial (7%) [THC2650501]
SQSTM1	0.479673	NM_003900	8878	Homo sapiens sequestosome 1 (SQSTM1), mRNA [NM_003900]
AA639753	0.479205	AA639753	NA	nq82c12.s1 NCI_CGAP_Co9 Homo sapiens cDNA clone IMAGE:1158838 3', mRNA sequence [AA639753]
FAM114A1	0.479098	NM_138389	NA	Homo sapiens family with sequence similarity 114, member A1 (FAM114A1), mRNA [NM_138389]
SLC25A33	0.478956	NM_032315	NA	Homo sapiens solute carrier family 25, member 33 (SLC25A33), mRNA [NM_032315]
ITGB3BP	0.478854	NM_014288	NA	Homo sapiens integrin beta 3 binding protein (beta3-endonexin) (ITGB3BP), mRNA [NM_014288]
A_23_P30411	0.47869	A_23_P30411	NA	Unknown
EEF1B2	0.478656	NM_001959	NA	Homo sapiens eukaryotic translation elongation factor 1 beta 2 (EEF1B2), transcript variant 1, mRNA [NM_001959]
MASTL	0.478651	NM_032844	NA	Homo sapiens microtubule associated serine/threonine kinase-like (MASTL), mRNA [NM_032844]
BBC3	0.478226	NM_014417	27113	Homo sapiens BCL2 binding component 3 (BBC3), mRNA [NM_014417]
NRP1	0.478138	NM_003873	8829	Homo sapiens neuropilin 1 (NRP1), transcript variant 1, mRNA [NM_003873]
A_24_P118472	0.47799	A_24_P118472	NA	Unknown
W91942	0.47787	W91942	NA	zh47d06.r1 Soares_fetal_liver_spleen_1NFLS_S1 Homo sapiens cDNA clone IMAGE:415211 5' similar to SW:POL_FENV1 P31792 POL POLYPROTEIN ;, mRNA sequence [W91942]
PELI1	0.477769	NM_020651	57162	Homo sapiens pellino homolog 1 (Drosophila) (PELI1), mRNA [NM_020651]
SMCHD1	0.477229	AK126324	23347	Homo sapiens cDNA FLJ44350 fis, clone TRACH3006228. [AK126324]
SPSB4	0.477093	NM_080862	92369	Homo sapiens splA/ryanodine receptor domain and SOCS box containing 4 (SPSB4), mRNA [NM_080862]
UBXD6	0.477088	NM_005671	NA	Homo sapiens UBX domain containing 6 (UBXD6), mRNA [NM_005671]
HIVEP2	0.476516	NM_006734	3097	Homo sapiens human immunodeficiency virus type I enhancer binding protein 2 (HIVEP2), mRNA [NM_006734]
ARID3B	0.476458	NM_006465	10620	Homo sapiens AT rich interactive domain 3B (BRIGHT-like) (ARID3B), mRNA [NM_006465]
SLC35F5	0.47628	AK025657	80255	Homo sapiens cDNA: FLJ22004 fis, clone HEP06871. [AK025657]
LOC441245	0.476202	AK090474	NA	Homo sapiens mRNA for FLJ00396 protein. [AK090474]
METRNL	0.476122	NM_001004431	284207	Homo sapiens meteorin, glial cell differentiation regulator-like (METRNL), mRNA [NM_001004431]
THC2526402	0.475926	THC2526402	NA	Q504T5_HUMAN (Q504T5) UNC84B protein, partial (12%) [THC2526402]
THRAP1	0.475749	NM_005121	9969	Homo sapiens thyroid hormone receptor associated protein 1 (THRAP1), mRNA [NM_005121]
CHD1	0.475555	NM_001270	1105	Homo sapiens chromodomain helicase DNA binding protein 1 (CHD1), mRNA [NM_001270]
AK027211	0.475388	AK027211	NA	Homo sapiens cDNA: FLJ23558 fis, clone LNG09703. [AK027211]
AHR	0.475175	NM_001621	196	Homo sapiens aryl hydrocarbon receptor (AHR), mRNA [NM_001621]
RAXL1	0.475083	NM_032753	84839	Homo sapiens retina and anterior neural fold homeobox like 1 (RAXL1), mRNA [NM_032753]
RPL7	0.474734	NM_000971	NA	Homo sapiens ribosomal protein L7 (RPL7), mRNA [NM_000971]
A_24_P635355	0.474575	A_24_P635355	NA	Unknown
BC053590	0.474334	BC053590	NA	Homo sapiens cDNA clone IMAGE:5400003, partial cds. [BC053590]
ENST00000342294	0.473458	ENST00000342294	6434	Arginine/serine-rich-splicing factor 10 (Transformer-2-beta) (HTRA2- beta) (Transformer 2 protein homolog). [Source:Uniprot/SWISSPROT;Acc:P62995] [ENST00000342294]
ENST00000320876	0.473292	ENST00000320876	NA	Homo sapiens, clone IMAGE:4285740, mRNA. [BC006008]
HDDC3	0.473216	NM_198527	374659	Homo sapiens HD domain containing 3 (HDDC3), mRNA [NM_198527]
AMOTL2	0.47316	NM_016201	51421	Homo sapiens angiomotin like 2 (AMOTL2), mRNA [NM_016201]
DGCR6	0.472877	NM_005675	8214	Homo sapiens DiGeorge syndrome critical region gene 6 (DGCR6), mRNA [NM_005675]
ZNF473	0.472842	NM_015428	25888	Homo sapiens zinc finger protein 473 (ZNF473), transcript variant 1, mRNA [NM_015428]
A_24_P212726	0.472612	A_24_P212726	NA	Unknown
RAPGEF2	0.472524	AB002311	9693	Homo sapiens mRNA for KIAA0313 gene, partial cds. [AB002311]
BDP1	0.472314	NM_018429	55814	Homo sapiens B double prime 1, subunit of RNA polymerase III transcription initiation factor IIIB (BDP1), mRNA [NM_018429]
MCM5	0.472182	NM_006739	NA	Homo sapiens MCM5 minichromosome maintenance deficient 5, cell division cycle 46 (S. cerevisiae) (MCM5), mRNA [NM_006739]
FTO	0.47159	NM_001080432	NA	Homo sapiens fatso (FTO), mRNA [NM_001080432]
THC2496494	0.471384	THC2496494	9175	ALU6_HUMAN (P39193) Alu subfamily SP sequence contamination warning entry, partial (27%) [THC2496494]
LAMA2	0.471182	NM_000426	NA	Homo sapiens laminin, alpha 2 (merosin, congenital muscular dystrophy) (LAMA2), transcript variant 1, mRNA [NM_000426]
CXCL6	0.470919	NM_002993	6372	Homo sapiens chemokine (C-X-C motif) ligand 6 (granulocyte chemotactic protein 2) (CXCL6), mRNA [NM_002993]
TRAPPC2L	0.470341	BC011369	51693	Homo sapiens trafficking protein particle complex 2-like, mRNA (cDNA clone MGC:8720 IMAGE:3868798), complete cds. [BC011369]
CCNYL1	0.470258	NM_152523	NA	Homo sapiens cyclin Y-like 1 (CCNYL1), mRNA [NM_152523]
OR5H1	0.470042	NM_001005338	26341	Homo sapiens olfactory receptor, family 5, subfamily H, member 1 (OR5H1), mRNA [NM_001005338]
ACYP1	0.469779	NM_203488	27030	Homo sapiens acylphosphatase 1, erythrocyte (common) type (ACYP1), transcript variant 2, mRNA [NM_203488]
CCDC50	0.469581	NM_178335	152137	Homo sapiens coiled-coil domain containing 50 (CCDC50), transcript variant 2, mRNA [NM_178335]
KRT80	0.469338	NM_182507	144501	Homo sapiens keratin 80 (KRT80), transcript variant 1, mRNA [NM_182507]
C1orf123	0.468994	NM_017887	54987	Homo sapiens chromosome 1 open reading frame 123 (C1orf123), mRNA [NM_017887]
ENST00000361800	0.468903	ENST00000361800	NA	Unknown
SMAD7	0.4683	NM_005904	4092	Homo sapiens SMAD family member 7 (SMAD7), mRNA [NM_005904]
HIST2H2AC	0.467972	NM_003517	8338	Homo sapiens histone cluster 2, H2ac (HIST2H2AC), mRNA [NM_003517]
C7orf24	0.467699	NM_024051	79017	Homo sapiens chromosome 7 open reading frame 24 (C7orf24), mRNA [NM_024051]
MMP17	0.467661	NM_016155	NA	Homo sapiens matrix metallopeptidase 17 (membrane-inserted) (MMP17), mRNA [NM_016155]
AFF4	0.46751	NM_014423	27125	Homo sapiens AF4/FMR2 family, member 4 (AFF4), mRNA [NM_014423]
A_32_P22989	0.467371	A_32_P22989	NA	Unknown
EXO1	0.467326	NM_003686	9156	Homo sapiens exonuclease 1 (EXO1), transcript variant 3, mRNA [NM_003686]
ZBTB43	0.467131	NM_014007	23099	Homo sapiens zinc finger and BTB domain containing 43 (ZBTB43), mRNA [NM_014007]
LOC392522	0.467079	XR_018292	NA	PREDICTED: Homo sapiens similar to ribosomal protein L18a (LOC392522), mRNA [XR_018292]
ACAA2	0.466736	NM_006111	10449	Homo sapiens acetyl-Coenzyme A acyltransferase 2 (mitochondrial 3-oxoacyl-Coenzyme A thiolase) (ACAA2), nuclear gene encoding mitochondrial protein, mRNA [NM_006111]
CDCA7L	0.466612	NM_018719	55536	Homo sapiens cell division cycle associated 7-like (CDCA7L), mRNA [NM_018719]
GOLGA8E	0.466578	NM_001012423	653641	Homo sapiens golgi autoantigen, golgin subfamily a, 8E (GOLGA8E), mRNA [NM_001012423]
ZNF276	0.466458	NM_152287	92822	Homo sapiens zinc finger protein 276 (ZNF276), mRNA [NM_152287]
LOC649294	0.466314	AK091259	NA	Homo sapiens cDNA FLJ33940 fis, clone CTONG2018069. [AK091259]
LOC644051	0.465953	XR_018565	NA	PREDICTED: Homo sapiens similar to Isocitrate dehydrogenase [NADP] cytoplasmic (Cytosolic NADP-isocitrate dehydrogenase) (Oxalosuccinate decarboxylase) (IDH) (NADP(+)-specific ICDH) (IDP) (LOC649122), mRNA [XR_018565]
LATS2	0.465928	NM_014572	26524	Homo sapiens LATS, large tumor suppressor, homolog 2 (Drosophila) (LATS2), mRNA [NM_014572]
SRD5A2L	0.465715	NM_024592	79644	Homo sapiens steroid 5 alpha-reductase 2-like (SRD5A2L), mRNA [NM_024592]
THC2539541	0.465483	THC2539541	NA	MUSTCAYK T-cell receptor alpha chain {Mus musculus} (exp=-1; wgp=0; cg=0), partial (11%) [THC2539541]
ZNF641	0.465462	NM_152320	121274	Homo sapiens zinc finger protein 641 (ZNF641), mRNA [NM_152320]
hCG_2023776	0.464988	XM_379885	NA	PREDICTED: Homo sapiens similar to Heterogeneous nuclear ribonucleoprotein A1 (Helix-destabilizing protein) (Single-strand binding protein) (hnRNP core protein A1) (HDP-1) (Topoisomerase-inhibitor suppressed) (LOC402562), mRNA [XM_379885]
ANKRD2	0.464979	NM_020349	26287	Homo sapiens ankyrin repeat domain 2 (stretch responsive muscle) (ANKRD2), mRNA [NM_020349]
FBXW10	0.464687	NM_031456	NA	Homo sapiens F-box and WD repeat domain containing 10 (FBXW10), mRNA [NM_031456]
THC2712447	0.464631	THC2712447	NA	Unknown
A_23_P136296	0.46455	A_23_P136296	NA	Unknown
BU783246	0.464121	BU783246	NA	BU783246 in01c10.y1 Human insulinoma Homo sapiens cDNA clone IMAGE:6123258 5' similar to SW:ADHX_HUMAN P11766 ALCOHOL DEHYDROGENASE CLASS III CHI CHAIN ;, mRNA sequence [BU783246]
NDUFB11	0.463982	NM_019056	54539	Homo sapiens NADH dehydrogenase (ubiquinone) 1 beta subcomplex, 11, 17.3kDa (NDUFB11), mRNA [NM_019056]
TSC22D2	0.463893	NM_014779	9819	Homo sapiens TSC22 domain family, member 2 (TSC22D2), mRNA [NM_014779]
RPS14	0.46385	NM_005617	6208	Homo sapiens ribosomal protein S14 (RPS14), transcript variant 3, mRNA [NM_005617]
LOC388564	0.463811	ENST00000376333	NA	Homo sapiens hypothetical gene supported by BC052596, mRNA (cDNA clone IMAGE:6728287). [BC052596]
ALAS2	0.463751	NM_000032	212	Homo sapiens aminolevulinate, delta-, synthase 2 (sideroblastic/hypochromic anemia) (ALAS2), nuclear gene encoding mitochondrial protein, transcript variant 1, mRNA [NM_000032]
A_23_P211603	0.463498	A_23_P211603	84271	Unknown
MCM10	0.4633	NM_182751	55388	Homo sapiens MCM10 minichromosome maintenance deficient 10 (S. cerevisiae) (MCM10), transcript variant 1, mRNA [NM_182751]
FLJ46111	0.463069	BC112006	NA	Homo sapiens FLJ46111 protein, mRNA (cDNA clone MGC:138211 IMAGE:8327474), complete cds. [BC112006]
ADAMTSL4	0.463068	AK023606	54507	Homo sapiens cDNA FLJ13544 fis, clone PLACE1006815. [AK023606]
SH3BGRL	0.462927	NM_003022	6451	Homo sapiens SH3 domain binding glutamic acid-rich protein like (SH3BGRL), mRNA [NM_003022]
PRDM4	0.462821	NM_012406	11108	Homo sapiens PR domain containing 4 (PRDM4), mRNA [NM_012406]
AK021593	0.462688	AK021593	NA	Homo sapiens cDNA FLJ11531 fis, clone HEMBA1002661. [AK021593]
RARRES3	0.462326	NM_004585	5920	Homo sapiens retinoic acid receptor responder (tazarotene induced) 3 (RARRES3), mRNA [NM_004585]
BTN2A2	0.462229	NM_181531	10385	Homo sapiens butyrophilin, subfamily 2, member A2 (BTN2A2), transcript variant 2, mRNA [NM_181531]
TBX15	0.461889	NM_152380	6913	Homo sapiens T-box 15 (TBX15), mRNA [NM_152380]
CYLD	0.461754	NM_015247	1540	Homo sapiens cylindromatosis (turban tumor syndrome) (CYLD), transcript variant 1, mRNA [NM_015247]
HIST2H2AB	0.461683	NM_175065	317772	Homo sapiens histone cluster 2, H2ab (HIST2H2AB), mRNA [NM_175065]
ZSCAN20	0.46153	NM_145238	7579	Homo sapiens zinc finger and SCAN domain containing 20 (ZSCAN20), mRNA [NM_145238]
FLJ11292	0.461184	AK023417	NA	Homo sapiens cDNA FLJ13355 fis, clone PLACE1000048. [AK023417]
BAZ1A	0.461139	NM_013448	11177	Homo sapiens bromodomain adjacent to zinc finger domain, 1A (BAZ1A), transcript variant 1, mRNA [NM_013448]
CIITA	0.460951	NM_000246	NA	Homo sapiens class II, major histocompatibility complex, transactivator (CIITA), mRNA [NM_000246]
THC2550353	0.460874	THC2550353	84236	Q2IMJ3_ANADE (Q2IMJ3) LigA, partial (3%) [THC2550353]
CHEK1	0.460846	NM_001274	1111	Homo sapiens CHK1 checkpoint homolog (S. pombe) (CHEK1), mRNA [NM_001274]
CA311162	0.460779	CA311162	NA	CA311162 UI-CF-FN0-afc-l-13-0-UI.s1 UI-CF-FN0 Homo sapiens cDNA clone UI-CF-FN0-afc-l-13-0-UI 3', mRNA sequence [CA311162]
LOC113230	0.460585	ENST00000269720	NA	Homo sapiens cDNA clone IMAGE:2820069, partial cds. [BC000492]
LOC51149	0.460574	NM_016175	51149	Homo sapiens hypothetical LOC51149 (LOC51149), transcript variant 1, mRNA [NM_016175]
LOC648361	0.460455	XM_001127349	NA	PREDICTED: Homo sapiens similar to 40S ribosomal protein S12 (LOC648361), mRNA [XM_001127349]
LOC134505	0.460234	XR_018118	NA	PREDICTED: Homo sapiens similar to eukaryotic translation initiation factor 3, subunit 12 (LOC134505), mRNA [XR_018118]
ZNF140	0.460025	NM_003440	7699	Homo sapiens zinc finger protein 140 (ZNF140), mRNA [NM_003440]
THC2677326	0.459631	THC2677326	NA	Q96CT6_HUMAN (Q96CT6) C12orf10 protein (Fragment), partial (9%) [THC2677326]
BC040702	0.45943	BC040702	NA	Homo sapiens, clone IMAGE:5736845, mRNA. [BC040702]
A_24_P802562	0.458936	A_24_P802562	NA	Unknown
SPRY4	0.458829	NM_030964	81848	Homo sapiens sprouty homolog 4 (Drosophila) (SPRY4), mRNA [NM_030964]
CA437634	0.458346	CA437634	1073	UI-H-DH0-aup-d-15-0-UI.s1 NCI_CGAP_DH0 Homo sapiens cDNA clone UI-H-DH0-aup-d-15-0-UI 3', mRNA sequence [CA437634]
A_24_P152713	0.458321	A_24_P152713	NA	Unknown
THC2532927	0.458234	THC2532927	NA	Q7Z637_HUMAN (Q7Z637) PTPN18 protein, partial (13%) [THC2532927]
NR5A2	0.458172	NM_205860	2494	Homo sapiens nuclear receptor subfamily 5, group A, member 2 (NR5A2), transcript variant 1, mRNA [NM_205860]
IFRD1	0.457503	NM_001007245	NA	Homo sapiens interferon-related developmental regulator 1 (IFRD1), transcript variant 2, mRNA [NM_001007245]
SNX19	0.457119	NM_014758	399979	Homo sapiens sorting nexin 19 (SNX19), mRNA [NM_014758]
GCNT4	0.456714	NM_016591	51301	Homo sapiens glucosaminyl (N-acetyl) transferase 4, core 2 (beta-1,6-N-acetylglucosaminyltransferase) (GCNT4), mRNA [NM_016591]
RPL29	0.456648	NM_000992	NA	Homo sapiens ribosomal protein L29 (RPL29), mRNA [NM_000992]
WDR47	0.455908	NM_014969	22911	Homo sapiens WD repeat domain 47 (WDR47), mRNA [NM_014969]
MAP3K7IP3	0.455783	NM_152787	257397	Homo sapiens mitogen-activated protein kinase kinase kinase 7 interacting protein 3 (MAP3K7IP3), mRNA [NM_152787]
RP3-377H14.5	0.455259	AK092748	NA	Homo sapiens cDNA FLJ35429 fis, clone SMINT2002126. [AK092748]
C1orf151	0.454947	NM_001032363	440574	Homo sapiens chromosome 1 open reading frame 151 (C1orf151), mRNA [NM_001032363]
RP5-1022P6.2	0.454877	NM_019593	56261	Homo sapiens hypothetical protein KIAA1434 (KIAA1434), mRNA [NM_019593]
NKX1-2	0.454581	XM_372331	NA	PREDICTED: Homo sapiens NK1 transcription factor related, locus 2 (Drosophila) (NKX1-2), mRNA [XM_372331]
HSD17B8	0.453896	NM_014234	NA	Homo sapiens hydroxysteroid (17-beta) dehydrogenase 8 (HSD17B8), mRNA [NM_014234]
LOC442308	0.45389	XR_018043	NA	PREDICTED: Homo sapiens similar to tubulin, beta 5 (LOC442308), mRNA [XR_018043]
TGM2	0.453818	NM_198951	7052	Homo sapiens transglutaminase 2 (C polypeptide, protein-glutamine-gamma-glutamyltransferase) (TGM2), transcript variant 2, mRNA [NM_198951]
MDM4	0.453631	NM_002393	4194	Homo sapiens Mdm4, transformed 3T3 cell double minute 4, p53 binding protein (mouse) (MDM4), mRNA [NM_002393]
A_24_P50639	0.45348	A_24_P50639	NA	Unknown
KRT8P23	0.453343	XR_017341	NA	PREDICTED: Homo sapiens similar to Keratin, type II cytoskeletal 8 (Cytokeratin-8) (CK-8) (Keratin-8) (K8) (LOC390610), mRNA [XR_017341]
LOC149837	0.453302	AL137476	NA	Homo sapiens mRNA; cDNA DKFZp434I0623 (from clone DKFZp434I0623). [AL137476]
LOC642203	0.452977	XR_018113	NA	PREDICTED: Homo sapiens similar to Glyceraldehyde-3-phosphate dehydrogenase (GAPDH) (LOC642203), mRNA [XR_018113]
BRD2	0.45266	NM_005104	6046	Homo sapiens bromodomain containing 2 (BRD2), mRNA [NM_005104]
GNB3	0.452615	NM_002075	NA	Homo sapiens guanine nucleotide binding protein (G protein), beta polypeptide 3 (GNB3), mRNA [NM_002075]
A_24_P383834	0.452591	A_24_P383834	NA	Unknown
PGF	0.452379	NM_002632	NA	Homo sapiens placental growth factor, vascular endothelial growth factor-related protein (PGF), mRNA [NM_002632]
AK128436	0.452155	AK128436	22806	Homo sapiens cDNA FLJ46579 fis, clone THYMU3042758. [AK128436]
ENST00000361329	0.452	ENST00000361329	NA	Unknown
STX7	0.451978	NM_003569	8417	Homo sapiens syntaxin 7 (STX7), mRNA [NM_003569]
AK027667	0.451878	AK027667	NA	Homo sapiens cDNA FLJ14761 fis, clone NT2RP3003302. [AK027667]
HERC4	0.451412	NM_001017972	26091	Homo sapiens hect domain and RLD 4 (HERC4), transcript variant 3, mRNA [NM_001017972]
DKFZp761E198	0.45109	NM_138368	NA	Homo sapiens DKFZp761E198 protein (DKFZp761E198), mRNA [NM_138368]
THC2527835	0.450843	THC2527835	NA	Unknown
LPIN2	0.450695	NM_014646	NA	Homo sapiens lipin 2 (LPIN2), mRNA [NM_014646]
C7orf20	0.450648	NM_015949	NA	Homo sapiens chromosome 7 open reading frame 20 (C7orf20), mRNA [NM_015949]
HIST1H2AM	0.450533	NM_003514	8350	Homo sapiens histone cluster 1, H2am (HIST1H2AM), mRNA [NM_003514]
A_24_P733345	0.450413	A_24_P733345	NA	Unknown
ZNF564	0.4504	NM_144976	163050	Homo sapiens zinc finger protein 564 (ZNF564), mRNA [NM_144976]
DHFRL1	0.45034	NM_176815	200895	Homo sapiens dihydrofolate reductase-like 1 (DHFRL1), mRNA [NM_176815]
THC2712084	0.450047	THC2712084	7057	Q12928_HUMAN (Q12928) Thrombospondin-p50 (Fragment), partial (77%) [THC2712084]
ZNF79	0.450005	NM_007135	7633	Homo sapiens zinc finger protein 79 (ZNF79), mRNA [NM_007135]
A_24_P418019	0.449718	A_24_P418019	NA	Unknown
TRIB1	0.449638	NM_025195	NA	Homo sapiens tribbles homolog 1 (Drosophila) (TRIB1), mRNA [NM_025195]
HIST1H4H	0.4493	NM_003543	8294	Homo sapiens histone cluster 1, H4h (HIST1H4H), mRNA [NM_003543]
SLC25A25	0.449182	NM_001006641	114789	Homo sapiens solute carrier family 25 (mitochondrial carrier; phosphate carrier), member 25 (SLC25A25), nuclear gene encoding mitochondrial protein, transcript variant 2, mRNA [NM_001006641]
CEBPB	0.449104	NM_005194	1051	Homo sapiens CCAAT/enhancer binding protein (C/EBP), beta (CEBPB), mRNA [NM_005194]
THC2553216	0.448785	THC2553216	NA	HUMRRL3A ribosomal protein L3 {Homo sapiens} (exp=-1; wgp=0; cg=0), partial (24%) [THC2553216]
IL8	0.448575	NM_000584	3576	Homo sapiens interleukin 8 (IL8), mRNA [NM_000584]
PTP4A1	0.448525	NM_003463	7803	Homo sapiens protein tyrosine phosphatase type IVA, member 1 (PTP4A1), mRNA [NM_003463]
ZNF205	0.448383	NM_003456	7755	Homo sapiens zinc finger protein 205 (ZNF205), transcript variant 1, mRNA [NM_003456]
A_24_P332780	0.447998	A_24_P332780	NA	Unknown
DDX26B	0.447917	NM_182540	203522	Homo sapiens DEAD/H (Asp-Glu-Ala-Asp/His) box polypeptide 26B (DDX26B), mRNA [NM_182540]
NEDD8	0.447557	NM_006156	4738	Homo sapiens neural precursor cell expressed, developmentally down-regulated 8 (NEDD8), mRNA [NM_006156]
C18orf25	0.447491	NM_145055	147339	Homo sapiens chromosome 18 open reading frame 25 (C18orf25), transcript variant 1, mRNA [NM_145055]
CCNL1	0.447457	NM_020307	57018	Homo sapiens cyclin L1 (CCNL1), mRNA [NM_020307]
BC022928	0.447358	BC022928	NA	Homo sapiens cDNA clone IMAGE:3457540. [BC022928]
USP31	0.446378	NM_020718	57478	Homo sapiens ubiquitin specific peptidase 31 (USP31), mRNA [NM_020718]
CD9	0.446214	NM_001769	NA	Homo sapiens CD9 molecule (CD9), mRNA [NM_001769]
CHID1	0.445966	NM_023947	66005	Homo sapiens chitinase domain containing 1 (CHID1), mRNA [NM_023947]
HIST3H2A	0.445486	NM_033445	92815	Homo sapiens histone cluster 3, H2a (HIST3H2A), mRNA [NM_033445]
ZSCAN29	0.445451	NM_152455	146050	Homo sapiens zinc finger and SCAN domain containing 29 (ZSCAN29), mRNA [NM_152455]
DHX36	0.445362	NM_020865	170506	Homo sapiens DEAH (Asp-Glu-Ala-His) box polypeptide 36 (DHX36), mRNA [NM_020865]
TBKBP1	0.445358	NM_014726	9755	Homo sapiens TBK1 binding protein 1 (TBKBP1), mRNA [NM_014726]
IKBKE	0.445209	NM_014002	NA	Homo sapiens inhibitor of kappa light polypeptide gene enhancer in B-cells, kinase epsilon (IKBKE), mRNA [NM_014002]
ZNF160	0.444945	NM_198893	90338	Homo sapiens zinc finger protein 160 (ZNF160), transcript variant 2, mRNA [NM_198893]
C19orf53	0.444677	NM_014047	NA	Homo sapiens chromosome 19 open reading frame 53 (C19orf53), mRNA [NM_014047]
HRH1	0.444659	NM_000861	3269	Homo sapiens histamine receptor H1 (HRH1), mRNA [NM_000861]
LOC642443	0.444292	XM_926158	NA	PREDICTED: Homo sapiens similar to Alcohol dehydrogenase class III chi chain (Glutathione-dependent formaldehyde dehydrogenase) (FDH), transcript variant 1 (LOC642443), mRNA [XM_926158]
THC2559380	0.444103	THC2559380	NA	ALU5_HUMAN (P39192) Alu subfamily SC sequence contamination warning entry, partial (9%) [THC2559380]
C2orf13	0.444025	NM_173545	200558	Homo sapiens chromosome 2 open reading frame 13 (C2orf13), mRNA [NM_173545]
SERPINA2	0.443829	ENST00000238576	NA	Alpha-1-antitrypsin-related protein precursor. [Source:Uniprot/SWISSPROT;Acc:P20848] [ENST00000238576]
LOC441878	0.443377	XR_019603	NA	PREDICTED: Homo sapiens similar to 40S ribosomal protein S4, X isoform (LOC441878), mRNA [XR_019603]
RPL22	0.443256	NM_000983	NA	Homo sapiens ribosomal protein L22 (RPL22), mRNA [NM_000983]
AW188368	0.443251	AW188368	NA	AW188368 xj95g10.x1 Soares_NFL_T_GBC_S1 Homo sapiens cDNA clone IMAGE:2665026 3', mRNA sequence [AW188368]
PCSK1N	0.442503	NM_013271	27344	Homo sapiens proprotein convertase subtilisin/kexin type 1 inhibitor (PCSK1N), mRNA [NM_013271]
NUTF2	0.442225	NM_005796	10204	Homo sapiens nuclear transport factor 2 (NUTF2), mRNA [NM_005796]
PRO0478	0.442167	AF090930	NA	Homo sapiens clone HQ0478 PRO0478 mRNA, complete cds. [AF090930]
HDAC10	0.442122	AL512711	83933	Homo sapiens mRNA; cDNA DKFZp761B039 (from clone DKFZp761B039). [AL512711]
H2AFJ	0.442027	NM_177925	55766	Homo sapiens H2A histone family, member J (H2AFJ), transcript variant 2, mRNA [NM_177925]
A_23_P300563	0.441828	A_23_P300563	NA	Unknown
KLRC1	0.441165	NM_007328	3821	Homo sapiens killer cell lectin-like receptor subfamily C, member 1 (KLRC1), transcript variant 2, mRNA [NM_007328]
AK025430	0.441027	AK025430	NA	Homo sapiens cDNA: FLJ21777 fis, clone HEP00173. [AK025430]
A_24_P367199	0.440404	A_24_P367199	NA	Unknown
PVRL4	0.440278	NM_030916	81607	Homo sapiens poliovirus receptor-related 4 (PVRL4), mRNA [NM_030916]
TPM2	0.4401	NM_213674	NA	Homo sapiens tropomyosin 2 (beta) (TPM2), transcript variant 2, mRNA [NM_213674]
RPA1	0.44004	NM_002945	6117	Homo sapiens replication protein A1, 70kDa (RPA1), mRNA [NM_002945]
A_23_P78975	0.439817	A_23_P78975	NA	Unknown
BCL3	0.43976	NM_005178	602	Homo sapiens B-cell CLL/lymphoma 3 (BCL3), mRNA [NM_005178]
EIF2C3	0.439656	NM_024852	192669	Homo sapiens eukaryotic translation initiation factor 2C, 3 (EIF2C3), transcript variant 1, mRNA [NM_024852]
C13orf3	0.439483	BC013418	221150	Homo sapiens chromosome 13 open reading frame 3, mRNA (cDNA clone MGC:4832 IMAGE:3604003), complete cds. [BC013418]
TXNIP	0.439193	NM_006472	10628	Homo sapiens thioredoxin interacting protein (TXNIP), mRNA [NM_006472]
JUND	0.439024	X56681	NA	Human junD mRNA. [X56681]
EXOC3L2	0.438885	ENST00000252482	90332	protein 7 transactivated by hepatitis B virus X antigen [Source:RefSeq_peptide;Acc:NP_612635] [ENST00000252482]
SYNGR4	0.438865	NM_012451	23546	Homo sapiens synaptogyrin 4 (SYNGR4), mRNA [NM_012451]
LOC390183	0.438609	XR_018242	NA	PREDICTED: Homo sapiens similar to 40S ribosomal protein S4, X isoform (LOC390183), mRNA [XR_018242]
A_24_P409521	0.438334	A_24_P409521	NA	Unknown
COP1	0.438221	NM_001017534	114769	Homo sapiens caspase-1 dominant-negative inhibitor pseudo-ICE (COP1), transcript variant 1, mRNA [NM_001017534]
CLK3	0.438197	NM_003992	NA	Homo sapiens CDC-like kinase 3 (CLK3), transcript variant phclk3, mRNA [NM_003992]
FLJ20105	0.438149	NM_001009954	54821	Homo sapiens FLJ20105 protein (FLJ20105), transcript variant 2, mRNA [NM_001009954]
CEBPD	0.438059	NM_005195	1052	Homo sapiens CCAAT/enhancer binding protein (C/EBP), delta (CEBPD), mRNA [NM_005195]
A_24_P230100	0.438053	A_24_P230100	NA	Unknown
HIST1H2BB	0.437891	NM_021062	3018	Homo sapiens histone cluster 1, H2bb (HIST1H2BB), mRNA [NM_021062]
PIPOX	0.437739	NM_016518	51268	Homo sapiens pipecolic acid oxidase (PIPOX), mRNA [NM_016518]
ABTB2	0.437556	NM_145804	25841	Homo sapiens ankyrin repeat and BTB (POZ) domain containing 2 (ABTB2), mRNA [NM_145804]
RPL29P2	0.43746	NR_002778	NA	Homo sapiens ribosomal protein L29 pseudogene 2 (RPL29P2) on chromosome 17 [NR_002778]
ARPM1	0.436828	NM_032487	84517	Homo sapiens actin related protein M1 (ARPM1), mRNA [NM_032487]
BTAF1	0.436753	NM_003972	9044	Homo sapiens BTAF1 RNA polymerase II, B-TFIID transcription factor-associated, 170kDa (Mot1 homolog, S. cerevisiae) (BTAF1), mRNA [NM_003972]
BF475893	0.436493	BF475893	NA	BF475893 nac42c01.x1 Lupski_sciatic_nerve Homo sapiens cDNA clone IMAGE:3395713 3', mRNA sequence [BF475893]
NPR3	0.436348	NM_000908	NA	Homo sapiens natriuretic peptide receptor C/guanylate cyclase C (atrionatriuretic peptide receptor C) (NPR3), mRNA [NM_000908]
GTF2H5	0.435878	NM_207118	404672	Homo sapiens general transcription factor IIH, polypeptide 5 (GTF2H5), mRNA [NM_207118]
AUH	0.435761	NM_001698	549	Homo sapiens AU RNA binding protein/enoyl-Coenzyme A hydratase (AUH), nuclear gene encoding mitochondrial protein, mRNA [NM_001698]
C1orf152	0.4357	NR_003242	NA	Homo sapiens chromosome 1 open reading frame 152 (C1orf152) on chromosome 1 [NR_003242]
PPM1D	0.43525	NM_003620	8493	Homo sapiens protein phosphatase 1D magnesium-dependent, delta isoform (PPM1D), mRNA [NM_003620]
A_32_P27964	0.434917	A_32_P27964	NA	Unknown
PSPC1	0.434854	NM_001042414	NA	Homo sapiens paraspeckle component 1 (PSPC1), transcript variant alpha, mRNA [NM_001042414]
A_24_P856176	0.434791	A_24_P856176	NA	Unknown
ATAD2B	0.434596	ENST00000238789	54454	ATPase family AAA domain-containing protein 2B. [Source:Uniprot/SWISSPROT;Acc:Q9ULI0] [ENST00000238789]
A_24_P911734	0.434119	A_24_P911734	NA	Unknown
C17orf50	0.43399	NM_145272	NA	Homo sapiens chromosome 17 open reading frame 50 (C17orf50), mRNA [NM_145272]
LTB	0.433705	NM_002341	4050	Homo sapiens lymphotoxin beta (TNF superfamily, member 3) (LTB), transcript variant 1, mRNA [NM_002341]
DPH5	0.433568	NM_015958	51611	Homo sapiens DPH5 homolog (S. cerevisiae) (DPH5), transcript variant 2, mRNA [NM_015958]
CDR1	0.433295	AK054921	NA	Homo sapiens cDNA FLJ30359 fis, clone BRACE2007760, highly similar to 40S RIBOSOMAL PROTEIN S15A. [AK054921]
NDUFA11	0.433079	NM_175614	NA	Homo sapiens NADH dehydrogenase (ubiquinone) 1 alpha subcomplex, 11, 14.7kDa (NDUFA11), mRNA [NM_175614]
ZNF217	0.432708	NM_006526	7764	Homo sapiens zinc finger protein 217 (ZNF217), mRNA [NM_006526]
BDKRB2	0.432682	NM_000623	624	Homo sapiens bradykinin receptor B2 (BDKRB2), mRNA [NM_000623]
POLH	0.432467	NM_006502	5429	Homo sapiens polymerase (DNA directed), eta (POLH), mRNA [NM_006502]
UBR2	0.432351	NM_015255	23304	Homo sapiens ubiquitin protein ligase E3 component n-recognin 2 (UBR2), mRNA [NM_015255]
AK000420	0.432333	AK000420	NA	Homo sapiens cDNA FLJ20413 fis, clone KAT02170. [AK000420]
BC002811	0.432268	BC002811	NA	Homo sapiens cDNA clone IMAGE:3636371, partial cds. [BC002811]
PRDM1	0.432127	NM_001198	639	Homo sapiens PR domain containing 1, with ZNF domain (PRDM1), transcript variant 1, mRNA [NM_001198]
REL	0.432119	NM_002908	5966	Homo sapiens v-rel reticuloendotheliosis viral oncogene homolog (avian) (REL), mRNA [NM_002908]
PPP4R1	0.431812	NM_005134	NA	Homo sapiens protein phosphatase 4, regulatory subunit 1 (PPP4R1), transcript variant 2, mRNA [NM_005134]
A_24_P315774	0.431783	A_24_P315774	NA	Unknown
C14orf118	0.431226	NM_017926	55668	Homo sapiens chromosome 14 open reading frame 118 (C14orf118), transcript variant 1, mRNA [NM_017926]
USPL1	0.430896	NM_005800	10208	Homo sapiens ubiquitin specific peptidase like 1 (USPL1), mRNA [NM_005800]
TTTY14	0.430831	NR_001543	NA	Homo sapiens testis-specific transcript, Y-linked 14 (TTTY14) on chromosome Y [NR_001543]
IER3IP1	0.430823	NM_016097	NA	Homo sapiens immediate early response 3 interacting protein 1 (IER3IP1), mRNA [NM_016097]
SEMA7A	0.430279	NM_003612	8482	Homo sapiens semaphorin 7A, GPI membrane anchor (John Milton Hagen blood group) (SEMA7A), mRNA [NM_003612]
GRHL3	0.43024	NM_198173	57822	Homo sapiens grainyhead-like 3 (Drosophila) (GRHL3), transcript variant 2, mRNA [NM_198173]
UBL5	0.430092	NM_024292	NA	Homo sapiens ubiquitin-like 5 (UBL5), transcript variant 1, mRNA [NM_024292]
KRT84	0.429923	ENST00000257951	NA	Keratin type II cuticular Hb4 (Type II hair keratin Hb4) (Keratin-84) (K84). [Source:Uniprot/SWISSPROT;Acc:Q9NSB2] [ENST00000257951]
BC038556	0.429693	BC038556	NA	Homo sapiens, clone IMAGE:3446976, mRNA. [BC038556]
LOC728315	0.429649	BG209258	NA	RST28773 Athersys RAGE Library Homo sapiens cDNA, mRNA sequence [BG209258]
FIBP	0.429493	NM_198897	9158	Homo sapiens fibroblast growth factor (acidic) intracellular binding protein (FIBP), transcript variant 1, mRNA [NM_198897]
UTX	0.429489	NM_021140	7403	Homo sapiens ubiquitously transcribed tetratricopeptide repeat, X chromosome (UTX), mRNA [NM_021140]
HKDC1	0.429324	NM_025130	80201	Homo sapiens hexokinase domain containing 1 (HKDC1), mRNA [NM_025130]
RAB3IP	0.429263	NM_175623	117177	Homo sapiens RAB3A interacting protein (rabin3) (RAB3IP), transcript variant alpha 2, mRNA [NM_175623]
NDUFA7	0.429188	NM_005001	4701	Homo sapiens NADH dehydrogenase (ubiquinone) 1 alpha subcomplex, 7, 14.5kDa (NDUFA7), mRNA [NM_005001]
LOC440335	0.429154	BC022385	NA	Homo sapiens cDNA clone IMAGE:4296365. [BC022385]
AF116619	0.429119	AF116619	NA	Homo sapiens PRO1051 mRNA, complete cds. [AF116619]
SKI	0.429004	NM_003036	6497	Homo sapiens v-ski sarcoma viral oncogene homolog (avian) (SKI), mRNA [NM_003036]
THC2655140	0.428972	THC2655140	NA	Q640D8_XENLA (Q640D8) LOC494721 protein, partial (5%) [THC2655140]
SSTR3	0.428868	NM_001051	6753	Homo sapiens somatostatin receptor 3 (SSTR3), mRNA [NM_001051]
TRAFD1	0.428307	NM_006700	10906	Homo sapiens TRAF-type zinc finger domain containing 1 (TRAFD1), mRNA [NM_006700]
TPRKB	0.428189	NM_016058	51002	Homo sapiens TP53RK binding protein (TPRKB), mRNA [NM_016058]
CLEC2B	0.428037	NM_005127	9976	Homo sapiens C-type lectin domain family 2, member B (CLEC2B), mRNA [NM_005127]
ARV1	0.427801	NM_022786	64801	Homo sapiens ARV1 homolog (S. cerevisiae) (ARV1), mRNA [NM_022786]
CDKL5	0.427367	NM_003159	6792	Homo sapiens cyclin-dependent kinase-like 5 (CDKL5), transcript variant I, mRNA [NM_003159]
SLC4A1	0.42733	NM_000342	NA	Homo sapiens solute carrier family 4, anion exchanger, member 1 (erythrocyte membrane protein band 3, Diego blood group) (SLC4A1), mRNA [NM_000342]
ENST00000254109	0.427277	ENST00000254109	NA	CDNA FLJ30136 fis, clone BRACE2000077 (Chromosome 16 open reading frame 67). [Source:Uniprot/SPTREMBL;Acc:Q96NS8] [ENST00000254109]
MAP3K14	0.426832	NM_003954	9020	Homo sapiens mitogen-activated protein kinase kinase kinase 14 (MAP3K14), mRNA [NM_003954]
MCART2	0.426629	NM_001034172	NA	Homo sapiens mitochondrial carrier triple repeat 2 (MCART2), mRNA [NM_001034172]
LIF	0.425601	NM_002309	3976	Homo sapiens leukemia inhibitory factor (cholinergic differentiation factor) (LIF), mRNA [NM_002309]
INTS6	0.425578	NM_012141	26512	Homo sapiens integrator complex subunit 6 (INTS6), transcript variant 1, mRNA [NM_012141]
PDCL3	0.425489	NM_024065	79031	Homo sapiens phosducin-like 3 (PDCL3), mRNA [NM_024065]
A_24_P341176	0.425048	A_24_P341176	NA	Unknown
A_23_P253774	0.424856	A_23_P253774	NA	Unknown
A_24_P297302	0.424667	A_24_P297302	79836	Unknown
GPATCH2	0.424588	NM_018040	55105	Homo sapiens G patch domain containing 2 (GPATCH2), mRNA [NM_018040]
A_24_P679796	0.424166	A_24_P679796	NA	Unknown
BC020539	0.423997	BC020539	NA	Homo sapiens, clone IMAGE:3048919, mRNA, partial cds. [BC020539]
IDH3G	0.4239	NM_004135	NA	Homo sapiens isocitrate dehydrogenase 3 (NAD+) gamma (IDH3G), nuclear gene encoding mitochondrial protein, transcript variant 1, mRNA [NM_004135]
AF293339	0.423653	AF293339	NA	Homo sapiens ornithine decarboxylase antizyme 4 mRNA, complete cds. [AF293339]
C3	0.423648	NM_000064	NA	Homo sapiens complement component 3 (C3), mRNA [NM_000064]
AK092468	0.423397	AK092468	NA	Homo sapiens cDNA FLJ35149 fis, clone PLACE6010485. [AK092468]
ISGF3G	0.423342	ENST00000324076	NA	Transcriptional regulator ISGF3 subunit gamma (Interferon regulatory factor 9) (IRF-9) (IFN-alpha-responsive transcription factor subunit) (Interferon-stimulated gene factor 3 gamma) (ISGF3 p48 subunit) (ISGF- 3 gamma)....
ENST00000334564	0.423253	ENST00000334564	400713	Unknown
BRPF3	0.423236	NM_015695	27154	Homo sapiens bromodomain and PHD finger containing, 3 (BRPF3), mRNA [NM_015695]
IRAK2	0.422643	NM_001570	NA	Homo sapiens interleukin-1 receptor-associated kinase 2 (IRAK2), mRNA [NM_001570]
hCG_1642354	0.422608	ENST00000237840	NA	PREDICTED: Homo sapiens similar to 60S ribosomal protein L23a (LOC341511), mRNA [XM_292109]
DCP1A	0.422547	NM_018403	NA	Homo sapiens DCP1 decapping enzyme homolog A (S. cerevisiae) (DCP1A), mRNA [NM_018403]
A_24_P724807	0.422208	A_24_P724807	NA	Unknown
FLJ11710	0.421875	AK021772	NA	Homo sapiens cDNA FLJ11710 fis, clone HEMBA1005149. [AK021772]
ZNF441	0.421793	NM_152355	126068	Homo sapiens zinc finger protein 441 (ZNF441), mRNA [NM_152355]
AF354444	0.421574	AF354444	NA	Homo sapiens IFP38 (IFP38) mRNA, complete cds. [AF354444]
A_23_P45902	0.421379	A_23_P45902	5928	Unknown
LSM4	0.420957	NM_012321	25804	Homo sapiens LSM4 homolog, U6 small nuclear RNA associated (S. cerevisiae) (LSM4), mRNA [NM_012321]
ZNF626	0.420945	NM_145297	NA	Homo sapiens zinc finger protein 626 (ZNF626), transcript variant 2, mRNA [NM_145297]
UCHL5IP	0.420778	NM_017518	11219	Homo sapiens UCHL5 interacting protein (UCHL5IP), transcript variant 1, mRNA [NM_017518]
KIAA1370	0.420767	NM_019600	56204	Homo sapiens KIAA1370 (KIAA1370), mRNA [NM_019600]
GPR15	0.420643	NM_005290	2838	Homo sapiens G protein-coupled receptor 15 (GPR15), mRNA [NM_005290]
DTYMK	0.420341	NM_012145	1841	Homo sapiens deoxythymidylate kinase (thymidylate kinase) (DTYMK), mRNA [NM_012145]
RACGAP1	0.419991	NM_013277	29127	Homo sapiens Rac GTPase activating protein 1 (RACGAP1), mRNA [NM_013277]
A_24_P349606	0.41972	A_24_P349606	NA	Unknown
EFNB2	0.419669	NM_004093	1948	Homo sapiens ephrin-B2 (EFNB2), mRNA [NM_004093]
SAA1	0.419403	NM_000331	NA	Homo sapiens serum amyloid A1 (SAA1), transcript variant 1, mRNA [NM_000331]
LOC84661	0.419295	NM_032574	NA	Homo sapiens dpy-30-like protein (LOC84661), mRNA [NM_032574]
BCKDHA	0.419211	NM_000709	NA	Homo sapiens branched chain keto acid dehydrogenase E1, alpha polypeptide (BCKDHA), mRNA [NM_000709]
BX360933	0.418846	BX360933	NA	BX360933 BX360933 Homo sapiens PLACENTA COT 25-NORMALIZED Homo sapiens cDNA clone CS0DI077YB17 3-PRIME, mRNA sequence [BX360933]
BX117479	0.41868	BX117479	NA	BX117479 NCI_CGAP_Lu19 Homo sapiens cDNA clone IMAGp998I075985, mRNA sequence [BX117479]
A_24_P777185	0.418452	A_24_P777185	NA	Unknown
BE064950	0.418301	BE064950	NA	BE064950 RC1-BT0313-130400-016-d09 BT0313 Homo sapiens cDNA, mRNA sequence [BE064950]
RBJ	0.418242	NM_016544	51277	Homo sapiens Ras-associated protein Rap1 (RBJ), mRNA [NM_016544]
PPCS	0.417849	NM_024664	79717	Homo sapiens phosphopantothenoylcysteine synthetase (PPCS), transcript variant 1, mRNA [NM_024664]
GLTSCR1	0.417688	AF182077	NA	Homo sapiens glioma tumor suppressor candidate region protein 1 (GLTSCR1) mRNA, complete cds. [AF182077]
HIST1H2AJ	0.417205	NM_021066	8329	Homo sapiens histone cluster 1, H2aj (HIST1H2AJ), mRNA [NM_021066]
ZNF77	0.416961	NM_021217	58492	Homo sapiens zinc finger protein 77 (ZNF77), mRNA [NM_021217]
ICAM1	0.416873	NM_000201	NA	Homo sapiens intercellular adhesion molecule 1 (CD54), human rhinovirus receptor (ICAM1), mRNA [NM_000201]
TMEM139	0.416804	NM_153345	135932	Homo sapiens transmembrane protein 139 (TMEM139), mRNA [NM_153345]
CPEB4	0.41634	NM_030627	80315	Homo sapiens cytoplasmic polyadenylation element binding protein 4 (CPEB4), mRNA [NM_030627]
PTGER4	0.415259	NM_000958	5734	Homo sapiens prostaglandin E receptor 4 (subtype EP4) (PTGER4), mRNA [NM_000958]
BF436068	0.415178	BF436068	NA	nab34g11.x1 Soares_NSF_F8_9W_OT_PA_P_S1 Homo sapiens cDNA clone IMAGE:3268028 3', mRNA sequence [BF436068]
RASD1	0.414302	NM_016084	51655	Homo sapiens RAS, dexamethasone-induced 1 (RASD1), mRNA [NM_016084]
TUSC4	0.414031	NM_006545	51364	Homo sapiens tumor suppressor candidate 4 (TUSC4), mRNA [NM_006545]
C10orf47	0.413752	NM_153256	254427	Homo sapiens chromosome 10 open reading frame 47 (C10orf47), mRNA [NM_153256]
Magmas	0.413735	NM_016069	51025	Homo sapiens mitochondria-associated protein involved in granulocyte-macrophage colony-stimulating factor signal transduction (Magmas), nuclear gene encoding mitochondrial protein, mRNA [NM_016069]
THC2741486	0.413688	THC2741486	NA	Unknown
C6orf57	0.41363	NM_145267	NA	Homo sapiens chromosome 6 open reading frame 57 (C6orf57), mRNA [NM_145267]
A_24_P755505	0.413585	A_24_P755505	NA	Unknown
ABCC6	0.413577	NM_001171	368	Homo sapiens ATP-binding cassette, sub-family C (CFTR/MRP), member 6 (ABCC6), transcript variant 1, mRNA [NM_001171]
PDZD2	0.413137	NM_178140	23037	Homo sapiens PDZ domain containing 2 (PDZD2), mRNA [NM_178140]
RHOB	0.412983	NM_004040	388	Homo sapiens ras homolog gene family, member B (RHOB), mRNA [NM_004040]
ANK2	0.412946	NM_001148	287	Homo sapiens ankyrin 2, neuronal (ANK2), transcript variant 1, mRNA [NM_001148]
MCART1	0.412645	NM_033412	NA	Homo sapiens mitochondrial carrier triple repeat 1 (MCART1), mRNA [NM_033412]
A_24_P856273	0.412347	A_24_P856273	NA	Unknown
A_24_P281605	0.412124	A_24_P281605	NA	Unknown
MTF2	0.412045	NM_007358	22823	Homo sapiens metal response element binding transcription factor 2 (MTF2), mRNA [NM_007358]
ZNF200	0.411921	NM_003454	7752	Homo sapiens zinc finger protein 200 (ZNF200), transcript variant 1, mRNA [NM_003454]
PER3	0.411764	NM_016831	8863	Homo sapiens period homolog 3 (Drosophila) (PER3), mRNA [NM_016831]
RIOK3	0.411622	NM_145906	8780	Homo sapiens RIO kinase 3 (yeast) (RIOK3), transcript variant 2, mRNA [NM_145906]
ZCCHC3	0.411562	NM_033089	NA	Homo sapiens zinc finger, CCHC domain containing 3 (ZCCHC3), mRNA [NM_033089]
ZNF709	0.411511	NM_152601	163051	Homo sapiens zinc finger protein 709 (ZNF709), mRNA [NM_152601]
NR1D2	0.411434	NM_005126	9975	Homo sapiens nuclear receptor subfamily 1, group D, member 2 (NR1D2), mRNA [NM_005126]
TMEM149	0.411376	NM_024660	79713	Homo sapiens transmembrane protein 149 (TMEM149), mRNA [NM_024660]
CA419971	0.411168	CA419971	6571	UI-H-FH0-bcg-b-06-0-UI.s1 NCI_CGAP_FH0 Homo sapiens cDNA clone UI-H-FH0-bcg-b-06-0-UI 3', mRNA sequence [CA419971]
RNF5	0.410916	NM_006913	NA	Homo sapiens ring finger protein 5 (RNF5), mRNA [NM_006913]
ENST00000389400	0.410912	ENST00000389400	NA	similar to 40S ribosomal protein S3a (V-fos transformation effector protein) (LOC391706), mRNA [Source:RefSeq_dna;Acc:XR_017186] [ENST00000389400]
THC2584866	0.41082	THC2584866	NA	Unknown
HIST1H4F	0.410732	NM_003540	8294	Homo sapiens histone cluster 1, H4f (HIST1H4F), mRNA [NM_003540]
AK127572	0.410567	AK127572	NA	Homo sapiens cDNA FLJ45665 fis, clone CTONG2027959. [AK127572]
BC020341	0.410269	BC020341	NA	Homo sapiens cDNA clone IMAGE:4177218. [BC020341]
CLCN6	0.410264	NM_001286	NA	Homo sapiens chloride channel 6 (CLCN6), transcript variant ClC-6a, mRNA [NM_001286]
FLJ22662	0.410115	NM_024829	79887	Homo sapiens hypothetical protein FLJ22662 (FLJ22662), mRNA [NM_024829]
MLF1IP	0.410114	NM_024629	79682	Homo sapiens MLF1 interacting protein (MLF1IP), mRNA [NM_024629]
KRT8	0.410096	NM_002273	NA	Homo sapiens keratin 8 (KRT8), mRNA [NM_002273]
THC2664489	0.41001	THC2664489	NA	Q4H842_9DEIO (Q4H842) Cell division protein FtsQ, partial (6%) [THC2664489]
CYR61	0.409919	NM_001554	3491	Homo sapiens cysteine-rich, angiogenic inducer, 61 (CYR61), mRNA [NM_001554]
A_24_P375751	0.409697	A_24_P375751	NA	Unknown
ENST00000309829	0.409675	ENST00000309829	NA	Homo sapiens hypothetical LOC100009676, mRNA (cDNA clone IMAGE:2989953), partial cds. [BC003066]
ZFX	0.409668	NM_003410	7543	Homo sapiens zinc finger protein, X-linked (ZFX), mRNA [NM_003410]
LAX1	0.409485	AK000347	NA	Homo sapiens cDNA FLJ20340 fis, clone HEP12374. [AK000347]
CCDC93	0.409455	NM_019044	54520	Homo sapiens coiled-coil domain containing 93 (CCDC93), mRNA [NM_019044]
A_24_P612890	0.409449	A_24_P612890	NA	Unknown
ZNF274	0.409393	NM_133502	10782	Homo sapiens zinc finger protein 274 (ZNF274), transcript variant ZNF274c, mRNA [NM_133502]
SNX16	0.409364	NM_022133	64089	Homo sapiens sorting nexin 16 (SNX16), transcript variant 1, mRNA [NM_022133]
HIST2H4A	0.40936	NM_003548	8294	Homo sapiens histone cluster 2, H4a (HIST2H4A), mRNA [NM_003548]
KLHL15	0.409099	ENST00000328046	80311	Kelch-like protein 15. [Source:Uniprot/SWISSPROT;Acc:Q96M94] [ENST00000328046]
STX8	0.40904	NM_004853	NA	Homo sapiens syntaxin 8 (STX8), mRNA [NM_004853]
ZSWIM6	0.408999	ENST00000252744	57688	Zinc finger SWIM domain-containing protein 6 (Fragment). [Source:Uniprot/SWISSPROT;Acc:Q9HCJ5] [ENST00000252744]
PCTK2	0.408404	NM_002595	NA	Homo sapiens PCTAIRE protein kinase 2 (PCTK2), mRNA [NM_002595]
LOC152663	0.408306	XM_087499	NA	PREDICTED: Homo sapiens similar to 60S ribosomal protein L7a (LOC152663), mRNA [XM_087499]
COPS6	0.408126	NM_006833	10980	Homo sapiens COP9 constitutive photomorphogenic homolog subunit 6 (Arabidopsis) (COPS6), mRNA [NM_006833]
KIAA1546	0.407997	NM_017628	54790	Homo sapiens KIAA1546 (KIAA1546), mRNA [NM_017628]
LOC391738	0.407914	XR_019052	NA	PREDICTED: Homo sapiens similar to 60S ribosomal protein L29 (Cell surface heparin-binding protein HIP) (LOC391738), mRNA [XR_019052]
HIST3H2BB	0.407899	NM_175055	NA	Homo sapiens histone cluster 3, H2bb (HIST3H2BB), mRNA [NM_175055]
LOC441743	0.407447	NM_001045548	NA	Homo sapiens similar to C367G8.3 (novel protein similar to RPL23A (60S ribosomal protein L23A)) (LOC441743), mRNA [NM_001045548]
C1orf135	0.407432	NM_024037	79000	Homo sapiens chromosome 1 open reading frame 135 (C1orf135), mRNA [NM_024037]
A_24_P324214	0.407347	A_24_P324214	NA	Unknown
EBPL	0.407246	NM_032565	84650	Homo sapiens emopamil binding protein-like (EBPL), mRNA [NM_032565]
LOC646910	0.407187	XR_019470	NA	PREDICTED: Homo sapiens similar to heat shock protein 1 (chaperonin) (LOC646910), mRNA [XR_019470]
ABCA12	0.406959	NM_173076	26154	Homo sapiens ATP-binding cassette, sub-family A (ABC1), member 12 (ABCA12), transcript variant 1, mRNA [NM_173076]
TYMS	0.40651	NM_001071	7298	Homo sapiens thymidylate synthetase (TYMS), mRNA [NM_001071]
AF086436	0.406299	AF086436	147645	Homo sapiens full length insert cDNA clone ZD80E03. [AF086436]
EIF2AK3	0.406074	NM_004836	9451	Homo sapiens eukaryotic translation initiation factor 2-alpha kinase 3 (EIF2AK3), mRNA [NM_004836]
SIAH1	0.405855	NM_003031	6477	Homo sapiens seven in absentia homolog 1 (Drosophila) (SIAH1), transcript variant 1, mRNA [NM_003031]
LRIG2	0.405852	NM_014813	9860	Homo sapiens leucine-rich repeats and immunoglobulin-like domains 2 (LRIG2), mRNA [NM_014813]
THC2694186	0.405673	THC2694186	NA	Unknown
MGC10334	0.40551	NM_001029885	80772	Homo sapiens hypothetical protein MGC10334 (MGC10334), mRNA [NM_001029885]
KCNK3	0.405229	NM_002246	3777	Homo sapiens potassium channel, subfamily K, member 3 (KCNK3), mRNA [NM_002246]
AQP10	0.40516	NM_080429	89872	Homo sapiens aquaporin 10 (AQP10), mRNA [NM_080429]
IMPA2	0.405138	NM_014214	3613	Homo sapiens inositol(myo)-1(or 4)-monophosphatase 2 (IMPA2), mRNA [NM_014214]
NTAN1	0.404625	NM_173474	123803	Homo sapiens N-terminal asparagine amidase (NTAN1), mRNA [NM_173474]
LRRC37A3	0.404559	NM_199340	NA	Homo sapiens leucine rich repeat containing 37, member A3 (LRRC37A3), mRNA [NM_199340]
ATPBD4	0.404402	NM_080650	89978	Homo sapiens ATP binding domain 4 (ATPBD4), mRNA [NM_080650]
C6orf128	0.404344	NM_145316	221468	Homo sapiens chromosome 6 open reading frame 128 (C6orf128), mRNA [NM_145316]
THC2667666	0.404327	THC2667666	NA	Unknown
CLDN4	0.404197	NM_001305	1364	Homo sapiens claudin 4 (CLDN4), mRNA [NM_001305]
BC045677	0.403861	BC045677	219287	Homo sapiens cDNA clone IMAGE:5299441. [BC045677]
SOX4	0.403781	NM_003107	6659	Homo sapiens SRY (sex determining region Y)-box 4 (SOX4), mRNA [NM_003107]
ENST00000242475	0.403725	ENST00000242475	NA	Unknown
AANAT	0.403589	NM_001088	15	Homo sapiens arylalkylamine N-acetyltransferase (AANAT), mRNA [NM_001088]
NR0B2	0.403562	NM_021969	8431	Homo sapiens nuclear receptor subfamily 0, group B, member 2 (NR0B2), mRNA [NM_021969]
MAGEL2	0.403262	AJ243531	54551	Homo sapiens mRNA for nM15 protein. [AJ243531]
ZNF764	0.403117	NM_033410	92595	Homo sapiens zinc finger protein 764 (ZNF764), mRNA [NM_033410]
DSEL	0.40274	NM_032160	92126	Homo sapiens dermatan sulfate epimerase-like (DSEL), mRNA [NM_032160]
EPHA4	0.402582	NM_004438	2043	Homo sapiens EPH receptor A4 (EPHA4), mRNA [NM_004438]
C1orf57	0.402552	NM_032324	84284	Homo sapiens chromosome 1 open reading frame 57 (C1orf57), mRNA [NM_032324]
NIPSNAP3A	0.402481	NM_015469	25934	Homo sapiens nipsnap homolog 3A (C. elegans) (NIPSNAP3A), mRNA [NM_015469]
TRAF2	0.402443	NM_021138	7186	Homo sapiens TNF receptor-associated factor 2 (TRAF2), mRNA [NM_021138]
AI570240	0.402263	AI570240	NA	AI570240 to76g03.x1 NCI_CGAP_Gas4 Homo sapiens cDNA clone IMAGE:2184244 3', mRNA sequence [AI570240]
PPA2	0.4021	NM_176869	NA	Homo sapiens pyrophosphatase (inorganic) 2 (PPA2), nuclear gene encoding mitochondrial protein, transcript variant 1, mRNA [NM_176869]
FLJ13305	0.402076	BX648834	84140	Homo sapiens mRNA; cDNA DKFZp686O21143 (from clone DKFZp686O21143). [BX648834]
AY129015	0.401861	AY129015	NA	Homo sapiens clone FP17889 unknown mRNA. [AY129015]
RNPEP	0.401859	NM_020216	NA	Homo sapiens arginyl aminopeptidase (aminopeptidase B) (RNPEP), mRNA [NM_020216]
CYP1A1	0.401668	NM_000499	1543	Homo sapiens cytochrome P450, family 1, subfamily A, polypeptide 1 (CYP1A1), mRNA [NM_000499]
SAA2	0.401586	NM_030754	NA	Homo sapiens serum amyloid A2 (SAA2), mRNA [NM_030754]
A_24_P358578	0.401129	A_24_P358578	NA	Unknown
B3GALNT2	0.400969	NM_152490	148789	Homo sapiens beta-1,3-N-acetylgalactosaminyltransferase 2 (B3GALNT2), mRNA [NM_152490]
PPP2R2D	0.400697	NM_018461	55844	Homo sapiens protein phosphatase 2, regulatory subunit B, delta isoform (PPP2R2D), transcript variant 1, mRNA [NM_018461]
ENPP7	0.400569	NM_178543	339221	Homo sapiens ectonucleotide pyrophosphatase/phosphodiesterase 7 (ENPP7), mRNA [NM_178543]
C10orf137	0.400392	NM_015608	26098	Homo sapiens chromosome 10 open reading frame 137 (C10orf137), mRNA [NM_015608]
DUSP5P	0.40036	NR_002834	NA	Homo sapiens dual specificity phosphatase 5 pseudogene (DUSP5P) on chromosome 1 [NR_002834]
THC2713677	0.40018	THC2713677	NA	Unknown
PPP1R15B	0.399385	NM_032833	84919	Homo sapiens protein phosphatase 1, regulatory (inhibitor) subunit 15B (PPP1R15B), mRNA [NM_032833]
ENST00000380901	0.399346	ENST00000380901	NA	Homo sapiens cDNA clone IMAGE:5274492. [BC031310]
ADM	0.399236	NM_001124	133	Homo sapiens adrenomedullin (ADM), mRNA [NM_001124]
BAHCC1	0.399211	BC033222	57597	Homo sapiens BAH domain and coiled-coil containing 1, mRNA (cDNA clone IMAGE:5019335), partial cds. [BC033222]
RNASEH2C	0.398739	NM_032193	NA	Homo sapiens ribonuclease H2, subunit C (RNASEH2C), mRNA [NM_032193]
KRT8P30	0.398642	XR_018532	NA	PREDICTED: Homo sapiens similar to Keratin, type II cytoskeletal 8 (Cytokeratin-8) (CK-8) (Keratin-8) (K8) (Cytokeratin endo A) (LOC391485), mRNA [XR_018532]
LRP5L	0.398322	NM_182492	91355	Homo sapiens low density lipoprotein receptor-related protein 5-like (LRP5L), mRNA [NM_182492]
OR4A15	0.39817	NM_001005275	81328	Homo sapiens olfactory receptor, family 4, subfamily A, member 15 (OR4A15), mRNA [NM_001005275]
ENST00000265149	0.398016	ENST00000265149	54790	Homo sapiens mRNA for KIAA1546 protein, partial cds. [AB046766]
ARHGAP12	0.397767	NM_018287	94134	Homo sapiens Rho GTPase activating protein 12 (ARHGAP12), mRNA [NM_018287]
RBM24	0.397677	NM_153020	221662	Homo sapiens RNA binding motif protein 24 (RBM24), mRNA [NM_153020]
MUC2	0.397512	NM_002457	NA	Homo sapiens mucin 2, oligomeric mucus/gel-forming (MUC2), mRNA [NM_002457]
OR51A7	0.397452	NM_001004749	119687	Homo sapiens olfactory receptor, family 51, subfamily A, member 7 (OR51A7), mRNA [NM_001004749]
TGM4	0.397434	NM_003241	7047	Homo sapiens transglutaminase 4 (prostate) (TGM4), mRNA [NM_003241]
M15530	0.397321	M15530	NA	Human B-cell growth factor (BCGF1) mRNA, complete cds. [M15530]
CCNT2	0.397185	NM_058241	905	Homo sapiens cyclin T2 (CCNT2), transcript variant b, mRNA [NM_058241]
ANKRD10	0.397045	NM_017664	55608	Homo sapiens ankyrin repeat domain 10 (ANKRD10), mRNA [NM_017664]
CLK4	0.397041	NM_020666	57396	Homo sapiens CDC-like kinase 4 (CLK4), mRNA [NM_020666]
A_24_P24415	0.396614	A_24_P24415	NA	Unknown
GRIN1	0.396493	NM_021569	2902	Homo sapiens glutamate receptor, ionotropic, N-methyl D-aspartate 1 (GRIN1), transcript variant NR1-2, mRNA [NM_021569]
A_24_P391748	0.396438	A_24_P391748	NA	Unknown
FAM84B	0.396267	NM_174911	157638	Homo sapiens family with sequence similarity 84, member B (FAM84B), mRNA [NM_174911]
TSPAN1	0.395871	NM_005727	10103	Homo sapiens tetraspanin 1 (TSPAN1), mRNA [NM_005727]
ASNA1	0.395836	NM_004317	439	Homo sapiens arsA arsenite transporter, ATP-binding, homolog 1 (bacterial) (ASNA1), mRNA [NM_004317]
KIAA0101	0.395806	NM_014736	9768	Homo sapiens KIAA0101 (KIAA0101), transcript variant 1, mRNA [NM_014736]
LOC644659	0.39567	XM_001127772	NA	PREDICTED: Homo sapiens similar to High mobility group protein 1-like 10 (HMG-1L10) (LOC644659), mRNA [XM_001127772]
BC030084	0.395618	BC030084	NA	Homo sapiens cDNA clone IMAGE:4791887. [BC030084]
ANKRD1	0.395609	NM_014391	27063	Homo sapiens ankyrin repeat domain 1 (cardiac muscle) (ANKRD1), mRNA [NM_014391]
LOC732268	0.395255	XR_015796	NA	PREDICTED: Homo sapiens similar to Glyceraldehyde-3-phosphate dehydrogenase (GAPDH) (LOC732268), mRNA [XR_015796]
ATP5I	0.395244	NM_007100	521	Homo sapiens ATP synthase, H+ transporting, mitochondrial F0 complex, subunit E (ATP5I), nuclear gene encoding mitochondrial protein, mRNA [NM_007100]
OTUD4	0.395065	NM_199324	54726	Homo sapiens OTU domain containing 4 (OTUD4), transcript variant 1, mRNA [NM_199324]
DUSP4	0.394881	NM_001394	1846	Homo sapiens dual specificity phosphatase 4 (DUSP4), transcript variant 1, mRNA [NM_001394]
AW946823	0.39481	AW946823	NA	AW946823 RC2-ET0022-080500-012-b10 ET0022 Homo sapiens cDNA, mRNA sequence [AW946823]
DCST1	0.394354	NM_152494	NA	Homo sapiens DC-STAMP domain containing 1 (DCST1), mRNA [NM_152494]
TTLL4	0.39419	NM_014640	9654	Homo sapiens tubulin tyrosine ligase-like family, member 4 (TTLL4), mRNA [NM_014640]
A_24_P358305	0.394104	A_24_P358305	NA	Unknown
LOC284232	0.393647	XR_018826	NA	PREDICTED: Homo sapiens similar to ankyrin repeat domain 20 family, member A2 (LOC284232), mRNA [XR_018826]
FLJ12529	0.393515	NM_024811	79869	Homo sapiens pre-mRNA cleavage factor I, 59 kDa subunit (FLJ12529), mRNA [NM_024811]
UGCG	0.393138	ENST00000374279	7357	Ceramide glucosyltransferase (EC 2.4.1.80) (Glucosylceramide synthase) (GCS) (UDP-glucose:N-acylsphingosine D-glucosyltransferase) (UDP- glucose ceramide glucosyltransferase) (GLCT-1). [Source:Uniprot/SWISSPROT;Acc:Q16739] [ENST00000374279]
ENST00000340381	0.392882	ENST00000340381	NA	Novel protein. [Source:Uniprot/SPTREMBL;Acc:Q5SNT2] [ENST00000340381]
PHB	0.392699	NM_002634	5245	Homo sapiens prohibitin (PHB), mRNA [NM_002634]
ANKRD13A	0.392551	NM_033121	88455	Homo sapiens ankyrin repeat domain 13A (ANKRD13A), mRNA [NM_033121]
TRPM5	0.39247	NM_014555	NA	Homo sapiens transient receptor potential cation channel, subfamily M, member 5 (TRPM5), mRNA [NM_014555]
VPS37B	0.392257	NM_024667	79720	Homo sapiens vacuolar protein sorting 37 homolog B (S. cerevisiae) (VPS37B), mRNA [NM_024667]
BC062739	0.392119	BC062739	NA	Homo sapiens cDNA clone IMAGE:4270911, partial cds. [BC062739]
RAB11A	0.392112	NM_004663	8766	Homo sapiens RAB11A, member RAS oncogene family (RAB11A), mRNA [NM_004663]
ARNTL	0.39207	NM_001178	406	Homo sapiens aryl hydrocarbon receptor nuclear translocator-like (ARNTL), transcript variant 1, mRNA [NM_001178]
THC2555710	0.391689	THC2555710	NA	Q6PUJ7_HUMAN (Q6PUJ7) Prohibitin, partial (45%) [THC2555710]
INCA	0.391686	NM_001007232	NA	Homo sapiens inhibitory caspase recruitment domain (CARD) protein (INCA), mRNA [NM_001007232]
TRIM72	0.391488	NM_001008274	493829	Homo sapiens tripartite motif-containing 72 (TRIM72), mRNA [NM_001008274]
ATP5H	0.391399	NM_006356	NA	Homo sapiens ATP synthase, H+ transporting, mitochondrial F0 complex, subunit d (ATP5H), nuclear gene encoding mitochondrial protein, transcript variant 1, mRNA [NM_006356]
CCL2	0.391167	NM_002982	6347	Homo sapiens chemokine (C-C motif) ligand 2 (CCL2), mRNA [NM_002982]
PPM1A	0.391092	NM_021003	5494	Homo sapiens protein phosphatase 1A (formerly 2C), magnesium-dependent, alpha isoform (PPM1A), transcript variant 1, mRNA [NM_021003]
DA422275	0.390839	DA422275	NA	DA422275 CERVX2 Homo sapiens cDNA clone CERVX2002168 5', mRNA sequence [DA422275]
ZNF419	0.390669	NM_024691	79744	Homo sapiens zinc finger protein 419 (ZNF419), mRNA [NM_024691]
GOLGA2LY1	0.390642	NR_001555	NA	Homo sapiens golgi autoantigen, golgin subfamily a, 2-like, Y-linked 1 (GOLGA2LY1) on chromosome Y [NR_001555]
ZNF295	0.390344	NM_020727	49854	Homo sapiens zinc finger protein 295 (ZNF295), mRNA [NM_020727]
AI825645	0.390261	AI825645	NA	AI825645 wb75b09.x1 NCI_CGAP_GC6 Homo sapiens cDNA clone IMAGE:2311481 3' similar to TR:O35260 O35260 NAC-1 PROTEIN. ;, mRNA sequence [AI825645]
THC2733814	0.390113	THC2733814	NA	Unknown
GADD45A	0.389705	NM_001924	1647	Homo sapiens growth arrest and DNA-damage-inducible, alpha (GADD45A), mRNA [NM_001924]
INOC1	0.389365	NM_017553	54617	Homo sapiens INO80 complex homolog 1 (S. cerevisiae) (INOC1), mRNA [NM_017553]
A_24_P786713	0.389254	A_24_P786713	NA	Unknown
MFSD2	0.389116	AK027396	NA	Homo sapiens cDNA FLJ14490 fis, clone MAMMA1002886. [AK027396]
AY047582	0.388969	AY047582	NA	Homo sapiens neural precursor cell expressed developmentally down-regulated protein 8 (NEDD8) mRNA, complete cds. [AY047582]
DPAGT1	0.38884	NM_001382	1798	Homo sapiens dolichyl-phosphate (UDP-N-acetylglucosamine) N-acetylglucosaminephosphotransferase 1 (GlcNAc-1-P transferase) (DPAGT1), transcript variant 1, mRNA [NM_001382]
MRPL40	0.388426	NM_003776	NA	Homo sapiens mitochondrial ribosomal protein L40 (MRPL40), nuclear gene encoding mitochondrial protein, mRNA [NM_003776]
HIST1H4I	0.388164	NM_003495	8294	Homo sapiens histone cluster 1, H4i (HIST1H4I), mRNA [NM_003495]
YWHAG	0.38816	NM_012479	7532	Homo sapiens tyrosine 3-monooxygenase/tryptophan 5-monooxygenase activation protein, gamma polypeptide (YWHAG), mRNA [NM_012479]
C11orf57	0.387395	NM_018195	55216	Homo sapiens chromosome 11 open reading frame 57 (C11orf57), transcript variant 1, mRNA [NM_018195]
RNASEH2B	0.387337	NM_024570	NA	Homo sapiens ribonuclease H2, subunit B (RNASEH2B), mRNA [NM_024570]
BC016872	0.386716	BC016872	NA	Homo sapiens, clone IMAGE:3852236, mRNA, partial cds. [BC016872]
C1orf127	0.386693	NM_173507	148345	Homo sapiens chromosome 1 open reading frame 127 (C1orf127), mRNA [NM_173507]
HES1	0.386664	NM_005524	3280	Homo sapiens hairy and enhancer of split 1, (Drosophila) (HES1), mRNA [NM_005524]
CXCL5	0.386603	NM_002994	6374	Homo sapiens chemokine (C-X-C motif) ligand 5 (CXCL5), mRNA [NM_002994]
C1orf71	0.38658	NM_152609	163882	Homo sapiens chromosome 1 open reading frame 71 (C1orf71), mRNA [NM_152609]
STRA13	0.386328	NM_144998	201254	Homo sapiens stimulated by retinoic acid 13 homolog (mouse) (STRA13), mRNA [NM_144998]
LOC283412	0.386321	ENST00000284293	NA	PREDICTED: Homo sapiens similar to 60S ribosomal protein L29 (Cell surface heparin-binding protein HIP) (LOC283412), mRNA [XM_497352]
LOC392005	0.386295	XR_018051	NA	PREDICTED: Homo sapiens similar to 60S ribosomal protein L7a (Surfeit locus protein 3) (LOC392005), mRNA [XR_018051]
LOC222103	0.385939	XR_018058	NA	PREDICTED: Homo sapiens similar to Keratin, type II cytoskeletal 8 (Cytokeratin-8) (CK-8) (Keratin-8) (K8) (LOC222103), mRNA [XR_018058]
MUC4	0.385844	NM_018406	4585	Homo sapiens mucin 4, cell surface associated (MUC4), transcript variant 1, mRNA [NM_018406]
KRT19P2	0.385628	AB041269	NA	Homo sapiens mRNA for keratin 19, partial cds, isolate:K19-141. [AB041269]
ZNF35	0.38539	NM_003420	7584	Homo sapiens zinc finger protein 35 (ZNF35), mRNA [NM_003420]
LOC644016	0.385289	XR_018885	NA	PREDICTED: Homo sapiens similar to heat shock protein 1 (chaperonin) (LOC644016), mRNA [XR_018885]
SLC5A12	0.385258	NM_178498	159963	Homo sapiens solute carrier family 5 (sodium/glucose cotransporter), member 12 (SLC5A12), transcript variant 2, mRNA [NM_178498]
CLCF1	0.385232	NM_013246	23529	Homo sapiens cardiotrophin-like cytokine factor 1 (CLCF1), mRNA [NM_013246]
NFKB1	0.384873	NM_003998	4790	Homo sapiens nuclear factor of kappa light polypeptide gene enhancer in B-cells 1 (p105) (NFKB1), mRNA [NM_003998]
ABL2	0.384744	NM_007314	27	Homo sapiens v-abl Abelson murine leukemia viral oncogene homolog 2 (arg, Abelson-related gene) (ABL2), transcript variant b, mRNA [NM_007314]
AK097447	0.384702	AK097447	NA	Homo sapiens cDNA FLJ40128 fis, clone TESTI2011407. [AK097447]
BC046476	0.384462	BC046476	NA	Homo sapiens cDNA clone IMAGE:5276802. [BC046476]
CREBZF	0.384149	NM_001039618	58487	Homo sapiens CREB/ATF bZIP transcription factor (CREBZF), mRNA [NM_001039618]
ELN	0.38412	NM_000501	2006	Homo sapiens elastin (supravalvular aortic stenosis, Williams-Beuren syndrome) (ELN), transcript variant 1, mRNA [NM_000501]
A_24_P221285	0.383895	A_24_P221285	NA	Unknown
ETV7	0.383052	NM_016135	51513	Homo sapiens ets variant gene 7 (TEL2 oncogene) (ETV7), mRNA [NM_016135]
FLJ45055	0.383031	BC064938	NA	Homo sapiens hypothetical protein LOC644128, mRNA (cDNA clone IMAGE:6158500). [BC064938]
C10orf79	0.382533	NM_025145	80217	Homo sapiens chromosome 10 open reading frame 79 (C10orf79), mRNA [NM_025145]
OTOS	0.38191	NM_148961	150677	Homo sapiens otospiralin (OTOS), mRNA [NM_148961]
A_24_P75888	0.38168	A_24_P75888	NA	Unknown
GLYCTK	0.381578	NM_145262	132158	Homo sapiens glycerate kinase (GLYCTK), mRNA [NM_145262]
EEA1	0.381547	NM_003566	NA	Homo sapiens early endosome antigen 1 (EEA1), mRNA [NM_003566]
BRCA1	0.381276	NM_007295	672	Homo sapiens breast cancer 1, early onset (BRCA1), transcript variant BRCA1b, mRNA [NM_007295]
CHD2	0.381207	ENST00000309818	NA	Chromodomain-helicase-DNA-binding protein 2 (EC 3.6.1.-) (ATP- dependent helicase CHD2) (CHD-2). [Source:Uniprot/SWISSPROT;Acc:O14647] [ENST00000309818]
KHK	0.381153	NM_000221	NA	Homo sapiens ketohexokinase (fructokinase) (KHK), transcript variant a, mRNA [NM_000221]
HAMP	0.380934	NM_021175	NA	Homo sapiens hepcidin antimicrobial peptide (HAMP), mRNA [NM_021175]
SIX4	0.380731	NM_017420	51804	Homo sapiens sine oculis homeobox homolog 4 (Drosophila) (SIX4), mRNA [NM_017420]
TEX264	0.38044	NM_015926	NA	Homo sapiens testis expressed 264 (TEX264), mRNA [NM_015926]
PIWIL4	0.380355	NM_152431	143689	Homo sapiens piwi-like 4 (Drosophila) (PIWIL4), mRNA [NM_152431]
DCC1	0.380266	NM_024094	NA	Homo sapiens defective in sister chromatid cohesion homolog 1 (S. cerevisiae) (DCC1), mRNA [NM_024094]
ROGDI	0.380246	NM_024589	NA	Homo sapiens rogdi homolog (Drosophila) (ROGDI), mRNA [NM_024589]
ZBTB17	0.379657	NM_003443	7709	Homo sapiens zinc finger and BTB domain containing 17 (ZBTB17), mRNA [NM_003443]
AF116688	0.379371	AF116688	NA	Homo sapiens PRO2133 mRNA, complete cds. [AF116688]
LOC647968	0.379033	XR_018268	NA	PREDICTED: Homo sapiens similar to M-phase phosphoprotein 10 (LOC647968), mRNA [XR_018268]
MYO3A	0.378919	NM_017433	53904	Homo sapiens myosin IIIA (MYO3A), mRNA [NM_017433]
SLMAP	0.37856	NM_007159	7871	Homo sapiens sarcolemma associated protein (SLMAP), mRNA [NM_007159]
INHBA	0.378488	NM_002192	3624	Homo sapiens inhibin, beta A (activin A, activin AB alpha polypeptide) (INHBA), mRNA [NM_002192]
A_24_P7820	0.378458	A_24_P7820	NA	Unknown
MAG	0.378266	AF041410	NA	Homo sapiens malignancy-associated protein mRNA, partial cds. [AF041410]
BG547692	0.378182	BG547692	NA	602575538F1 NIH_MGC_77 Homo sapiens cDNA clone IMAGE:4703745 5', mRNA sequence [BG547692]
HEPH	0.377334	NM_014799	9843	Homo sapiens hephaestin (HEPH), transcript variant 2, mRNA [NM_014799]
ENST00000328281	0.377172	ENST00000328281	NA	Unknown
NEDD9	0.377171	NM_006403	4739	Homo sapiens neural precursor cell expressed, developmentally down-regulated 9 (NEDD9), transcript variant 1, mRNA [NM_006403]
CDH3	0.377105	NM_001793	NA	Homo sapiens cadherin 3, type 1, P-cadherin (placental) (CDH3), mRNA [NM_001793]
SLC6A4	0.376808	NM_001045	6532	Homo sapiens solute carrier family 6 (neurotransmitter transporter, serotonin), member 4 (SLC6A4), mRNA [NM_001045]
SMURF1	0.376641	NM_020429	57154	Homo sapiens SMAD specific E3 ubiquitin protein ligase 1 (SMURF1), transcript variant 1, mRNA [NM_020429]
THC2704037	0.376515	THC2704037	NA	Unknown
A_23_P403836	0.376465	A_23_P403836	NA	Unknown
A_24_P916228	0.376314	A_24_P916228	NA	Unknown
TMEM174	0.375829	NM_153217	134288	Homo sapiens transmembrane protein 174 (TMEM174), mRNA [NM_153217]
TSPYL2	0.375655	NM_022117	64061	Homo sapiens TSPY-like 2 (TSPYL2), mRNA [NM_022117]
DOPEY1	0.375542	AL162056	NA	Homo sapiens mRNA; cDNA DKFZp761N1024 (from clone DKFZp761N1024); partial cds. [AL162056]
SERTAD3	0.375385	NM_203344	29946	Homo sapiens SERTA domain containing 3 (SERTAD3), transcript variant 2, mRNA [NM_203344]
BF213738	0.375286	BF213738	NA	BF213738 601847628F1 NIH_MGC_55 Homo sapiens cDNA clone IMAGE:4078519 5', mRNA sequence [BF213738]
THC2741040	0.375239	THC2741040	NA	CB243285 UI-CF-FN0-agc-l-12-0-UI.s1 UI-CF-FN0 Homo sapiens cDNA clone UI-CF-FN0-agc-l-12-0-UI 3', mRNA sequence [CB243285]
RAB18	0.375154	NM_021252	22931	Homo sapiens RAB18, member RAS oncogene family (RAB18), mRNA [NM_021252]
AR	0.37494	NM_000044	367	Homo sapiens androgen receptor (dihydrotestosterone receptor; testicular feminization; spinal and bulbar muscular atrophy; Kennedy disease) (AR), transcript variant 1, mRNA [NM_000044]
ZFY	0.374836	NM_003411	7544	Homo sapiens zinc finger protein, Y-linked (ZFY), mRNA [NM_003411]
AA878126	0.374615	AA878126	NA	AA878126 oe87f12.s1 NCI_CGAP_Co12 Homo sapiens cDNA clone IMAGE:1418639 3', mRNA sequence [AA878126]
BUD13	0.374491	NM_032725	84811	Homo sapiens BUD13 homolog (S. cerevisiae) (BUD13), mRNA [NM_032725]
LOC731170	0.374474	XR_015402	NA	PREDICTED: Homo sapiens similar to eukaryotic translation elongation factor 1 alpha 2 (LOC731170), mRNA [XR_015402]
A_24_P212875	0.374419	A_24_P212875	NA	Unknown
T15787	0.374136	T15787	5349	T15787 IB1893 Infant brain, Bento Soares Homo sapiens cDNA 3'end, mRNA sequence [T15787]
RND1	0.373702	NM_014470	27289	Homo sapiens Rho family GTPase 1 (RND1), mRNA [NM_014470]
A_24_P212605	0.373614	A_24_P212605	NA	Unknown
ADI1	0.373598	NM_018269	55256	Homo sapiens acireductone dioxygenase 1 (ADI1), mRNA [NM_018269]
BF436529	0.373276	BF436529	10297	BF436529 7p14f01.x1 NCI_CGAP_Br22 Homo sapiens cDNA clone IMAGE:3645840 3' similar to contains MER22.t1 MER22 repetitive element ;, mRNA sequence [BF436529]
TMEM38A	0.373159	NM_024074	79041	Homo sapiens transmembrane protein 38A (TMEM38A), mRNA [NM_024074]
IL4I1	0.372966	NM_172374	259307	Homo sapiens interleukin 4 induced 1 (IL4I1), transcript variant 2, mRNA [NM_172374]
USP42	0.372905	NM_032172	84132	Homo sapiens ubiquitin specific peptidase 42 (USP42), mRNA [NM_032172]
NUDT5	0.372756	NM_014142	11164	Homo sapiens nudix (nucleoside diphosphate linked moiety X)-type motif 5 (NUDT5), mRNA [NM_014142]
MAP3K1	0.372743	ENST00000264777	NA	Mitogen-activated protein kinase kinase kinase 1 (EC 2.7.11.25) (MAPK/ERK kinase kinase 1) (MEK kinase 1) (MEKK 1) (Fragment). [Source:Uniprot/SWISSPROT;Acc:Q13233] [ENST00000264777]
SNF1LK	0.372141	NM_173354	150094	Homo sapiens SNF1-like kinase (SNF1LK), mRNA [NM_173354]
FAHD2A	0.371534	NM_016044	51011	Homo sapiens fumarylacetoacetate hydrolase domain containing 2A (FAHD2A), mRNA [NM_016044]
ELF1	0.371517	NM_172373	NA	Homo sapiens E74-like factor 1 (ets domain transcription factor) (ELF1), mRNA [NM_172373]
LOC645249	0.371472	BC033117	NA	Homo sapiens hypothetical protein LOC645249, mRNA (cDNA clone IMAGE:3357292), partial cds. [BC033117]
LOC393078	0.371178	XM_374705	NA	PREDICTED: Homo sapiens similar to polycystic kidney disease 1 like 3 (LOC393078), mRNA [XM_374705]
MCAT	0.371175	NM_173467	27349	Homo sapiens malonyl CoA:ACP acyltransferase (mitochondrial) (MCAT), nuclear gene encoding mitochondrial protein, transcript variant 1, mRNA [NM_173467]
A_32_P140122	0.370998	A_32_P140122	NA	Unknown
EIF2C2	0.370666	NM_012154	27161	Homo sapiens eukaryotic translation initiation factor 2C, 2 (EIF2C2), mRNA [NM_012154]
CLK1	0.370288	NM_004071	NA	Homo sapiens CDC-like kinase 1 (CLK1), transcript variant 1, mRNA [NM_004071]
LRRC20	0.369946	NM_018205	55222	Homo sapiens leucine rich repeat containing 20 (LRRC20), transcript variant 3, mRNA [NM_018205]
MRPS21	0.36952	NM_031901	54460	Homo sapiens mitochondrial ribosomal protein S21 (MRPS21), nuclear gene encoding mitochondrial protein, transcript variant 1, mRNA [NM_031901]
LMOD1	0.369448	NM_012134	25802	Homo sapiens leiomodin 1 (smooth muscle) (LMOD1), mRNA [NM_012134]
THC2682438	0.369374	THC2682438	NA	Unknown
AMN	0.368818	NM_030943	81693	Homo sapiens amnionless homolog (mouse) (AMN), mRNA [NM_030943]
XPO1	0.368581	NM_003400	7514	Homo sapiens exportin 1 (CRM1 homolog, yeast) (XPO1), mRNA [NM_003400]
AL036373	0.36854	AL036373	400987	DKFZp564D033_r1 564 (synonym: hfbr2) Homo sapiens cDNA clone DKFZp564D033 5', mRNA sequence [AL036373]
AI216457	0.368326	AI216457	NA	qh07g09.x1 Soares_NFL_T_GBC_S1 Homo sapiens cDNA clone IMAGE:1844032 3' similar to SW:RL39_HUMAN P02404 60S RIBOSOMAL PROTEIN L39. [2] SW:RL39_HUMAN ;, mRNA sequence [AI216457]
TMEM141	0.368263	NM_032928	85014	Homo sapiens transmembrane protein 141 (TMEM141), mRNA [NM_032928]
C18orf10	0.368174	NM_015476	25941	Homo sapiens chromosome 18 open reading frame 10 (C18orf10), mRNA [NM_015476]
A_24_P600603	0.3681	A_24_P600603	NA	Unknown
TUBB	0.368017	NM_178014	203068	Homo sapiens tubulin, beta (TUBB), mRNA [NM_178014]
COG3	0.367655	NM_031431	83548	Homo sapiens component of oligomeric golgi complex 3 (COG3), mRNA [NM_031431]
CHRNB3	0.367634	NM_000749	1142	Homo sapiens cholinergic receptor, nicotinic, beta 3 (CHRNB3), mRNA [NM_000749]
A_24_P109614	0.367449	A_24_P109614	NA	Unknown
POLD2	0.367355	NM_006230	5425	Homo sapiens polymerase (DNA directed), delta 2, regulatory subunit 50kDa (POLD2), mRNA [NM_006230]
TRAPPC1	0.367291	NM_021210	NA	Homo sapiens trafficking protein particle complex 1 (TRAPPC1), mRNA [NM_021210]
IL27	0.366343	NM_145659	246778	Homo sapiens interleukin 27 (IL27), mRNA [NM_145659]
SIX3	0.366185	NM_005413	6496	Homo sapiens sine oculis homeobox homolog 3 (Drosophila) (SIX3), mRNA [NM_005413]
AA627135	0.366172	AA627135	NA	nq71a04.s1 NCI_CGAP_Pr22 Homo sapiens cDNA clone IMAGE:1157742 3' similar to SW:R13A_HUMAN P40429 60S RIBOSOMAL PROTEIN L13A ;, mRNA sequence [AA627135]
A_24_P315581	0.366094	A_24_P315581	NA	Unknown
GPS1	0.365932	NM_212492	2873	Homo sapiens G protein pathway suppressor 1 (GPS1), transcript variant 1, mRNA [NM_212492]
OR2M2	0.365864	NM_001004688	NA	Homo sapiens olfactory receptor, family 2, subfamily M, member 2 (OR2M2), mRNA [NM_001004688]
A_23_P210297	0.365744	A_23_P210297	NA	Unknown
A_24_P221615	0.365429	A_24_P221615	NA	Unknown
SMYD2	0.365251	NM_020197	56950	Homo sapiens SET and MYND domain containing 2 (SMYD2), mRNA [NM_020197]
BOLA3	0.364997	NM_212552	NA	Homo sapiens bolA homolog 3 (E. coli) (BOLA3), transcript variant 1, mRNA [NM_212552]
A_24_P392312	0.364622	A_24_P392312	NA	Unknown
PTPN14	0.364591	NM_005401	5784	Homo sapiens protein tyrosine phosphatase, non-receptor type 14 (PTPN14), mRNA [NM_005401]
INSM2	0.364245	NM_032594	84684	Homo sapiens insulinoma-associated 2 (INSM2), mRNA [NM_032594]
THBS1	0.364129	NM_003246	7057	Homo sapiens thrombospondin 1 (THBS1), mRNA [NM_003246]
C21orf88	0.363836	NM_153754	NA	Homo sapiens chromosome 21 open reading frame 88 (C21orf88), mRNA [NM_153754]
AK075186	0.363759	AK075186	NA	Homo sapiens cDNA FLJ90705 fis, clone PLACE1007591. [AK075186]
GBP4	0.363736	NM_052941	NA	Homo sapiens guanylate binding protein 4 (GBP4), mRNA [NM_052941]
IDH1	0.363066	NM_005896	NA	Homo sapiens isocitrate dehydrogenase 1 (NADP+), soluble (IDH1), mRNA [NM_005896]
NIP30	0.362942	NM_024946	80011	Homo sapiens NEFA-interacting nuclear protein NIP30 (NIP30), mRNA [NM_024946]
ATAD2	0.362866	NM_014109	29028	Homo sapiens ATPase family, AAA domain containing 2 (ATAD2), mRNA [NM_014109]
ANKRD20A2	0.362591	NM_001012421	NA	Homo sapiens ankyrin repeat domain 20 family, member A2 (ANKRD20A2), mRNA [NM_001012421]
MYL2	0.362463	NM_000432	4633	Homo sapiens myosin, light chain 2, regulatory, cardiac, slow (MYL2), mRNA [NM_000432]
CAMK2N2	0.362431	NM_033259	94032	Homo sapiens calcium/calmodulin-dependent protein kinase II inhibitor 2 (CAMK2N2), mRNA [NM_033259]
A_24_P254915	0.361941	A_24_P254915	NA	Unknown
THC2565422	0.36134	THC2565422	NA	ALU1_HUMAN (P39188) Alu subfamily J sequence contamination warning entry, partial (3%) [THC2565422]
SPAG5	0.361328	NM_006461	10615	Homo sapiens sperm associated antigen 5 (SPAG5), mRNA [NM_006461]
CDKN2AIP	0.361198	NM_017632	55602	Homo sapiens CDKN2A interacting protein (CDKN2AIP), mRNA [NM_017632]
ASTN2	0.361045	NM_014010	23245	Homo sapiens astrotactin 2 (ASTN2), transcript variant 1, mRNA [NM_014010]
AW961597	0.360911	AW961597	NA	EST373669 MAGE resequences, MAGG Homo sapiens cDNA, mRNA sequence [AW961597]
RNASEH2A	0.360684	NM_006397	10535	Homo sapiens ribonuclease H2, subunit A (RNASEH2A), mRNA [NM_006397]
WAC	0.360344	NM_100264	51322	Homo sapiens WW domain containing adaptor with coiled-coil (WAC), transcript variant 2, mRNA [NM_100264]
THC2544236	0.360319	THC2544236	NA	ALU1_HUMAN (P39188) Alu subfamily J sequence contamination warning entry, partial (10%) [THC2530569]
GABRB2	0.360202	NM_000813	2561	Homo sapiens gamma-aminobutyric acid (GABA) A receptor, beta 2 (GABRB2), transcript variant 2, mRNA [NM_000813]
GAS8	0.360121	NM_001481	NA	Homo sapiens growth arrest-specific 8 (GAS8), mRNA [NM_001481]
AI857589	0.360101	AI857589	NA	AI857589 wk95b07.x1 NCI_CGAP_Lu19 Homo sapiens cDNA clone IMAGE:2423125 3' similar to contains Alu repetitive element;contains element MER22 repetitive element ;, mRNA sequence [AI857589]
BEST1	0.360071	NM_004183	7439	Homo sapiens bestrophin 1 (BEST1), mRNA [NM_004183]
SNIP1	0.3599	NM_024700	79753	Homo sapiens Smad nuclear interacting protein 1 (SNIP1), mRNA [NM_024700]
OR52K3P	0.359532	AF143328	NA	Homo sapiens clone IMAGE:110749 mRNA sequence. [AF143328]
TSHZ3	0.359486	NM_020856	57616	Homo sapiens teashirt family zinc finger 3 (TSHZ3), mRNA [NM_020856]
KIAA1600	0.359445	NM_020940	NA	Homo sapiens KIAA1600 (KIAA1600), mRNA [NM_020940]
DHRS4	0.359291	NM_021004	NA	Homo sapiens dehydrogenase/reductase (SDR family) member 4 (DHRS4), mRNA [NM_021004]
A_32_P194171	0.359265	A_32_P194171	NA	Unknown
BAGE4	0.359175	NM_181704	NA	Homo sapiens B melanoma antigen family, member 4 (BAGE4), mRNA [NM_181704]
AI655321	0.359082	AI655321	NA	tt12h09.x1 NCI_CGAP_GC6 Homo sapiens cDNA clone IMAGE:2240609 3', mRNA sequence [AI655321]
AF085877	0.35908	AF085877	NA	Homo sapiens full length insert cDNA clone YP11C01. [AF085877]
TBC1D22B	0.358925	NM_017772	55633	Homo sapiens TBC1 domain family, member 22B (TBC1D22B), mRNA [NM_017772]
OR5A1	0.358588	NM_001004728	219982	Homo sapiens olfactory receptor, family 5, subfamily A, member 1 (OR5A1), mRNA [NM_001004728]
CACNA1G	0.35852	NM_018896	8913	Homo sapiens calcium channel, voltage-dependent, T type, alpha 1G subunit (CACNA1G), transcript variant 1, mRNA [NM_018896]
DRD3	0.358447	NM_033663	NA	Homo sapiens dopamine receptor D3 (DRD3), transcript variant e, mRNA [NM_033663]
RANBP10	0.358235	NM_020850	57610	Homo sapiens RAN binding protein 10 (RANBP10), mRNA [NM_020850]
ENST00000313339	0.358164	ENST00000313339	253650	Ankyrin repeat domain-containing protein 18A. [Source:Uniprot/SWISSPROT;Acc:Q8IVF6] [ENST00000313339]
CDC37L1	0.35812	NM_017913	55664	Homo sapiens cell division cycle 37 homolog (S. cerevisiae)-like 1 (CDC37L1), mRNA [NM_017913]
CHIA	0.357283	NM_021797	27159	Homo sapiens chitinase, acidic (CHIA), transcript variant 2, mRNA [NM_021797]
BC047014	0.357235	BC047014	NA	Homo sapiens, clone IMAGE:5197279, mRNA. [BC047014]
ZBTB26	0.356559	NM_020924	57684	Homo sapiens zinc finger and BTB domain containing 26 (ZBTB26), mRNA [NM_020924]
RPL13	0.356292	NM_033251	6137	Homo sapiens ribosomal protein L13 (RPL13), transcript variant 2, mRNA [NM_033251]
BATF2	0.355978	NM_138456	116071	Homo sapiens basic leucine zipper transcription factor, ATF-like 2 (BATF2), mRNA [NM_138456]
THC2525418	0.355893	THC2525418	NA	Q53H12_HUMAN (Q53H12) Multi-substrate lipid kinase variant (Fragment), partial (8%) [THC2527098]
LRRC23	0.355849	NM_006992	10233	Homo sapiens leucine rich repeat containing 23 (LRRC23), transcript variant 2, mRNA [NM_006992]
BST2	0.355652	NM_004335	684	Homo sapiens bone marrow stromal cell antigen 2 (BST2), mRNA [NM_004335]
MYBL1	0.355512	NM_001080416	4603	Homo sapiens v-myb myeloblastosis viral oncogene homolog (avian)-like 1 (MYBL1), mRNA [NM_001080416]
AW977527	0.355426	AW977527	NA	EST389636 MAGE resequences, MAGO Homo sapiens cDNA, mRNA sequence [AW977527]
IHPK1	0.355211	NM_153273	386724	Homo sapiens inositol hexaphosphate kinase 1 (IHPK1), transcript variant 1, mRNA [NM_153273]
ZBP1	0.354897	NM_030776	81030	Homo sapiens Z-DNA binding protein 1 (ZBP1), mRNA [NM_030776]
AK127347	0.354671	AK127347	NA	Homo sapiens cDNA FLJ45419 fis, clone BRHIP3035222. [AK127347]
EFCAB4A	0.354416	NM_173584	283229	Homo sapiens EF-hand calcium binding domain 4A (EFCAB4A), mRNA [NM_173584]
ZNF256	0.35433	NM_005773	10172	Homo sapiens zinc finger protein 256 (ZNF256), mRNA [NM_005773]
AA854379	0.353642	AA854379	NA	aj66f12.s1 Soares_parathyroid_tumor_NbHPA Homo sapiens cDNA clone IMAGE:1401455 3', mRNA sequence [AA854379]
A_24_P195257	0.353591	A_24_P195257	NA	Unknown
BG943680	0.353467	BG943680	NA	BG943680 ax40g03.x1 Hembase; Erythroid Progenitor Cells (LCB:ax library) Homo sapiens cDNA clone ax40g03 random, mRNA sequence [BG943680]
LAMA1	0.353442	NM_005559	284217	Homo sapiens laminin, alpha 1 (LAMA1), mRNA [NM_005559]
ANKRD12	0.353099	NM_015208	23253	Homo sapiens ankyrin repeat domain 12 (ANKRD12), mRNA [NM_015208]
SAMD8	0.353084	NM_144660	142891	Homo sapiens sterile alpha motif domain containing 8 (SAMD8), mRNA [NM_144660]
AF130116	0.352756	AF130116	NA	Homo sapiens clone FLC0461 PRO2812 mRNA, complete cds. [AF130116]
A_24_P843921	0.352464	A_24_P843921	NA	Unknown
SLC15A3	0.35245	NM_016582	NA	Homo sapiens solute carrier family 15, member 3 (SLC15A3), mRNA [NM_016582]
CD69	0.35244	NM_001781	969	Homo sapiens CD69 molecule (CD69), mRNA [NM_001781]
SAA4	0.352432	NM_006512	NA	Homo sapiens serum amyloid A4, constitutive (SAA4), mRNA [NM_006512]
A_24_P170309	0.352268	A_24_P170309	NA	Unknown
BC104421	0.352164	BC104421	NA	Homo sapiens cDNA clone IMAGE:40004940. [BC104421]
AF272377	0.352037	AF272377	NA	Homo sapiens clone 1370-48 MLL protein mRNA, partial cds. [AF272377]
ING3	0.351977	NM_019071	54556	Homo sapiens inhibitor of growth family, member 3 (ING3), transcript variant 1, mRNA [NM_019071]
FKSG83	0.351905	BC107050	NA	Homo sapiens FKSG83, mRNA (cDNA clone MGC:129573 IMAGE:40004452), complete cds. [BC107050]
C16orf59	0.351816	NM_025108	80178	Homo sapiens chromosome 16 open reading frame 59 (C16orf59), mRNA [NM_025108]
A_24_P204334	0.351395	A_24_P204334	NA	Unknown
ALDH6A1	0.351379	NM_005589	4329	Homo sapiens aldehyde dehydrogenase 6 family, member A1 (ALDH6A1), nuclear gene encoding mitochondrial protein, mRNA [NM_005589]
LOC284344	0.350778	AK097672	NA	Homo sapiens cDNA FLJ40353 fis, clone TESTI2033520, weakly similar to BILIARY GLYCOPROTEIN 1 PRECURSOR. [AK097672]
CNOT4	0.350528	NM_001008225	NA	Homo sapiens CCR4-NOT transcription complex, subunit 4 (CNOT4), transcript variant 2, mRNA [NM_001008225]
MAD2L1BP	0.350359	NM_001003690	9587	Homo sapiens MAD2L1 binding protein (MAD2L1BP), transcript variant 1, mRNA [NM_001003690]
H1F0	0.350246	NM_005318	3005	Homo sapiens H1 histone family, member 0 (H1F0), mRNA [NM_005318]
HIST1H3B	0.350159	NM_003537	8350	Homo sapiens histone cluster 1, H3b (HIST1H3B), mRNA [NM_003537]
CCL5	0.34979	NM_002985	6352	Homo sapiens chemokine (C-C motif) ligand 5 (CCL5), mRNA [NM_002985]
FLJ40125	0.349597	NM_001080401	147699	Homo sapiens hypothetical protein FLJ40125 (FLJ40125), mRNA [NM_001080401]
AK057962	0.349501	AK057962	NA	Homo sapiens cDNA FLJ25233 fis, clone STM01789. [AK057962]
RNF103	0.349417	NM_005667	7844	Homo sapiens ring finger protein 103 (RNF103), mRNA [NM_005667]
CFD	0.349148	NM_001928	1675	Homo sapiens complement factor D (adipsin) (CFD), mRNA [NM_001928]
SHMT1	0.349096	NM_004169	6470	Homo sapiens serine hydroxymethyltransferase 1 (soluble) (SHMT1), transcript variant 1, mRNA [NM_004169]
AL079999	0.348942	AL079999	NA	AL079999 DKFZp586P2018_r1 586 (synonym: hute1) Homo sapiens cDNA clone DKFZp586P2018 5', mRNA sequence [AL079999]
GARNL1	0.34883	NM_014990	253959	Homo sapiens GTPase activating Rap/RanGAP domain-like 1 (GARNL1), transcript variant 1, mRNA [NM_014990]
BC064969	0.348706	BC064969	8125	Homo sapiens cDNA clone IMAGE:6149643, partial cds. [BC064969]
DPF3	0.348643	NM_012074	NA	Homo sapiens D4, zinc and double PHD fingers, family 3 (DPF3), mRNA [NM_012074]
NAIP	0.34859	NM_004536	4671	Homo sapiens NLR family, apoptosis inhibitory protein (NAIP), transcript variant 1, mRNA [NM_004536]
USP18	0.348388	NM_017414	11274	Homo sapiens ubiquitin specific peptidase 18 (USP18), mRNA [NM_017414]
LRP16	0.348357	NM_014067	28992	Homo sapiens LRP16 protein (LRP16), mRNA [NM_014067]
BC021184	0.348216	BC021184	NA	Homo sapiens cDNA clone IMAGE:4827146. [BC021184]
U52054	0.348189	U52054	133418	Human S6 H-8 mRNA expressed in chromosome 6-suppressed melanoma cells. [U52054]
CACNA1E	0.348175	NM_000721	777	Homo sapiens calcium channel, voltage-dependent, R type, alpha 1E subunit (CACNA1E), mRNA [NM_000721]
U87972	0.347828	U87972	NA	Human NAD+-isocitrate dehydrogenase mRNA, partial cds. [U87972]
DHFR	0.347665	NM_000791	NA	Homo sapiens dihydrofolate reductase (DHFR), mRNA [NM_000791]
DYRK1A	0.347492	NM_130436	1859	Homo sapiens dual-specificity tyrosine-(Y)-phosphorylation regulated kinase 1A (DYRK1A), transcript variant 2, mRNA [NM_130436]
A_24_P15973	0.347196	A_24_P15973	NA	Unknown
ARFGEF2	0.347125	NM_006420	10564	Homo sapiens ADP-ribosylation factor guanine nucleotide-exchange factor 2 (brefeldin A-inhibited) (ARFGEF2), mRNA [NM_006420]
PTBP2	0.346982	NM_021190	58155	Homo sapiens polypyrimidine tract binding protein 2 (PTBP2), mRNA [NM_021190]
AP1G1	0.346914	NM_001128	164	Homo sapiens adaptor-related protein complex 1, gamma 1 subunit (AP1G1), transcript variant 2, mRNA [NM_001128]
A_32_P141211	0.346866	A_32_P141211	NA	Unknown
A_32_P95502	0.346704	A_32_P95502	NA	Unknown
EME2	0.346688	AK074080	NA	Homo sapiens mRNA for FLJ00151 protein. [AK074080]
DDX58	0.346096	NM_014314	23586	Homo sapiens DEAD (Asp-Glu-Ala-Asp) box polypeptide 58 (DDX58), mRNA [NM_014314]
LOC390472	0.345929	XR_019203	NA	PREDICTED: Homo sapiens similar to Keratin, type II cytoskeletal 8 (Cytokeratin-8) (CK-8) (Keratin-8) (K8) (LOC390472), mRNA [XR_019203]
NRIP1	0.345825	NM_003489	8204	Homo sapiens nuclear receptor interacting protein 1 (NRIP1), mRNA [NM_003489]
MORC3	0.345707	NM_015358	23515	Homo sapiens MORC family CW-type zinc finger 3 (MORC3), mRNA [NM_015358]
RAD51AP1	0.345474	NM_006479	10635	Homo sapiens RAD51 associated protein 1 (RAD51AP1), mRNA [NM_006479]
TMEM59	0.345439	NM_004872	9528	Homo sapiens transmembrane protein 59 (TMEM59), mRNA [NM_004872]
USP41	0.34533	ENST00000292729	373856	Ubiquitin carboxyl-terminal hydrolase 41 (EC 3.1.2.15) (Ubiquitin thioesterase 41) (Ubiquitin-specific-processing protease 41) (Deubiquitinating enzyme 41) (Fragment). [Source:Uniprot/SPTREMBL;Acc:Q3LFD5] [ENST00000292729]
CLIP1	0.344423	NM_002956	6249	Homo sapiens CAP-GLY domain containing linker protein 1 (CLIP1), transcript variant 1, mRNA [NM_002956]
IFITM1	0.344264	NM_003641	10581	Homo sapiens interferon induced transmembrane protein 1 (9-27) (IFITM1), mRNA [NM_003641]
PLAGL2	0.344193	NM_002657	5326	Homo sapiens pleiomorphic adenoma gene-like 2 (PLAGL2), mRNA [NM_002657]
ARL6IP2	0.344179	NM_022374	64225	Homo sapiens ADP-ribosylation factor-like 6 interacting protein 2 (ARL6IP2), mRNA [NM_022374]
CCR8	0.344096	NM_005201	NA	Homo sapiens chemokine (C-C motif) receptor 8 (CCR8), mRNA [NM_005201]
TRIM22	0.344026	NM_006074	10346	Homo sapiens tripartite motif-containing 22 (TRIM22), mRNA [NM_006074]
THC2707266	0.343991	THC2707266	NA	Unknown
LOC442013	0.343735	XR_019202	NA	PREDICTED: Homo sapiens similar to L-lactate dehydrogenase A chain (LDH-A) (LDH muscle subunit) (LDH-M) (LOC442013), mRNA [XR_019202]
A_24_P660797	0.343706	A_24_P660797	NA	Unknown
IL1RL1	0.343424	NM_016232	9173	Homo sapiens interleukin 1 receptor-like 1 (IL1RL1), transcript variant 1, mRNA [NM_016232]
ZNF772	0.343384	NM_001024596	400720	Homo sapiens zinc finger protein 772 (ZNF772), mRNA [NM_001024596]
FLJ39575	0.34302	NM_182597	286006	Homo sapiens hypothetical protein FLJ39575 (FLJ39575), mRNA [NM_182597]
LOC132205	0.342727	AK091178	NA	Homo sapiens cDNA FLJ33859 fis, clone CTONG2006223, moderately similar to KERATIN, TYPE II CYTOSKELETAL 8. [AK091178]
A_24_P698376	0.342583	A_24_P698376	NA	Unknown
THC2515368	0.342564	THC2515368	727936	Unknown
A_24_P170283	0.342543	A_24_P170283	NA	Unknown
ZMYM5	0.342263	NM_001039650	9205	Homo sapiens zinc finger, MYM-type 5 (ZMYM5), transcript variant 1, mRNA [NM_001039650]
THC2694693	0.342258	THC2694693	NA	Unknown
MYO16	0.342183	NM_015011	23026	Homo sapiens myosin XVI (MYO16), mRNA [NM_015011]
C6orf107	0.342076	ENST00000192788	54887	UHRF1-binding protein 1 (Ubiquitin-like containing PHD and RING finger domains 1-binding protein 1) (ICBP90-binding protein 1). [Source:Uniprot/SWISSPROT;Acc:Q6BDS2] [ENST00000192788]
ENST00000306733	0.341998	ENST00000306733	NA	Unknown
AL533190	0.341843	AL533190	NA	AL533190 Homo sapiens ADULT BRAIN Homo sapiens cDNA clone CS0DN003YK17 3-PRIME, mRNA sequence [AL533190]
LOC648895	0.34153	XR_018496	NA	PREDICTED: Homo sapiens similar to Pyruvate kinase isozymes M1 [XR_018496]
ENST00000332617	0.341421	ENST00000332617	NA	PREDICTED: Homo sapiens hypothetical protein LOC730438 (LOC730438), mRNA [XR_015115]
PSCD4	0.341412	NM_013385	27128	Homo sapiens pleckstrin homology, Sec7 and coiled-coil domains 4 (PSCD4), mRNA [NM_013385]
BC011940	0.340842	BC011940	NA	Homo sapiens cDNA clone IMAGE:4329532, partial cds. [BC011940]
RBMX	0.340728	NM_002139	NA	Homo sapiens RNA binding motif protein, X-linked (RBMX), mRNA [NM_002139]
KCNJ10	0.340332	NM_002241	3766	Homo sapiens potassium inwardly-rectifying channel, subfamily J, member 10 (KCNJ10), mRNA [NM_002241]
VTCN1	0.340162	NM_024626	79679	Homo sapiens V-set domain containing T cell activation inhibitor 1 (VTCN1), mRNA [NM_024626]
A_24_P289884	0.339977	A_24_P289884	NA	Unknown
MYL6B	0.339965	NM_002475	NA	Homo sapiens myosin, light chain 6B, alkali, smooth muscle and non-muscle (MYL6B), mRNA [NM_002475]
PHF21A	0.339918	NM_016621	51317	Homo sapiens PHD finger protein 21A (PHF21A), mRNA [NM_016621]
HMGB1	0.339708	NM_002128	3146	Homo sapiens high-mobility group box 1 (HMGB1), mRNA [NM_002128]
BQ307884	0.339598	BQ307884	NA	BQ307884 MR0-BT4501-250601-102-c01 BT4501 Homo sapiens cDNA, mRNA sequence [BQ307884]
IDH3B	0.339483	NM_174856	3420	Homo sapiens isocitrate dehydrogenase 3 (NAD+) beta (IDH3B), nuclear gene encoding mitochondrial protein, transcript variant 3, mRNA [NM_174856]
THC2681733	0.339447	THC2681733	NA	Unknown
A_32_P42213	0.339362	A_32_P42213	NA	Unknown
INDO	0.339233	NM_002164	3620	Homo sapiens indoleamine-pyrrole 2,3 dioxygenase (INDO), mRNA [NM_002164]
CD607715	0.339091	CD607715	NA	CD607715 56025722H1 FLP Homo sapiens cDNA, mRNA sequence [CD607715]
SPRR1B	0.338944	NM_003125	6699	Homo sapiens small proline-rich protein 1B (cornifin) (SPRR1B), mRNA [NM_003125]
A_24_P127063	0.338498	A_24_P127063	NA	Unknown
AK092134	0.33813	AK092134	NA	Homo sapiens cDNA FLJ34815 fis, clone NT2NE2007786. [AK092134]
IGF2	0.338015	NM_001007139	NA	Homo sapiens insulin-like growth factor 2 (somatomedin A) (IGF2), transcript variant 2, mRNA [NM_001007139]
ABHD12	0.337737	NM_015600	26090	Homo sapiens abhydrolase domain containing 12 (ABHD12), transcript variant 2, mRNA [NM_015600]
STX1A	0.337126	NM_004603	6804	Homo sapiens syntaxin 1A (brain) (STX1A), mRNA [NM_004603]
RNF130	0.336955	NM_018434	55819	Homo sapiens ring finger protein 130 (RNF130), mRNA [NM_018434]
A_32_P212820	0.336536	A_32_P212820	NA	Unknown
TRIM74	0.33623	NM_198853	NA	Homo sapiens tripartite motif-containing 74 (TRIM74), mRNA [NM_198853]
LOC730168	0.336117	XM_001132775	NA	PREDICTED: Homo sapiens hypothetical protein LOC730168 (LOC730168), mRNA [XM_001132775]
TPD52L1	0.336013	NM_001003395	7164	Homo sapiens tumor protein D52-like 1 (TPD52L1), transcript variant 2, mRNA [NM_001003395]
ZNF131	0.335974	NM_003432	7690	Homo sapiens zinc finger protein 131 (ZNF131), mRNA [NM_003432]
GBP5	0.335938	NM_052942	115362	Homo sapiens guanylate binding protein 5 (GBP5), mRNA [NM_052942]
HIST1H1E	0.335575	NM_005321	3008	Homo sapiens histone cluster 1, H1e (HIST1H1E), mRNA [NM_005321]
YOD1	0.33509	NM_018566	55432	Homo sapiens YOD1 OTU deubiquinating enzyme 1 homolog (S. cerevisiae) (YOD1), mRNA [NM_018566]
THC2727226	0.334874	THC2727226	NA	Q2PDG6_FUGRU (Q2PDG6) Interleukin-20, partial (7%) [THC2727226]
LOC442229	0.334725	BC024198	NA	Homo sapiens similar to mitochondrial carrier triple repeat 1, mRNA (cDNA clone MGC:33544 IMAGE:4821649), complete cds. [BC024198]
FANCD2	0.334557	NM_001018115	2177	Homo sapiens Fanconi anemia, complementation group D2 (FANCD2), transcript variant 2, mRNA [NM_001018115]
ELF3	0.334537	NM_004433	NA	Homo sapiens E74-like factor 3 (ets domain transcription factor, epithelial-specific ) (ELF3), mRNA [NM_004433]
A_24_P118422	0.33445	A_24_P118422	NA	Unknown
IFIT3	0.334356	NM_001549	3437	Homo sapiens interferon-induced protein with tetratricopeptide repeats 3 (IFIT3), mRNA [NM_001549]
THC2781374	0.334224	THC2781374	NA	ALU1_HUMAN (P39188) Alu subfamily J sequence contamination warning entry, partial (4%) [THC2781374]
SOCS5	0.333811	NM_144949	9655	Homo sapiens suppressor of cytokine signaling 5 (SOCS5), transcript variant 2, mRNA [NM_144949]
U77706	0.333696	U77706	NA	Human laminin alpha 4 chain (LAMA4*-1) mRNA, complete cds. [U77706]
CMAS	0.33368	NM_018686	NA	Homo sapiens cytidine monophosphate N-acetylneuraminic acid synthetase (CMAS), mRNA [NM_018686]
NTHL1	0.333533	NM_002528	NA	Homo sapiens nth endonuclease III-like 1 (E. coli) (NTHL1), mRNA [NM_002528]
SMURF2	0.333495	NM_022739	64750	Homo sapiens SMAD specific E3 ubiquitin protein ligase 2 (SMURF2), mRNA [NM_022739]
THOC3	0.33326	NM_032361	84321	Homo sapiens THO complex 3 (THOC3), mRNA [NM_032361]
SMEK1	0.333246	NM_032560	55671	Homo sapiens SMEK homolog 1, suppressor of mek1 (Dictyostelium) (SMEK1), mRNA [NM_032560]
AF161340	0.332953	AF161340	NA	Homo sapiens HSPC077 mRNA, partial cds. [AF161340]
THC2689192	0.332677	THC2689192	NA	Q7XC69_ORYSA (Q7XC69) Expressed protein, partial (6%) [THC2689192]
FBXW7	0.332521	NM_033632	55294	Homo sapiens F-box and WD repeat domain containing 7 (FBXW7), transcript variant 1, mRNA [NM_033632]
FLJ35390	0.33244	BC024303	NA	Homo sapiens hypothetical protein FLJ35390, mRNA (cDNA clone IMAGE:4328569), with apparent retained intron. [BC024303]
LOC653080	0.33213	AK097091	NA	Homo sapiens cDNA FLJ39772 fis, clone SPLEN2001157, highly similar to H.sapiens SMA4 mRNA. [AK097091]
AI523995	0.331735	AI523995	NA	AI523995 tg99c03.x1 NCI_CGAP_CLL1 Homo sapiens cDNA clone IMAGE:2116900 3' similar to gb:X59357 60S RIBOSOMAL PROTEIN L22 (HUMAN);, mRNA sequence [AI523995]
THC2674354	0.331656	THC2674354	NA	Q36LB5_MARHY (Q36LB5) Nucleoside-diphosphate-sugar epimerases, partial (8%) [THC2674354]
THC2659529	0.331509	THC2659529	NA	Unknown
SOX3	0.331224	NM_005634	6658	Homo sapiens SRY (sex determining region Y)-box 3 (SOX3), mRNA [NM_005634]
LOC162073	0.331063	AK096327	162073	Homo sapiens cDNA FLJ39008 fis, clone NT2RI2025255. [AK096327]
SLC13A3	0.331002	NM_001011554	64849	Homo sapiens solute carrier family 13 (sodium-dependent dicarboxylate transporter), member 3 (SLC13A3), transcript variant 2, mRNA [NM_001011554]
XAF1	0.330989	NM_017523	54739	Homo sapiens XIAP associated factor-1 (XAF1), transcript variant 1, mRNA [NM_017523]
NRM	0.330922	NM_007243	170954	Homo sapiens nurim (nuclear envelope membrane protein) (NRM), mRNA [NM_007243]
NEDD4L	0.330919	NM_015277	NA	Homo sapiens neural precursor cell expressed, developmentally down-regulated 4-like (NEDD4L), mRNA [NM_015277]
CXCL11	0.330529	NM_005409	6373	Homo sapiens chemokine (C-X-C motif) ligand 11 (CXCL11), mRNA [NM_005409]
C1QTNF3	0.330403	NM_181435	114899	Homo sapiens C1q and tumor necrosis factor related protein 3 (C1QTNF3), transcript variant 2, mRNA [NM_181435]
A_24_P401221	0.330281	A_24_P401221	NA	Unknown
TMEM16C	0.330152	NM_031418	63982	Homo sapiens transmembrane protein 16C (TMEM16C), mRNA [NM_031418]
MAP4K3	0.32956	NM_003618	NA	Homo sapiens mitogen-activated protein kinase kinase kinase kinase 3 (MAP4K3), mRNA [NM_003618]
PTPN21	0.329535	NM_007039	11099	Homo sapiens protein tyrosine phosphatase, non-receptor type 21 (PTPN21), mRNA [NM_007039]
COMMD9	0.329226	NM_014186	29099	Homo sapiens COMM domain containing 9 (COMMD9), mRNA [NM_014186]
A_24_P467871	0.329222	A_24_P467871	NA	Unknown
BC063702	0.329123	BC063702	NA	Homo sapiens cDNA clone IMAGE:4538703, partial cds. [BC063702]
A_24_P932355	0.329002	A_24_P932355	NA	Unknown
AI590892	0.328885	AI590892	222194	AI590892 tw26f04.x1 NCI_CGAP_Ov35 Homo sapiens cDNA clone IMAGE:2260831 3', mRNA sequence [AI590892]
PBX1	0.328573	NM_002585	5087	Homo sapiens pre-B-cell leukemia homeobox 1 (PBX1), mRNA [NM_002585]
USP6	0.328559	NM_004505	9098	Homo sapiens ubiquitin specific peptidase 6 (Tre-2 oncogene) (USP6), mRNA [NM_004505]
[truncated: 4,647 more rows]
