# Supplementary material for: A Network Integration Approach to Predict Conserved Regulators Related to Pathogenicity of Influenza and SARS-CoV Respiratory Viruses
Source: PLoS One. 2013 Jul 25;8(7):e69374. doi: 10.1371/journal.pone.0069374 (PMC3723910; doi:10.1371/journal.pone.0069374)
Supplement: Table S4 — Conservation ranking for influenza virus. Conservation ranking based on agreement of regulatory model inferred in influenza virus infected Calu3 with data from influenza virus infection of mice. Xpred is defined in [18]. Remaining columns contain various identifiers as indicated. (ZIP) [file pone.0069374.s015.zip]

Archive with 1 entries (1 files):
- TableS4.xlsx
