# Supplementary material for: A Network Integration Approach to Predict Conserved Regulators Related to Pathogenicity of Influenza and SARS-CoV Respiratory Viruses
Source: PLoS One. 2013 Jul 25;8(7):e69374. doi: 10.1371/journal.pone.0069374 (PMC3723910; doi:10.1371/journal.pone.0069374)
Supplement: Table S4 — Conservation ranking for influenza virus. Conservation ranking based on agreement of regulatory model inferred in influenza virus infected Calu3 with data from influenza virus infection of mice. Xpred is defined in [18]. Remaining columns contain various identifiers as indicated. (ZIP) [file pone.0069374.s015.zip › TableS4.xlsx]

## Sheet: tableS4
Conservation ranking based on agreement of regulatory model inferred in influenza virus infected Calu3 with data from influenza virus infection of mice.
Xpred is defined in McDermott et al (2011) BMC Syst Biol 5:190.
gene.symbol	Xpred	refseq	entrez	description
SLC15A3	0.822685	NM_016582	NA	Homo sapiens solute carrier family 15, member 3 (SLC15A3), mRNA [NM_016582]
CH25H	0.801046	NM_003956	9023	Homo sapiens cholesterol 25-hydroxylase (CH25H), mRNA [NM_003956]
RSAD2	0.798286	NM_080657	91543	Homo sapiens radical S-adenosyl methionine domain containing 2 (RSAD2), mRNA [NM_080657]
USP18	0.794505	NM_017414	11274	Homo sapiens ubiquitin specific peptidase 18 (USP18), mRNA [NM_017414]
TAP1	0.785799	NM_000593	6890	Homo sapiens transporter 1, ATP-binding cassette, sub-family B (MDR/TAP) (TAP1), mRNA [NM_000593]
MLKL	0.782591	NM_152649	197259	Homo sapiens mixed lineage kinase domain-like (MLKL), mRNA [NM_152649]
YPEL3	0.781215	NM_031477	83719	Homo sapiens yippee-like 3 (Drosophila) (YPEL3), mRNA [NM_031477]
BATF2	0.77922	NM_138456	116071	Homo sapiens basic leucine zipper transcription factor, ATF-like 2 (BATF2), mRNA [NM_138456]
SP110	0.777277	NM_004510	3431	Homo sapiens SP110 nuclear body protein (SP110), transcript variant b, mRNA [NM_004510]
ETV1	0.773308	NM_004956	2115	Homo sapiens ets variant gene 1 (ETV1), mRNA [NM_004956]
IFITM1	0.770334	NM_003641	10581	Homo sapiens interferon induced transmembrane protein 1 (9-27) (IFITM1), mRNA [NM_003641]
LRRIQ1	0.76428	NM_032165	NA	Homo sapiens leucine-rich repeats and IQ motif containing 1 (LRRIQ1), transcript variant 2, mRNA [NM_032165]
CYBRD1	0.762087	NM_024843	79901	Homo sapiens cytochrome b reductase 1 (CYBRD1), mRNA [NM_024843]
IFNB1	0.760933	NM_002176	3456	Homo sapiens interferon, beta 1, fibroblast (IFNB1), mRNA [NM_002176]
MDH1B	0.76037	NM_001039845	130752	Homo sapiens malate dehydrogenase 1B, NAD (soluble) (MDH1B), mRNA [NM_001039845]
NIPA1	0.760265	NM_144599	123606	Homo sapiens non imprinted in Prader-Willi/Angelman syndrome 1 (NIPA1), mRNA [NM_144599]
GSTA4	0.757032	NM_001512	2941	Homo sapiens glutathione S-transferase A4 (GSTA4), mRNA [NM_001512]
KLC4	0.756192	NM_201523	NA	Homo sapiens kinesin light chain 4 (KLC4), transcript variant 3, mRNA [NM_201523]
LGALS9	0.755428	NM_009587	NA	Homo sapiens lectin, galactoside-binding, soluble, 9 (galectin 9) (LGALS9), transcript variant long, mRNA [NM_009587]
CYP1B1	0.749581	NM_000104	1545	Homo sapiens cytochrome P450, family 1, subfamily B, polypeptide 1 (CYP1B1), mRNA [NM_000104]
CCL5	0.747794	NM_002985	6352	Homo sapiens chemokine (C-C motif) ligand 5 (CCL5), mRNA [NM_002985]
NTF5	0.746834	NM_006179	94027	Homo sapiens neurotrophin 5 (neurotrophin 4/5) (NTF5), mRNA [NM_006179]
CRIP2	0.744435	NM_001312	NA	Homo sapiens cysteine-rich protein 2 (CRIP2), mRNA [NM_001312]
UBE2L6	0.741263	NM_198183	9246	Homo sapiens ubiquitin-conjugating enzyme E2L 6 (UBE2L6), transcript variant 2, mRNA [NM_198183]
CXCL10	0.739631	NM_001565	3627	Homo sapiens chemokine (C-X-C motif) ligand 10 (CXCL10), mRNA [NM_001565]
PHF11	0.73815	NM_001040443	51131	Homo sapiens PHD finger protein 11 (PHF11), transcript variant 1, mRNA [NM_001040443]
IFIH1	0.737958	NM_022168	64135	Homo sapiens interferon induced with helicase C domain 1 (IFIH1), mRNA [NM_022168]
SOCS1	0.736077	NM_003745	8651	Homo sapiens suppressor of cytokine signaling 1 (SOCS1), mRNA [NM_003745]
SUSD4	0.735971	NM_017982	55061	Homo sapiens sushi domain containing 4 (SUSD4), transcript variant 1, mRNA [NM_017982]
MEGF9	0.734419	NM_001080497	1955	Homo sapiens multiple EGF-like-domains 9 (MEGF9), mRNA [NM_001080497]
PSMB8	0.732781	NM_004159	NA	Homo sapiens proteasome (prosome, macropain) subunit, beta type, 8 (large multifunctional peptidase 7) (PSMB8), transcript variant 1, mRNA [NM_004159]
NMI	0.730809	NM_004688	9111	Homo sapiens N-myc (and STAT) interactor (NMI), mRNA [NM_004688]
LILRB3	0.728648	NM_006864	11025	Homo sapiens leukocyte immunoglobulin-like receptor, subfamily B (with TM and ITIM domains), member 3 (LILRB3), transcript variant 2, mRNA [NM_006864]
PARP14	0.728117	AB033094	54625	Homo sapiens mRNA for KIAA1268 protein, partial cds. [AB033094]
IFIT3	0.723472	NM_001549	3437	Homo sapiens interferon-induced protein with tetratricopeptide repeats 3 (IFIT3), mRNA [NM_001549]
ADAR	0.722969	NM_001111	103	Homo sapiens adenosine deaminase, RNA-specific (ADAR), transcript variant 1, mRNA [NM_001111]
ISG15	0.7207	NM_005101	9636	Homo sapiens ISG15 ubiquitin-like modifier (ISG15), mRNA [NM_005101]
CASP1	0.714997	NM_033292	NA	Homo sapiens caspase 1, apoptosis-related cysteine peptidase (interleukin 1, beta, convertase) (CASP1), transcript variant alpha, mRNA [NM_033292]
PSMB9	0.713518	NM_002800	5698	Homo sapiens proteasome (prosome, macropain) subunit, beta type, 9 (large multifunctional peptidase 2) (PSMB9), transcript variant 1, mRNA [NM_002800]
LASS4	0.712047	NM_024552	79603	Homo sapiens LAG1 homolog, ceramide synthase 4 (S. cerevisiae) (LASS4), mRNA [NM_024552]
PLXDC2	0.711434	NM_032812	84898	Homo sapiens plexin domain containing 2 (PLXDC2), mRNA [NM_032812]
AXIN2	0.710239	NM_004655	8313	Homo sapiens axin 2 (conductin, axil) (AXIN2), mRNA [NM_004655]
FANK1	0.709743	NM_145235	NA	Homo sapiens fibronectin type III and ankyrin repeat domains 1 (FANK1), mRNA [NM_145235]
GBP3	0.709094	NM_018284	2635	Homo sapiens guanylate binding protein 3 (GBP3), mRNA [NM_018284]
TARSL2	0.70821	NM_152334	123283	Homo sapiens threonyl-tRNA synthetase-like 2 (TARSL2), mRNA [NM_152334]
TFPI2	0.70766	NM_006528	7980	Homo sapiens tissue factor pathway inhibitor 2 (TFPI2), mRNA [NM_006528]
OLFML2A	0.706305	NM_182487	169611	Homo sapiens olfactomedin-like 2A (OLFML2A), mRNA [NM_182487]
FIGN	0.705684	NM_018086	55137	Homo sapiens fidgetin (FIGN), mRNA [NM_018086]
IFI35	0.705174	NM_005533	3430	Homo sapiens interferon-induced protein 35 (IFI35), mRNA [NM_005533]
ISG20	0.704916	NM_002201	3669	Homo sapiens interferon stimulated exonuclease gene 20kDa (ISG20), mRNA [NM_002201]
LAP3	0.704101	NM_015907	NA	Homo sapiens leucine aminopeptidase 3 (LAP3), mRNA [NM_015907]
RGS16	0.699788	NM_002928	6004	Homo sapiens regulator of G-protein signalling 16 (RGS16), mRNA [NM_002928]
MX2	0.697336	NM_002463	4600	Homo sapiens myxovirus (influenza virus) resistance 2 (mouse) (MX2), mRNA [NM_002463]
FES	0.696488	NM_002005	2242	Homo sapiens feline sarcoma oncogene (FES), mRNA [NM_002005]
FMO5	0.695197	NM_001461	2330	Homo sapiens flavin containing monooxygenase 5 (FMO5), mRNA [NM_001461]
CCL2	0.693879	NM_002982	6347	Homo sapiens chemokine (C-C motif) ligand 2 (CCL2), mRNA [NM_002982]
PLEKHB1	0.69189	NM_021200	58473	Homo sapiens pleckstrin homology domain containing, family B (evectins) member 1 (PLEKHB1), mRNA [NM_021200]
PLAA	0.690508	NM_004253	9373	Homo sapiens phospholipase A2-activating protein (PLAA), transcript variant 2, mRNA [NM_004253]
PARP9	0.689664	NM_031458	83666	Homo sapiens poly (ADP-ribose) polymerase family, member 9 (PARP9), mRNA [NM_031458]
MTF1	0.688848	NM_005955	4520	Homo sapiens metal-regulatory transcription factor 1 (MTF1), mRNA [NM_005955]
PARP12	0.687694	NM_022750	64761	Homo sapiens poly (ADP-ribose) polymerase family, member 12 (PARP12), mRNA [NM_022750]
RTP4	0.686049	NM_022147	64108	Homo sapiens receptor (chemosensory) transporter protein 4 (RTP4), mRNA [NM_022147]
FBXO6	0.684809	NM_018438	NA	Homo sapiens F-box protein 6 (FBXO6), mRNA [NM_018438]
SNRPB2	0.684612	NM_003092	6629	Homo sapiens small nuclear ribonucleoprotein polypeptide B'' (SNRPB2), transcript variant 1, mRNA [NM_003092]
FRMD6	0.684564	NM_152330	122786	Homo sapiens FERM domain containing 6 (FRMD6), transcript variant 2, mRNA [NM_152330]
ARL3	0.684274	NM_004311	403	Homo sapiens ADP-ribosylation factor-like 3 (ARL3), mRNA [NM_004311]
SAA1	0.683151	NM_000331	NA	Homo sapiens serum amyloid A1 (SAA1), transcript variant 1, mRNA [NM_000331]
LYAR	0.681556	NM_017816	55646	Homo sapiens hypothetical protein FLJ20425 (LYAR), mRNA [NM_017816]
TMEM106A	0.681306	NM_145041	113277	Homo sapiens transmembrane protein 106A (TMEM106A), mRNA [NM_145041]
TPPP3	0.680561	NM_016140	NA	Homo sapiens brain specific protein (CGI-38), mRNA [NM_016140]
CD86	0.680553	NM_006889	942	Homo sapiens CD86 molecule (CD86), transcript variant 2, mRNA [NM_006889]
IFIT1	0.679954	NM_001548	3434	Homo sapiens interferon-induced protein with tetratricopeptide repeats 1 (IFIT1), transcript variant 2, mRNA [NM_001548]
DDX58	0.678863	NM_014314	23586	Homo sapiens DEAD (Asp-Glu-Ala-Asp) box polypeptide 58 (DDX58), mRNA [NM_014314]
TLE2	0.678713	NM_003260	7089	Homo sapiens transducin-like enhancer of split 2 (E(sp1) homolog, Drosophila) (TLE2), mRNA [NM_003260]
REC8	0.678331	NM_005132	NA	Homo sapiens REC8-like 1 (yeast) (REC8L1), transcript variant 1, mRNA [NM_005132]
PIH1D2	0.676035	NM_138789	120379	Homo sapiens PIH1 domain containing 2 (PIH1D2), transcript variant 1, mRNA [NM_138789]
PLAC8	0.673912	NM_016619	51316	Homo sapiens placenta-specific 8 (PLAC8), mRNA [NM_016619]
RGMA	0.67152	NM_020211	56963	Homo sapiens RGM domain family, member A (RGMA), mRNA [NM_020211]
CCL4	0.668136	NM_002984	6351	Homo sapiens chemokine (C-C motif) ligand 4 (CCL4), transcript variant 1, mRNA [NM_002984]
MAGI2	0.666777	NM_012301	9863	Homo sapiens membrane associated guanylate kinase, WW and PDZ domain containing 2 (MAGI2), mRNA [NM_012301]
TCP11L2	0.6663	NM_152772	255394	Homo sapiens t-complex 11 (mouse)-like 2 (TCP11L2), mRNA [NM_152772]
SAA2	0.665599	NM_030754	NA	Homo sapiens serum amyloid A2 (SAA2), mRNA [NM_030754]
LHX6	0.662745	NM_014368	26468	Homo sapiens LIM homeobox 6 (LHX6), transcript variant 1, mRNA [NM_014368]
DHFR	0.661702	NM_000791	NA	Homo sapiens dihydrofolate reductase (DHFR), mRNA [NM_000791]
YRDC	0.657461	NM_024640	79693	Homo sapiens yrdC domain containing (E. coli) (YRDC), mRNA [NM_024640]
NR1D1	0.656869	NM_021724	9572	Homo sapiens nuclear receptor subfamily 1, group D, member 1 (NR1D1), mRNA [NM_021724]
PLCE1	0.656045	NM_016341	51196	Homo sapiens phospholipase C, epsilon 1 (PLCE1), mRNA [NM_016341]
IGF2	0.654501	NM_001007139	NA	Homo sapiens insulin-like growth factor 2 (somatomedin A) (IGF2), transcript variant 2, mRNA [NM_001007139]
PSMD8	0.652306	NM_002812	NA	Homo sapiens proteasome (prosome, macropain) 26S subunit, non-ATPase, 8 (PSMD8), mRNA [NM_002812]
DIO3	0.651811	NM_001362	NA	Homo sapiens deiodinase, iodothyronine, type III (DIO3), mRNA [NM_001362]
THBS3	0.648404	NM_007112	7059	Homo sapiens thrombospondin 3 (THBS3), mRNA [NM_007112]
IFT122	0.648228	NM_018262	NA	Homo sapiens intraflagellar transport 122 homolog (Chlamydomonas) (IFT122), transcript variant 3, mRNA [NM_018262]
EIF4A2	0.645493	NM_001967	NA	Homo sapiens eukaryotic translation initiation factor 4A, isoform 2 (EIF4A2), mRNA [NM_001967]
RAP2B	0.644452	NM_002886	5912	Homo sapiens RAP2B, member of RAS oncogene family (RAP2B), mRNA [NM_002886]
CCDC15	0.640669	NM_025004	80071	Homo sapiens coiled-coil domain containing 15 (CCDC15), mRNA [NM_025004]
SEPP1	0.639486	NM_005410	NA	Homo sapiens selenoprotein P, plasma, 1 (SEPP1), mRNA [NM_005410]
CHST8	0.639465	NM_022467	64377	Homo sapiens carbohydrate (N-acetylgalactosamine 4-0) sulfotransferase 8 (CHST8), mRNA [NM_022467]
SLC16A2	0.637592	NM_006517	6567	Homo sapiens solute carrier family 16, member 2 (monocarboxylic acid transporter 8) (SLC16A2), mRNA [NM_006517]
TRIM25	0.637384	NM_005082	7706	Homo sapiens tripartite motif-containing 25 (TRIM25), mRNA [NM_005082]
LRP4	0.637369	NM_002334	4038	Homo sapiens low density lipoprotein receptor-related protein 4 (LRP4), mRNA [NM_002334]
CYCS	0.635506	NM_018947	54205	Homo sapiens cytochrome c, somatic (CYCS), nuclear gene encoding mitochondrial protein, mRNA [NM_018947]
THRA	0.633538	NM_003250	7067	Homo sapiens thyroid hormone receptor, alpha (erythroblastic leukemia viral (v-erb-a) oncogene homolog, avian) (THRA), transcript variant 2, mRNA [NM_003250]
IFITM3	0.632711	NM_021034	10410	Homo sapiens interferon induced transmembrane protein 3 (1-8U) (IFITM3), mRNA [NM_021034]
ANG	0.632036	NM_001145	283	Homo sapiens angiogenin, ribonuclease, RNase A family, 5 (ANG), mRNA [NM_001145]
SENP5	0.631495	NM_152699	NA	Homo sapiens SUMO1/sentrin specific peptidase 5 (SENP5), mRNA [NM_152699]
RECK	0.631075	NM_021111	8434	Homo sapiens reversion-inducing-cysteine-rich protein with kazal motifs (RECK), mRNA [NM_021111]
LRRC36	0.631067	NM_018296	55282	Homo sapiens leucine rich repeat containing 36 (LRRC36), mRNA [NM_018296]
STK4	0.63084	NM_006282	6789	Homo sapiens serine/threonine kinase 4 (STK4), mRNA [NM_006282]
TRIM14	0.630666	NM_014788	9830	Homo sapiens tripartite motif-containing 14 (TRIM14), transcript variant 1, mRNA [NM_014788]
GCHFR	0.626856	NM_005258	2644	Homo sapiens GTP cyclohydrolase I feedback regulator (GCHFR), mRNA [NM_005258]
SYTL2	0.625796	NM_206927	54843	Homo sapiens synaptotagmin-like 2 (SYTL2), transcript variant c, mRNA [NM_206927]
BCL10	0.624339	NM_003921	8915	Homo sapiens B-cell CLL/lymphoma 10 (BCL10), mRNA [NM_003921]
TMEM107	0.623829	NM_032354	84314	Homo sapiens transmembrane protein 107 (TMEM107), transcript variant 1, mRNA [NM_032354]
PURA	0.621544	NM_005859	5813	Homo sapiens purine-rich element binding protein A (PURA), mRNA [NM_005859]
DBP	0.621166	NM_001352	1628	Homo sapiens D site of albumin promoter (albumin D-box) binding protein (DBP), mRNA [NM_001352]
ATF1	0.620783	NM_005171	466	Homo sapiens activating transcription factor 1 (ATF1), mRNA [NM_005171]
ALDH6A1	0.620411	NM_005589	4329	Homo sapiens aldehyde dehydrogenase 6 family, member A1 (ALDH6A1), nuclear gene encoding mitochondrial protein, mRNA [NM_005589]
C4B	0.620368	NM_001002029	NA	Homo sapiens complement component 4B (Childo blood group) (C4B), mRNA [NM_001002029]
TNFAIP3	0.62008	NM_006290	7128	Homo sapiens tumor necrosis factor, alpha-induced protein 3 (TNFAIP3), mRNA [NM_006290]
PRKAR2B	0.619779	NM_002736	5577	Homo sapiens protein kinase, cAMP-dependent, regulatory, type II, beta (PRKAR2B), mRNA [NM_002736]
IL17RD	0.618547	NM_017563	54756	Homo sapiens interleukin 17 receptor D (IL17RD), transcript variant 2, mRNA [NM_017563]
IRAK2	0.61815	NM_001570	NA	Homo sapiens interleukin-1 receptor-associated kinase 2 (IRAK2), mRNA [NM_001570]
RABL5	0.617627	NM_022777	64792	Homo sapiens RAB, member RAS oncogene family-like 5 (RABL5), mRNA [NM_022777]
DDC	0.617286	NM_000790	1644	Homo sapiens dopa decarboxylase (aromatic L-amino acid decarboxylase) (DDC), transcript variant 2, mRNA [NM_000790]
TDRD7	0.617254	NM_014290	23424	Homo sapiens tudor domain containing 7 (TDRD7), mRNA [NM_014290]
PAK1IP1	0.614667	NM_017906	55003	Homo sapiens PAK1 interacting protein 1 (PAK1IP1), mRNA [NM_017906]
APOC1	0.614289	NM_001645	NA	Homo sapiens apolipoprotein C-I (APOC1), mRNA [NM_001645]
CPM	0.612111	NM_001874	1368	Homo sapiens carboxypeptidase M (CPM), transcript variant 1, mRNA [NM_001874]
PNPT1	0.610503	NM_033109	NA	Homo sapiens polyribonucleotide nucleotidyltransferase 1 (PNPT1), mRNA [NM_033109]
EDIL3	0.609135	NM_005711	10085	Homo sapiens EGF-like repeats and discoidin I-like domains 3 (EDIL3), mRNA [NM_005711]
PALLD	0.607092	NM_016081	23022	Homo sapiens palladin, cytoskeletal associated protein (PALLD), mRNA [NM_016081]
SERTAD1	0.604828	NM_013376	29950	Homo sapiens SERTA domain containing 1 (SERTAD1), mRNA [NM_013376]
CDC42EP3	0.604261	NM_006449	10602	Homo sapiens CDC42 effector protein (Rho GTPase binding) 3 (CDC42EP3), mRNA [NM_006449]
YPEL1	0.603614	NM_013313	29799	Homo sapiens yippee-like 1 (Drosophila) (YPEL1), mRNA [NM_013313]
SYNE2	0.602168	NM_182910	23224	Homo sapiens spectrin repeat containing, nuclear envelope 2 (SYNE2), transcript variant 2, mRNA [NM_182910]
BCL3	0.601509	NM_005178	602	Homo sapiens B-cell CLL/lymphoma 3 (BCL3), mRNA [NM_005178]
STAG3	0.599589	NM_012447	10734	Homo sapiens stromal antigen 3 (STAG3), mRNA [NM_012447]
CHN1	0.599551	NM_001822	1123	Homo sapiens chimerin (chimaerin) 1 (CHN1), transcript variant 1, mRNA [NM_001822]
UTP14A	0.596925	NM_006649	10813	Homo sapiens UTP14, U3 small nucleolar ribonucleoprotein, homolog A (yeast) (UTP14A), mRNA [NM_006649]
GPR64	0.596442	NM_005756	10149	Homo sapiens G protein-coupled receptor 64 (GPR64), transcript variant 4, mRNA [NM_005756]
BCAT1	0.596207	NM_005504	NA	Homo sapiens branched chain aminotransferase 1, cytosolic (BCAT1), mRNA [NM_005504]
ZC3H12A	0.59619	NM_025079	80149	Homo sapiens zinc finger CCCH-type containing 12A (ZC3H12A), mRNA [NM_025079]
PSEN1	0.596173	AJ008005	5663	Homo sapiens PSN1 gene, alternative transcript. [AJ008005]
IL28B	0.59574	NM_172139	NA	Homo sapiens interleukin 28B (interferon, lambda 3) (IL28B), mRNA [NM_172139]
EIF4EBP2	0.594777	NM_004096	1979	Homo sapiens eukaryotic translation initiation factor 4E binding protein 2 (EIF4EBP2), mRNA [NM_004096]
ITPR2	0.594706	NM_002223	3709	Homo sapiens inositol 1,4,5-triphosphate receptor, type 2 (ITPR2), mRNA [NM_002223]
ACE2	0.594355	NM_021804	59272	Homo sapiens angiotensin I converting enzyme (peptidyl-dipeptidase A) 2 (ACE2), mRNA [NM_021804]
DAPK2	0.593507	NM_014326	23604	Homo sapiens death-associated protein kinase 2 (DAPK2), mRNA [NM_014326]
IFI44	0.590827	NM_006417	10561	Homo sapiens interferon-induced protein 44 (IFI44), mRNA [NM_006417]
LEPR	0.589286	NM_001003679	3953	Homo sapiens leptin receptor (LEPR), transcript variant 2, mRNA [NM_001003679]
HIST1H2BC	0.58857	NM_003526	8339	Homo sapiens histone cluster 1, H2bc (HIST1H2BC), mRNA [NM_003526]
IRX5	0.588547	NM_005853	10265	Homo sapiens iroquois homeobox protein 5 (IRX5), mRNA [NM_005853]
CXXC4	0.58768	NM_025212	80319	Homo sapiens CXXC finger 4 (CXXC4), mRNA [NM_025212]
NFKBIZ	0.587052	NM_031419	64332	Homo sapiens nuclear factor of kappa light polypeptide gene enhancer in B-cells inhibitor, zeta (NFKBIZ), transcript variant 1, mRNA [NM_031419]
IL4I1	0.585969	NM_172374	259307	Homo sapiens interleukin 4 induced 1 (IL4I1), transcript variant 2, mRNA [NM_172374]
LOXL4	0.585818	NM_032211	NA	Homo sapiens lysyl oxidase-like 4 (LOXL4), mRNA [NM_032211]
EIF2AK2	0.583946	NM_002759	NA	Homo sapiens eukaryotic translation initiation factor 2-alpha kinase 2 (EIF2AK2), mRNA [NM_002759]
NOD2	0.583026	NM_022162	64127	Homo sapiens nucleotide-binding oligomerization domain containing 2 (NOD2), mRNA [NM_022162]
MTRF1L	0.582822	NM_019041	NA	Homo sapiens mitochondrial translational release factor 1-like (MTRF1L), mRNA [NM_019041]
EFHC2	0.58162	NM_025184	80258	Homo sapiens EF-hand domain (C-terminal) containing 2 (EFHC2), mRNA [NM_025184]
TMEM140	0.58094	NM_018295	55281	Homo sapiens transmembrane protein 140 (TMEM140), mRNA [NM_018295]
LXN	0.580914	NM_020169	NA	Homo sapiens latexin (LXN), mRNA [NM_020169]
HSH2D	0.579418	NM_032855	84941	Homo sapiens hematopoietic SH2 domain containing (HSH2D), mRNA [NM_032855]
PLAC9	0.578674	ENST00000372263	219348	Placenta-specific protein 9 precursor. [Source:Uniprot/SWISSPROT;Acc:Q5JTB6] [ENST00000372263]
MAPT	0.576832	NM_016835	4137	Homo sapiens microtubule-associated protein tau (MAPT), transcript variant 1, mRNA [NM_016835]
NDRG2	0.576639	NM_201535	57447	Homo sapiens NDRG family member 2 (NDRG2), transcript variant 1, mRNA [NM_201535]
CD69	0.576476	NM_001781	969	Homo sapiens CD69 molecule (CD69), mRNA [NM_001781]
ZCCHC8	0.576277	NM_017612	55596	Homo sapiens zinc finger, CCHC domain containing 8 (ZCCHC8), mRNA [NM_017612]
CD274	0.573945	ENST00000381577	29126	Programmed cell death 1 ligand 1 precursor (Programmed death ligand 1) (PD-L1) (PDCD1 ligand 1) (B7 homolog 1) (B7-H1) (CD274 antigen). [Source:Uniprot/SWISSPROT;Acc:Q9NZQ7] [ENST00000381577]
MCRS1	0.571769	NM_006337	10445	Homo sapiens microspherule protein 1 (MCRS1), transcript variant 1, mRNA [NM_006337]
ZNFX1	0.571646	NM_021035	57169	Homo sapiens zinc finger, NFX1-type containing 1 (ZNFX1), mRNA [NM_021035]
TNFSF10	0.571422	NM_003810	8743	Homo sapiens tumor necrosis factor (ligand) superfamily, member 10 (TNFSF10), mRNA [NM_003810]
CTNND2	0.568883	NM_001332	1501	Homo sapiens catenin (cadherin-associated protein), delta 2 (neural plakophilin-related arm-repeat protein) (CTNND2), mRNA [NM_001332]
CDKN1A	0.5682	NM_000389	1026	Homo sapiens cyclin-dependent kinase inhibitor 1A (p21, Cip1) (CDKN1A), transcript variant 1, mRNA [NM_000389]
GABRP	0.564904	NM_014211	2568	Homo sapiens gamma-aminobutyric acid (GABA) A receptor, pi (GABRP), mRNA [NM_014211]
KATNAL2	0.564065	AL512748	NA	Homo sapiens mRNA; cDNA DKFZp667C165 (from clone DKFZp667C165). [AL512748]
ITCH	0.559768	NM_031483	NA	Homo sapiens itchy homolog E3 ubiquitin protein ligase (mouse) (ITCH), mRNA [NM_031483]
IFITM2	0.55927	NM_006435	10581	Homo sapiens interferon induced transmembrane protein 2 (1-8D) (IFITM2), mRNA [NM_006435]
CEACAM1	0.55791	NM_001024912	NA	Homo sapiens carcinoembryonic antigen-related cell adhesion molecule 1 (biliary glycoprotein) (CEACAM1), transcript variant 2, mRNA [NM_001024912]
SDCBP	0.557122	NM_005625	6386	Homo sapiens syndecan binding protein (syntenin) (SDCBP), transcript variant 1, mRNA [NM_005625]
TCEB1	0.556848	NM_005648	6921	Homo sapiens transcription elongation factor B (SIII), polypeptide 1 (15kDa, elongin C) (TCEB1), mRNA [NM_005648]
SNAI2	0.556683	NM_003068	6591	Homo sapiens snail homolog 2 (Drosophila) (SNAI2), mRNA [NM_003068]
NAPG	0.556603	NM_003826	8774	Homo sapiens N-ethylmaleimide-sensitive factor attachment protein, gamma (NAPG), mRNA [NM_003826]
LRRN3	0.554559	NM_018334	54674	Homo sapiens leucine rich repeat neuronal 3 (LRRN3), mRNA [NM_018334]
FAM82B	0.554518	NM_016033	51115	Homo sapiens family with sequence similarity 82, member B (FAM82B), mRNA [NM_016033]
MPHOSPH10	0.554457	NM_005791	10199	Homo sapiens M-phase phosphoprotein 10 (U3 small nucleolar ribonucleoprotein) (MPHOSPH10), mRNA [NM_005791]
SOCS3	0.553809	NM_003955	9021	Homo sapiens suppressor of cytokine signaling 3 (SOCS3), mRNA [NM_003955]
SLFN5	0.553749	NM_144975	162394	Homo sapiens schlafen family member 5 (SLFN5), mRNA [NM_144975]
RAD23B	0.55158	NM_002874	5887	Homo sapiens RAD23 homolog B (S. cerevisiae) (RAD23B), mRNA [NM_002874]
RNF150	0.550652	NM_020724	57484	Homo sapiens ring finger protein 150 (RNF150), mRNA [NM_020724]
ABHD10	0.550208	NM_018394	55347	Homo sapiens abhydrolase domain containing 10 (ABHD10), mRNA [NM_018394]
RPP30	0.548498	NM_006413	NA	Homo sapiens ribonuclease P/MRP 30kDa subunit (RPP30), mRNA [NM_006413]
TNF	0.547849	NM_000594	7124	Homo sapiens tumor necrosis factor (TNF superfamily, member 2) (TNF), mRNA [NM_000594]
HBEGF	0.547206	NM_001945	1839	Homo sapiens heparin-binding EGF-like growth factor (HBEGF), mRNA [NM_001945]
GPR137B	0.545167	NM_003272	7107	Homo sapiens G protein-coupled receptor 137B (GPR137B), mRNA [NM_003272]
DDX3X	0.544489	NM_001356	1654	Homo sapiens DEAD (Asp-Glu-Ala-Asp) box polypeptide 3, X-linked (DDX3X), mRNA [NM_001356]
ST6GALNAC2	0.544245	NM_006456	10610	Homo sapiens ST6 (alpha-N-acetyl-neuraminyl-2,3-beta-galactosyl-1,3)-N-acetylgalactosaminide alpha-2,6-sialyltransferase 2 (ST6GALNAC2), mRNA [NM_006456]
TBX2	0.543761	NM_005994	6909	Homo sapiens T-box 2 (TBX2), mRNA [NM_005994]
TNFRSF11B	0.543639	NM_002546	4982	Homo sapiens tumor necrosis factor receptor superfamily, member 11b (osteoprotegerin) (TNFRSF11B), mRNA [NM_002546]
FNTA	0.543503	NM_002027	2339	Homo sapiens farnesyltransferase, CAAX box, alpha (FNTA), transcript variant 1, mRNA [NM_002027]
RARRES2	0.53964	NM_002889	5919	Homo sapiens retinoic acid receptor responder (tazarotene induced) 2 (RARRES2), mRNA [NM_002889]
YPEL4	0.539582	NM_145008	219539	Homo sapiens yippee-like 4 (Drosophila) (YPEL4), mRNA [NM_145008]
TMEM171	0.539146	NM_173490	134285	Homo sapiens transmembrane protein 171 (TMEM171), mRNA [NM_173490]
DUSP7	0.538777	NM_001947	NA	Homo sapiens dual specificity phosphatase 7 (DUSP7), mRNA [NM_001947]
PXK	0.538126	NM_017771	NA	Homo sapiens PX domain containing serine/threonine kinase (PXK), mRNA [NM_017771]
L3MBTL2	0.538007	NM_031488	83746	Homo sapiens l(3)mbt-like 2 (Drosophila) (L3MBTL2), mRNA [NM_031488]
GALM	0.537703	NM_138801	130589	Homo sapiens galactose mutarotase (aldose 1-epimerase) (GALM), mRNA [NM_138801]
PROC	0.535536	NM_000312	5624	Homo sapiens protein C (inactivator of coagulation factors Va and VIIIa) (PROC), mRNA [NM_000312]
DHRS7B	0.534874	NM_015510	25979	Homo sapiens dehydrogenase/reductase (SDR family) member 7B (DHRS7B), mRNA [NM_015510]
E2F8	0.534051	NM_024680	79733	Homo sapiens E2F transcription factor 8 (E2F8), mRNA [NM_024680]
CORO1B	0.533582	NM_020441	NA	Homo sapiens coronin, actin binding protein, 1B (CORO1B), transcript variant 1, mRNA [NM_020441]
KPNA1	0.533504	NM_002264	NA	Homo sapiens karyopherin alpha 1 (importin alpha 5) (KPNA1), mRNA [NM_002264]
RIBC1	0.533369	NM_001031745	158787	Homo sapiens RIB43A domain with coiled-coils 1 (RIBC1), transcript variant 1, mRNA [NM_001031745]
DDX18	0.532414	NM_006773	8886	Homo sapiens DEAD (Asp-Glu-Ala-Asp) box polypeptide 18 (DDX18), mRNA [NM_006773]
BCAS1	0.53113	NM_003657	8537	Homo sapiens breast carcinoma amplified sequence 1 (BCAS1), mRNA [NM_003657]
SLC4A4	0.531058	NM_003759	8671	Homo sapiens solute carrier family 4, sodium bicarbonate cotransporter, member 4 (SLC4A4), mRNA [NM_003759]
HIST1H2BE	0.530574	NM_003523	8339	Homo sapiens histone cluster 1, H2be (HIST1H2BE), mRNA [NM_003523]
RC3H1	0.529765	NM_172071	149041	Homo sapiens ring finger and CCCH-type zinc finger domains 1 (RC3H1), mRNA [NM_172071]
GRAMD1C	0.528884	NM_017577	54762	Homo sapiens GRAM domain containing 1C (GRAMD1C), mRNA [NM_017577]
CBX7	0.528604	NM_175709	23492	Homo sapiens chromobox homolog 7 (CBX7), mRNA [NM_175709]
PHC3	0.528418	NM_024947	80012	Homo sapiens polyhomeotic homolog 3 (Drosophila) (PHC3), mRNA [NM_024947]
RBCK1	0.527196	NM_031229	10616	Homo sapiens RanBP-type and C3HC4-type zinc finger containing 1 (RBCK1), transcript variant 2, mRNA [NM_031229]
PNKD	0.526983	NM_015488	25953	Homo sapiens paroxysmal nonkinesiogenic dyskinesia (PNKD), transcript variant 1, mRNA [NM_015488]
PLSCR4	0.526053	NM_020353	57088	Homo sapiens phospholipid scramblase 4 (PLSCR4), mRNA [NM_020353]
F3	0.524974	NM_001993	2152	Homo sapiens coagulation factor III (thromboplastin, tissue factor) (F3), mRNA [NM_001993]
MYC	0.523171	NM_002467	4609	Homo sapiens v-myc myelocytomatosis viral oncogene homolog (avian) (MYC), mRNA [NM_002467]
ZCCHC6	0.521686	NM_024617	79670	Homo sapiens zinc finger, CCHC domain containing 6 (ZCCHC6), mRNA [NM_024617]
GTF2A2	0.520803	NM_004492	2958	Homo sapiens general transcription factor IIA, 2 (12kD subunit) (GTF2A2), mRNA [NM_004492]
TLN2	0.520003	NM_015059	83660	Homo sapiens talin 2 (TLN2), mRNA [NM_015059]
VRK2	0.519571	NM_006296	7444	Homo sapiens vaccinia related kinase 2 (VRK2), mRNA [NM_006296]
MAP4K5	0.518711	NM_198794	11183	Homo sapiens mitogen-activated protein kinase kinase kinase kinase 5 (MAP4K5), transcript variant 2, mRNA [NM_198794]
CUL2	0.518487	NM_003591	8453	Homo sapiens cullin 2 (CUL2), mRNA [NM_003591]
BZRAP1	0.516554	NM_004758	9256	Homo sapiens benzodiazapine receptor (peripheral) associated protein 1 (BZRAP1), mRNA [NM_004758]
SERPINB2	0.516395	ENST00000299502	5055	Plasminogen activator inhibitor 2 precursor (PAI-2) (Placental plasminogen activator inhibitor) (Monocyte Arg-serpin) (Urokinase inhibitor). [Source:Uniprot/SWISSPROT;Acc:P05120] [ENST00000299502]
RAVER2	0.516304	NM_018211	55225	Homo sapiens ribonucleoprotein, PTB-binding 2 (RAVER2), mRNA [NM_018211]
CCT6B	0.51629	NM_006584	10693	Homo sapiens chaperonin containing TCP1, subunit 6B (zeta 2) (CCT6B), mRNA [NM_006584]
SYNGR2	0.515701	NM_004710	9144	Homo sapiens synaptogyrin 2 (SYNGR2), mRNA [NM_004710]
PPTC7	0.514892	NM_139283	160760	Homo sapiens PTC7 protein phosphatase homolog (S. cerevisiae) (PPTC7), mRNA [NM_139283]
ABLIM3	0.514481	NM_014945	22885	Homo sapiens actin binding LIM protein family, member 3 (ABLIM3), mRNA [NM_014945]
TLR6	0.512573	NM_006068	10333	Homo sapiens toll-like receptor 6 (TLR6), mRNA [NM_006068]
CAMK2N2	0.51216	NM_033259	94032	Homo sapiens calcium/calmodulin-dependent protein kinase II inhibitor 2 (CAMK2N2), mRNA [NM_033259]
COTL1	0.511777	NM_021149	23406	Homo sapiens coactosin-like 1 (Dictyostelium) (COTL1), mRNA [NM_021149]
HPN	0.511396	NM_182983	3249	Homo sapiens hepsin (transmembrane protease, serine 1) (HPN), transcript variant 1, mRNA [NM_182983]
GTF2H2	0.510972	NM_001515	NA	Homo sapiens general transcription factor IIH, polypeptide 2, 44kDa (GTF2H2), mRNA [NM_001515]
MAOB	0.510567	NM_000898	4129	Homo sapiens monoamine oxidase B (MAOB), nuclear gene encoding mitochondrial protein, mRNA [NM_000898]
NDRG1	0.510448	NM_006096	10397	Homo sapiens N-myc downstream regulated gene 1 (NDRG1), mRNA [NM_006096]
HPX	0.510076	NM_000613	NA	Homo sapiens hemopexin (HPX), mRNA [NM_000613]
ATRN	0.510021	NM_139322	NA	Homo sapiens attractin (ATRN), transcript variant 2, mRNA [NM_139322]
ETV5	0.509522	NM_004454	2119	Homo sapiens ets variant gene 5 (ets-related molecule) (ETV5), mRNA [NM_004454]
TTYH1	0.508003	NM_020659	57348	Homo sapiens tweety homolog 1 (Drosophila) (TTYH1), transcript variant 1, mRNA [NM_020659]
THSD4	0.507333	NM_024817	79875	Homo sapiens thrombospondin, type I, domain containing 4 (THSD4), mRNA [NM_024817]
DIXDC1	0.507297	NM_033425	85458	Homo sapiens DIX domain containing 1 (DIXDC1), transcript variant 2, mRNA [NM_033425]
JUNB	0.506482	NM_002229	3726	Homo sapiens jun B proto-oncogene (JUNB), mRNA [NM_002229]
KLF10	0.504837	NM_005655	NA	Homo sapiens Kruppel-like factor 10 (KLF10), transcript variant 1, mRNA [NM_005655]
KRT23	0.504795	NM_015515	25984	Homo sapiens keratin 23 (histone deacetylase inducible) (KRT23), mRNA [NM_015515]
MDGA1	0.504233	NM_153487	266727	Homo sapiens MAM domain containing glycosylphosphatidylinositol anchor 1 (MDGA1), mRNA [NM_153487]
FYB	0.503932	NM_001465	NA	Homo sapiens FYN binding protein (FYB-120/130) (FYB), transcript variant 1, mRNA [NM_001465]
ETV6	0.503438	NM_001987	2120	Homo sapiens ets variant gene 6 (TEL oncogene) (ETV6), mRNA [NM_001987]
TMEM159	0.503264	NM_020422	57146	Homo sapiens transmembrane protein 159 (TMEM159), mRNA [NM_020422]
NPNT	0.503025	NM_001033047	255743	Homo sapiens nephronectin (NPNT), mRNA [NM_001033047]
ROD1	0.50298	NM_005156	9991	Homo sapiens ROD1 regulator of differentiation 1 (S. pombe) (ROD1), mRNA [NM_005156]
MFAP2	0.501982	NM_017459	4237	Homo sapiens microfibrillar-associated protein 2 (MFAP2), transcript variant 1, mRNA [NM_017459]
SAMSN1	0.501902	NM_022136	64092	Homo sapiens SAM domain, SH3 domain and nuclear localization signals 1 (SAMSN1), mRNA [NM_022136]
EMG1	0.501049	NM_006331	NA	Homo sapiens EMG1 nucleolar protein homolog (S. cerevisiae) (EMG1), mRNA [NM_006331]
CD9	0.500976	NM_001769	NA	Homo sapiens CD9 molecule (CD9), mRNA [NM_001769]
NRBP2	0.500372	NM_178564	NA	Homo sapiens nuclear receptor binding protein 2 (NRBP2), mRNA [NM_178564]
KIF1C	0.499986	U91329	NA	Human kinesin-like motor protein KIF1C mRNA, complete cds. [U91329]
ESF1	0.499936	NM_016649	51575	Homo sapiens ESF1, nucleolar pre-rRNA processing protein, homolog (S. cerevisiae) (ESF1), mRNA [NM_016649]
CCRL1	0.499813	NM_178445	NA	Homo sapiens chemokine (C-C motif) receptor-like 1 (CCRL1), transcript variant 1, mRNA [NM_178445]
PALMD	0.499794	NM_017734	54873	Homo sapiens palmdelphin (PALMD), mRNA [NM_017734]
CCDC69	0.498954	NM_015621	NA	Homo sapiens coiled-coil domain containing 69 (CCDC69), mRNA [NM_015621]
RASSF2	0.498056	NM_014737	9770	Homo sapiens Ras association (RalGDS/AF-6) domain family 2 (RASSF2), transcript variant 1, mRNA [NM_014737]
MAPRE2	0.497791	NM_014268	10982	Homo sapiens microtubule-associated protein, RP/EB family, member 2 (MAPRE2), mRNA [NM_014268]
CLIC5	0.497703	NM_016929	NA	Homo sapiens chloride intracellular channel 5 (CLIC5), mRNA [NM_016929]
CAT	0.497616	NM_001752	847	Homo sapiens catalase (CAT), mRNA [NM_001752]
RPL13	0.496288	NM_033251	6137	Homo sapiens ribosomal protein L13 (RPL13), transcript variant 2, mRNA [NM_033251]
GEM	0.495492	NM_005261	2669	Homo sapiens GTP binding protein overexpressed in skeletal muscle (GEM), transcript variant 1, mRNA [NM_005261]
CCRL2	0.495475	NM_003965	9034	Homo sapiens chemokine (C-C motif) receptor-like 2 (CCRL2), mRNA [NM_003965]
CEL	0.495291	NM_001807	1056	Homo sapiens carboxyl ester lipase (bile salt-stimulated lipase) (CEL), mRNA [NM_001807]
PIR	0.495152	NM_003662	8544	Homo sapiens pirin (iron-binding nuclear protein) (PIR), transcript variant 1, mRNA [NM_003662]
NFIB	0.494753	NM_005596	4781	Homo sapiens nuclear factor I/B (NFIB), mRNA [NM_005596]
SNAPC1	0.493879	NM_003082	6617	Homo sapiens small nuclear RNA activating complex, polypeptide 1, 43kDa (SNAPC1), mRNA [NM_003082]
MTX2	0.493223	NM_001006635	10651	Homo sapiens metaxin 2 (MTX2), transcript variant 2, mRNA [NM_001006635]
IL1RN	0.492726	NM_173842	3557	Homo sapiens interleukin 1 receptor antagonist (IL1RN), transcript variant 1, mRNA [NM_173842]
ARHGEF18	0.492353	NM_015318	23370	Homo sapiens rho/rac guanine nucleotide exchange factor (GEF) 18 (ARHGEF18), mRNA [NM_015318]
RBBP9	0.492274	NM_006606	10741	Homo sapiens retinoblastoma binding protein 9 (RBBP9), mRNA [NM_006606]
RASL10B	0.491495	NM_033315	91608	Homo sapiens RAS-like, family 10, member B (RASL10B), mRNA [NM_033315]
NDRG3	0.491328	NM_032013	57446	Homo sapiens NDRG family member 3 (NDRG3), transcript variant 1, mRNA [NM_032013]
LAX1	0.490363	AK000347	NA	Homo sapiens cDNA FLJ20340 fis, clone HEP12374. [AK000347]
PHLDB2	0.490212	BC038806	90102	Homo sapiens pleckstrin homology-like domain, family B, member 2, mRNA (cDNA clone IMAGE:5169755), complete cds. [BC038806]
EPHX1	0.490011	NM_000120	2052	Homo sapiens epoxide hydrolase 1, microsomal (xenobiotic) (EPHX1), mRNA [NM_000120]
SUGT1	0.490009	NM_006704	NA	Homo sapiens SGT1, suppressor of G2 allele of SKP1 (S. cerevisiae) (SUGT1), mRNA [NM_006704]
TREX1	0.489949	NM_016381	84126	Homo sapiens three prime repair exonuclease 1 (TREX1), transcript variant 1, mRNA [NM_016381]
KCTD6	0.489255	NM_153331	200845	Homo sapiens potassium channel tetramerisation domain containing 6 (KCTD6), mRNA [NM_153331]
PXMP4	0.489064	NM_007238	11264	Homo sapiens peroxisomal membrane protein 4, 24kDa (PXMP4), transcript variant 1, mRNA [NM_007238]
ICA1	0.488784	NM_004968	3382	Homo sapiens islet cell autoantigen 1, 69kDa (ICA1), transcript variant 2, mRNA [NM_004968]
SLC37A2	0.488121	NM_198277	NA	Homo sapiens solute carrier family 37 (glycerol-3-phosphate transporter), member 2 (SLC37A2), mRNA [NM_198277]
SLC22A15	0.488029	NM_018420	55356	Homo sapiens solute carrier family 22 (organic cation transporter), member 15 (SLC22A15), mRNA [NM_018420]
SNX25	0.48737	NM_031953	83891	Homo sapiens sorting nexin 25 (SNX25), mRNA [NM_031953]
SLC2A1	0.487005	NM_006516	6513	Homo sapiens solute carrier family 2 (facilitated glucose transporter), member 1 (SLC2A1), mRNA [NM_006516]
TERF1	0.485993	NM_017489	NA	Homo sapiens telomeric repeat binding factor (NIMA-interacting) 1 (TERF1), transcript variant 1, mRNA [NM_017489]
FAP	0.485878	NM_004460	2191	Homo sapiens fibroblast activation protein, alpha (FAP), mRNA [NM_004460]
KREMEN1	0.485727	NM_153379	83999	Homo sapiens kringle containing transmembrane protein 1 (KREMEN1), transcript variant 1, mRNA [NM_153379]
RBM22	0.485556	NM_018047	55696	Homo sapiens RNA binding motif protein 22 (RBM22), mRNA [NM_018047]
ABCA1	0.485423	NM_005502	19	Homo sapiens ATP-binding cassette, sub-family A (ABC1), member 1 (ABCA1), mRNA [NM_005502]
RBMS3	0.485149	NM_014483	NA	Homo sapiens RNA binding motif, single stranded interacting protein (RBMS3), transcript variant 2, mRNA [NM_014483]
ACP6	0.484838	NM_016361	51205	Homo sapiens acid phosphatase 6, lysophosphatidic (ACP6), mRNA [NM_016361]
CARHSP1	0.484409	NM_014316	23589	Homo sapiens calcium regulated heat stable protein 1, 24kDa (CARHSP1), transcript variant 1, mRNA [NM_014316]
GNAI3	0.483986	NM_006496	2773	Homo sapiens guanine nucleotide binding protein (G protein), alpha inhibiting activity polypeptide 3 (GNAI3), mRNA [NM_006496]
NFIA	0.483026	NM_005595	4774	Homo sapiens nuclear factor I/A (NFIA), mRNA [NM_005595]
PLAT	0.482599	NM_000930	5327	Homo sapiens plasminogen activator, tissue (PLAT), transcript variant 1, mRNA [NM_000930]
SELENBP1	0.482553	NM_003944	NA	Homo sapiens selenium binding protein 1 (SELENBP1), mRNA [NM_003944]
DBR1	0.48205	NM_016216	NA	Homo sapiens debranching enzyme homolog 1 (S. cerevisiae) (DBR1), mRNA [NM_016216]
HSD17B4	0.481807	NM_000414	NA	Homo sapiens hydroxysteroid (17-beta) dehydrogenase 4 (HSD17B4), mRNA [NM_000414]
RGL1	0.481545	NM_015149	23179	Homo sapiens ral guanine nucleotide dissociation stimulator-like 1 (RGL1), mRNA [NM_015149]
GSN	0.481196	NM_198252	2934	Homo sapiens gelsolin (amyloidosis, Finnish type) (GSN), transcript variant 2, mRNA [NM_198252]
TNFRSF11A	0.481054	NM_003839	8792	Homo sapiens tumor necrosis factor receptor superfamily, member 11a, NFKB activator (TNFRSF11A), mRNA [NM_003839]
RBAK	0.480914	NM_021163	57786	Homo sapiens RB-associated KRAB zinc finger (RBAK), mRNA [NM_021163]
SMC6	0.480785	NM_024624	NA	Homo sapiens structural maintenance of chromosomes 6 (SMC6), mRNA [NM_024624]
NR4A2	0.480718	NM_006186	4929	Homo sapiens nuclear receptor subfamily 4, group A, member 2 (NR4A2), transcript variant 1, mRNA [NM_006186]
SH3PXD2A	0.480545	NM_014631	9644	Homo sapiens SH3 and PX domains 2A (SH3PXD2A), mRNA [NM_014631]
AFAP1L1	0.48012	NM_152406	NA	Homo sapiens actin filament associated protein 1-like 1 (AFAP1L1), mRNA [NM_152406]
PIK3AP1	0.479953	NM_152309	118788	Homo sapiens phosphoinositide-3-kinase adaptor protein 1 (PIK3AP1), mRNA [NM_152309]
REPS2	0.479855	NM_004726	9185	Homo sapiens RALBP1 associated Eps domain containing 2 (REPS2), transcript variant 1, mRNA [NM_004726]
TOR1AIP2	0.479724	NM_145034	163590	Homo sapiens torsin A interacting protein 2 (TOR1AIP2), mRNA [NM_145034]
AQP1	0.47963	NM_198098	358	Homo sapiens aquaporin 1 (Colton blood group) (AQP1), mRNA [NM_198098]
LITAF	0.479044	NM_004862	9516	Homo sapiens lipopolysaccharide-induced TNF factor (LITAF), mRNA [NM_004862]
IL6	0.478443	NM_000600	3569	Homo sapiens interleukin 6 (interferon, beta 2) (IL6), mRNA [NM_000600]
SCO1	0.47824	NM_004589	6341	Homo sapiens SCO cytochrome oxidase deficient homolog 1 (yeast) (SCO1), nuclear gene encoding mitochondrial protein, mRNA [NM_004589]
IRF6	0.4776	NM_006147	NA	Homo sapiens interferon regulatory factor 6 (IRF6), mRNA [NM_006147]
MAGIX	0.477506	NM_024859	79917	Homo sapiens MAGI family member, X-linked (MAGIX), mRNA [NM_024859]
SLC30A1	0.477051	NM_021194	7779	Homo sapiens solute carrier family 30 (zinc transporter), member 1 (SLC30A1), mRNA [NM_021194]
ID3	0.476992	NM_002167	3399	Homo sapiens inhibitor of DNA binding 3, dominant negative helix-loop-helix protein (ID3), mRNA [NM_002167]
RAB27B	0.476782	NM_004163	5874	Homo sapiens RAB27B, member RAS oncogene family (RAB27B), mRNA [NM_004163]
ALDH2	0.476675	NM_000690	217	Homo sapiens aldehyde dehydrogenase 2 family (mitochondrial) (ALDH2), nuclear gene encoding mitochondrial protein, mRNA [NM_000690]
ALX3	0.476044	NM_006492	257	Homo sapiens aristaless-like homeobox 3 (ALX3), mRNA [NM_006492]
APH1B	0.475833	NM_031301	83464	Homo sapiens anterior pharynx defective 1 homolog B (C. elegans) (APH1B), mRNA [NM_031301]
USP48	0.475715	NM_032236	84196	Homo sapiens ubiquitin specific peptidase 48 (USP48), transcript variant 1, mRNA [NM_032236]
NGEF	0.475232	NM_019850	25791	Homo sapiens neuronal guanine nucleotide exchange factor (NGEF), mRNA [NM_019850]
IL12A	0.474683	NM_000882	3592	Homo sapiens interleukin 12A (natural killer cell stimulatory factor 1, cytotoxic lymphocyte maturation factor 1, p35) (IL12A), mRNA [NM_000882]
BAIAP3	0.474484	NM_003933	8938	Homo sapiens BAI1-associated protein 3 (BAIAP3), mRNA [NM_003933]
P2RY6	0.474287	NM_176798	5031	Homo sapiens pyrimidinergic receptor P2Y, G-protein coupled, 6 (P2RY6), transcript variant 2, mRNA [NM_176798]
ICAM2	0.473943	NM_000873	3384	Homo sapiens intercellular adhesion molecule 2 (ICAM2), mRNA [NM_000873]
PSMD6	0.473249	NM_014814	9861	Homo sapiens proteasome (prosome, macropain) 26S subunit, non-ATPase, 6 (PSMD6), mRNA [NM_014814]
CBFB	0.472948	NM_001755	865	Homo sapiens core-binding factor, beta subunit (CBFB), transcript variant 2, mRNA [NM_001755]
QRSL1	0.472468	NM_018292	55278	Homo sapiens glutaminyl-tRNA synthase (glutamine-hydrolyzing)-like 1 (QRSL1), mRNA [NM_018292]
CREG2	0.472119	NM_153836	200407	Homo sapiens cellular repressor of E1A-stimulated genes 2 (CREG2), mRNA [NM_153836]
PITX3	0.471823	NM_005029	5309	Homo sapiens paired-like homeodomain transcription factor 3 (PITX3), mRNA [NM_005029]
IL1B	0.471544	NM_000576	3553	Homo sapiens interleukin 1, beta (IL1B), mRNA [NM_000576]
CRLF3	0.469448	NM_015986	51379	Homo sapiens cytokine receptor-like factor 3 (CRLF3), mRNA [NM_015986]
CLMN	0.469071	NM_024734	NA	Homo sapiens calmin (calponin-like, transmembrane) (CLMN), mRNA [NM_024734]
SORL1	0.468803	NM_003105	6653	Homo sapiens sortilin-related receptor, L(DLR class) A repeats-containing (SORL1), mRNA [NM_003105]
MOGAT1	0.468751	NM_058165	116255	Homo sapiens monoacylglycerol O-acyltransferase 1 (MOGAT1), mRNA [NM_058165]
TNFSF13B	0.468162	NM_006573	10673	Homo sapiens tumor necrosis factor (ligand) superfamily, member 13b (TNFSF13B), mRNA [NM_006573]
YWHAG	0.467838	NM_012479	7532	Homo sapiens tyrosine 3-monooxygenase/tryptophan 5-monooxygenase activation protein, gamma polypeptide (YWHAG), mRNA [NM_012479]
CNTNAP1	0.467585	NM_003632	NA	Homo sapiens contactin associated protein 1 (CNTNAP1), mRNA [NM_003632]
LOX	0.466593	NM_002317	4015	Homo sapiens lysyl oxidase (LOX), mRNA [NM_002317]
GLIPR1	0.466593	NM_006851	11010	Homo sapiens GLI pathogenesis-related 1 (glioma) (GLIPR1), mRNA [NM_006851]
KHK	0.466359	NM_000221	NA	Homo sapiens ketohexokinase (fructokinase) (KHK), transcript variant a, mRNA [NM_000221]
ADSSL1	0.466323	NM_199165	122622	Homo sapiens adenylosuccinate synthase like 1 (ADSSL1), transcript variant 1, mRNA [NM_199165]
CDC14B	0.465958	NM_003671	NA	Homo sapiens CDC14 cell division cycle 14 homolog B (S. cerevisiae) (CDC14B), transcript variant 1, mRNA [NM_003671]
SRM	0.465767	NM_003132	6723	Homo sapiens spermidine synthase (SRM), mRNA [NM_003132]
ADAM8	0.465468	NM_001109	NA	Homo sapiens ADAM metallopeptidase domain 8 (ADAM8), mRNA [NM_001109]
STARD5	0.465356	NM_181900	NA	Homo sapiens START domain containing 5 (STARD5), mRNA [NM_181900]
USP3	0.465319	NM_006537	9960	Homo sapiens ubiquitin specific peptidase 3 (USP3), mRNA [NM_006537]
CD3EAP	0.465311	NM_012099	10849	Homo sapiens CD3e molecule, epsilon associated protein (CD3EAP), mRNA [NM_012099]
GAL	0.464572	NM_015973	51083	Homo sapiens galanin (GAL), mRNA [NM_015973]
EFEMP1	0.46454	NM_004105	2202	Homo sapiens EGF-containing fibulin-like extracellular matrix protein 1 (EFEMP1), transcript variant 1, mRNA [NM_004105]
AZGP1	0.463721	NM_001185	563	Homo sapiens alpha-2-glycoprotein 1, zinc-binding (AZGP1), mRNA [NM_001185]
RND1	0.463204	NM_014470	27289	Homo sapiens Rho family GTPase 1 (RND1), mRNA [NM_014470]
DOCK6	0.462385	NM_020812	NA	Homo sapiens dedicator of cytokinesis 6 (DOCK6), mRNA [NM_020812]
PEX3	0.462292	NM_003630	8504	Homo sapiens peroxisomal biogenesis factor 3 (PEX3), mRNA [NM_003630]
GRB14	0.462273	NM_004490	2888	Homo sapiens growth factor receptor-bound protein 14 (GRB14), mRNA [NM_004490]
TCEA3	0.462214	NM_003196	NA	Homo sapiens transcription elongation factor A (SII), 3 (TCEA3), mRNA [NM_003196]
SIRT5	0.462181	NM_012241	23408	Homo sapiens sirtuin (silent mating type information regulation 2 homolog) 5 (S. cerevisiae) (SIRT5), transcript variant 1, mRNA [NM_012241]
ZBTB43	0.46191	NM_014007	23099	Homo sapiens zinc finger and BTB domain containing 43 (ZBTB43), mRNA [NM_014007]
SIPA1L2	0.461581	NM_020808	57568	Homo sapiens signal-induced proliferation-associated 1 like 2 (SIPA1L2), mRNA [NM_020808]
MGLL	0.461156	NM_007283	NA	Homo sapiens monoglyceride lipase (MGLL), transcript variant 1, mRNA [NM_007283]
CAB39L	0.460442	NM_030925	81617	Homo sapiens calcium binding protein 39-like (CAB39L), transcript variant 1, mRNA [NM_030925]
CCDC103	0.459735	ENST00000357776	388389	Coiled-coil domain-containing protein 103. [Source:Uniprot/SWISSPROT;Acc:Q8IW40] [ENST00000357776]
HYAL1	0.45973	NM_007312	3373	Homo sapiens hyaluronoglucosaminidase 1 (HYAL1), transcript variant 1, mRNA [NM_007312]
MBD1	0.45954	NM_015846	4152	Homo sapiens methyl-CpG binding domain protein 1 (MBD1), transcript variant 1, mRNA [NM_015846]
NEGR1	0.459117	NM_173808	257194	Homo sapiens neuronal growth regulator 1 (NEGR1), mRNA [NM_173808]
NUPL1	0.458709	NM_014089	9818	Homo sapiens nucleoporin like 1 (NUPL1), transcript variant 1, mRNA [NM_014089]
MAOA	0.457809	NM_000240	4128	Homo sapiens monoamine oxidase A (MAOA), nuclear gene encoding mitochondrial protein, mRNA [NM_000240]
IL15	0.457738	NM_172174	3600	Homo sapiens interleukin 15 (IL15), transcript variant 1, mRNA [NM_172174]
TMEFF2	0.457041	AB004064	NA	Homo sapiens mRNA for tomoregulin, complete cds. [AB004064]
OPLAH	0.456384	NM_017570	26873	Homo sapiens 5-oxoprolinase (ATP-hydrolysing) (OPLAH), mRNA [NM_017570]
SNX5	0.456218	NM_014426	NA	Homo sapiens sorting nexin 5 (SNX5), transcript variant 2, mRNA [NM_014426]
TRPV2	0.455529	NM_016113	51393	Homo sapiens transient receptor potential cation channel, subfamily V, member 2 (TRPV2), mRNA [NM_016113]
RAC2	0.454802	NM_002872	5880	Homo sapiens ras-related C3 botulinum toxin substrate 2 (rho family, small GTP binding protein Rac2) (RAC2), mRNA [NM_002872]
ITM2A	0.454633	NM_004867	9452	Homo sapiens integral membrane protein 2A (ITM2A), mRNA [NM_004867]
PTPRB	0.45421	NM_002837	NA	Homo sapiens protein tyrosine phosphatase, receptor type, B (PTPRB), mRNA [NM_002837]
SH3RF2	0.454066	NM_152550	NA	Homo sapiens SH3 domain containing ring finger 2 (SH3RF2), mRNA [NM_152550]
MCCC1	0.453141	NM_020166	56922	Homo sapiens methylcrotonoyl-Coenzyme A carboxylase 1 (alpha) (MCCC1), mRNA [NM_020166]
SLC17A8	0.453019	NM_139319	246213	Homo sapiens solute carrier family 17 (sodium-dependent inorganic phosphate cotransporter), member 8 (SLC17A8), mRNA [NM_139319]
MRPS26	0.452725	NM_030811	64949	Homo sapiens mitochondrial ribosomal protein S26 (MRPS26), nuclear gene encoding mitochondrial protein, mRNA [NM_030811]
EIF2C1	0.452572	NM_012199	26523	Homo sapiens eukaryotic translation initiation factor 2C, 1 (EIF2C1), mRNA [NM_012199]
MEIS2	0.452527	NM_170677	4212	Homo sapiens Meis homeobox 2 (MEIS2), transcript variant a, mRNA [NM_170677]
CALR	0.452467	NM_004343	811	Homo sapiens calreticulin (CALR), mRNA [NM_004343]
CCDC80	0.452046	NM_199511	151887	Homo sapiens coiled-coil domain containing 80 (CCDC80), transcript variant 1, mRNA [NM_199511]
NUDCD1	0.451843	NM_032869	84955	Homo sapiens NudC domain containing 1 (NUDCD1), mRNA [NM_032869]
MAGI1	0.451588	NM_004742	9223	Homo sapiens membrane associated guanylate kinase, WW and PDZ domain containing 1 (MAGI1), transcript variant 2, mRNA [NM_004742]
GTF2I	0.451073	NM_032999	2969	Homo sapiens general transcription factor II, i (GTF2I), transcript variant 1, mRNA [NM_032999]
IFNA4	0.450738	NM_021068	3452	Homo sapiens interferon, alpha 4 (IFNA4), mRNA [NM_021068]
CD164	0.450547	NM_006016	8763	Homo sapiens CD164 molecule, sialomucin (CD164), mRNA [NM_006016]
GPR125	0.45041	NM_145290	166647	Homo sapiens G protein-coupled receptor 125 (GPR125), mRNA [NM_145290]
MORF4L2	0.449195	NM_012286	NA	Homo sapiens mortality factor 4 like 2 (MORF4L2), mRNA [NM_012286]
GLMN	0.448871	NM_053274	11146	Homo sapiens glomulin, FKBP associated protein (GLMN), mRNA [NM_053274]
STEAP1	0.448482	NM_012449	26872	Homo sapiens six transmembrane epithelial antigen of the prostate 1 (STEAP1), mRNA [NM_012449]
PBXIP1	0.447911	NM_020524	57326	Homo sapiens pre-B-cell leukemia homeobox interacting protein 1 (PBXIP1), mRNA [NM_020524]
RHBDF2	0.447757	NM_024599	79651	Homo sapiens rhomboid 5 homolog 2 (Drosophila) (RHBDF2), transcript variant 1, mRNA [NM_024599]
CHEK1	0.447523	NM_001274	1111	Homo sapiens CHK1 checkpoint homolog (S. pombe) (CHEK1), mRNA [NM_001274]
WWC1	0.447312	NM_015238	23286	Homo sapiens WW and C2 domain containing 1 (WWC1), mRNA [NM_015238]
WDR43	0.447295	D87716	23160	Homo sapiens mRNA for KIAA0007 gene, partial cds. [D87716]
EP400	0.447162	NM_015409	57634	Homo sapiens E1A binding protein p400 (EP400), mRNA [NM_015409]
CDT1	0.446184	NM_030928	81620	Homo sapiens chromatin licensing and DNA replication factor 1 (CDT1), mRNA [NM_030928]
FOXO1	0.44603	NM_002015	NA	Homo sapiens forkhead box O1A (FOXO1A), mRNA [NM_002015]
IL1R1	0.445901	NM_000877	3554	Homo sapiens interleukin 1 receptor, type I (IL1R1), mRNA [NM_000877]
DPY19L1	0.445812	DQ287932	23333	Homo sapiens DPY-19-like protein 1 (DPY19L1) mRNA, complete cds. [DQ287932]
PMM1	0.445808	NM_002676	NA	Homo sapiens phosphomannomutase 1 (PMM1), mRNA [NM_002676]
JUN	0.445725	NM_002228	3725	Homo sapiens jun oncogene (JUN), mRNA [NM_002228]
NCOA7	0.44559	NM_181782	135112	Homo sapiens nuclear receptor coactivator 7 (NCOA7), mRNA [NM_181782]
ELP2	0.445486	NM_018255	55250	Homo sapiens signal transducer and activator of transcription 3 interacting protein 1 (STATIP1), mRNA [NM_018255]
SLC16A3	0.445441	NM_004207	9123	Homo sapiens solute carrier family 16, member 3 (monocarboxylic acid transporter 4) (SLC16A3), transcript variant 2, mRNA [NM_004207]
PIGW	0.445019	NM_178517	284098	Homo sapiens phosphatidylinositol glycan anchor biosynthesis, class W (PIGW), mRNA [NM_178517]
RABGAP1L	0.444996	NM_014857	9910	Homo sapiens RAB GTPase activating protein 1-like (RABGAP1L), transcript variant 1, mRNA [NM_014857]
PCBD2	0.444807	NM_032151	84105	Homo sapiens pterin-4 alpha-carbinolamine dehydratase/dimerization cofactor of hepatocyte nuclear factor 1 alpha (TCF1) 2 (PCBD2), mRNA [NM_032151]
FBLN1	0.444743	NM_006486	2192	Homo sapiens fibulin 1 (FBLN1), transcript variant D, mRNA [NM_006486]
SEC23B	0.444512	NM_032986	NA	Homo sapiens Sec23 homolog B (S. cerevisiae) (SEC23B), transcript variant 3, mRNA [NM_032986]
FAM36A	0.444453	NM_198076	116228	Homo sapiens family with sequence similarity 36, member A (FAM36A), mRNA [NM_198076]
TTC8	0.444385	NM_144596	123016	Homo sapiens tetratricopeptide repeat domain 8 (TTC8), transcript variant 1, mRNA [NM_144596]
THOC3	0.444067	NM_032361	84321	Homo sapiens THO complex 3 (THOC3), mRNA [NM_032361]
KLF15	0.443732	NM_014079	28999	Homo sapiens Kruppel-like factor 15 (KLF15), mRNA [NM_014079]
FOXN3	0.443657	NM_005197	1112	Homo sapiens checkpoint suppressor 1 (CHES1), mRNA [NM_005197]
ABTB1	0.443125	NM_172027	80325	Homo sapiens ankyrin repeat and BTB (POZ) domain containing 1 (ABTB1), transcript variant 2, mRNA [NM_172027]
PI4K2B	0.442051	NM_018323	55300	Homo sapiens phosphatidylinositol 4-kinase type 2 beta (PI4K2B), mRNA [NM_018323]
CLN8	0.441847	NM_018941	2055	Homo sapiens ceroid-lipofuscinosis, neuronal 8 (epilepsy, progressive with mental retardation) (CLN8), mRNA [NM_018941]
GOT2	0.441811	NM_002080	2806	Homo sapiens glutamic-oxaloacetic transaminase 2, mitochondrial (aspartate aminotransferase 2) (GOT2), nuclear gene encoding mitochondrial protein, mRNA [NM_002080]
FOSL1	0.441772	NM_005438	8061	Homo sapiens FOS-like antigen 1 (FOSL1), mRNA [NM_005438]
ANTXR1	0.441737	NM_053034	84168	Homo sapiens anthrax toxin receptor 1 (ANTXR1), transcript variant 2, mRNA [NM_053034]
TCERG1	0.441427	NM_006706	10915	Homo sapiens transcription elongation regulator 1 (TCERG1), transcript variant 1, mRNA [NM_006706]
PPP2R1A	0.440932	NM_014225	NA	Homo sapiens protein phosphatase 2 (formerly 2A), regulatory subunit A , alpha isoform (PPP2R1A), mRNA [NM_014225]
NSFL1C	0.44092	NM_016143	55968	Homo sapiens NSFL1 (p97) cofactor (p47) (NSFL1C), transcript variant 1, mRNA [NM_016143]
EMP2	0.440753	NM_001424	2013	Homo sapiens epithelial membrane protein 2 (EMP2), mRNA [NM_001424]
PERP	0.440668	NM_022121	64065	Homo sapiens PERP, TP53 apoptosis effector (PERP), mRNA [NM_022121]
SIRT3	0.440147	NM_012239	NA	Homo sapiens sirtuin (silent mating type information regulation 2 homolog) 3 (S. cerevisiae) (SIRT3), transcript variant 1, mRNA [NM_012239]
MITD1	0.440086	NM_138798	NA	Homo sapiens MIT, microtubule interacting and transport, domain containing 1 (MITD1), mRNA [NM_138798]
ALAS1	0.440021	NM_000688	211	Homo sapiens aminolevulinate, delta-, synthase 1 (ALAS1), transcript variant 1, mRNA [NM_000688]
GPR35	0.439868	NM_005301	2859	Homo sapiens G protein-coupled receptor 35 (GPR35), mRNA [NM_005301]
CAST	0.439743	NM_173060	831	Homo sapiens calpastatin (CAST), transcript variant 2, mRNA [NM_173060]
GADD45A	0.439739	NM_001924	1647	Homo sapiens growth arrest and DNA-damage-inducible, alpha (GADD45A), mRNA [NM_001924]
SSR2	0.439583	NM_003145	6746	Homo sapiens signal sequence receptor, beta (translocon-associated protein beta) (SSR2), mRNA [NM_003145]
RRS1	0.439539	NM_015169	23212	Homo sapiens RRS1 ribosome biogenesis regulator homolog (S. cerevisiae) (RRS1), mRNA [NM_015169]
SDCBP2	0.439392	NM_080489	27111	Homo sapiens syndecan binding protein (syntenin) 2 (SDCBP2), transcript variant 1, mRNA [NM_080489]
AQP3	0.439074	NM_004925	360	Homo sapiens aquaporin 3 (Gill blood group) (AQP3), mRNA [NM_004925]
SEMA3E	0.439024	NM_012431	9723	Homo sapiens sema domain, immunoglobulin domain (Ig), short basic domain, secreted, (semaphorin) 3E (SEMA3E), mRNA [NM_012431]
SLC1A1	0.438954	NM_004170	6505	Homo sapiens solute carrier family 1 (neuronal/epithelial high affinity glutamate transporter, system Xag), member 1 (SLC1A1), mRNA [NM_004170]
DCTN4	0.438906	NM_016221	51164	Homo sapiens dynactin 4 (p62) (DCTN4), mRNA [NM_016221]
PDLIM3	0.43849	NM_014476	27295	Homo sapiens PDZ and LIM domain 3 (PDLIM3), mRNA [NM_014476]
MAFK	0.438404	NM_002360	7975	Homo sapiens v-maf musculoaponeurotic fibrosarcoma oncogene homolog K (avian) (MAFK), mRNA [NM_002360]
THBD	0.438387	NM_000361	7056	Homo sapiens thrombomodulin (THBD), mRNA [NM_000361]
UBE2D1	0.438244	NM_003338	7321	Homo sapiens ubiquitin-conjugating enzyme E2D 1 (UBC4/5 homolog, yeast) (UBE2D1), mRNA [NM_003338]
SLC39A3	0.437313	NM_213568	29985	Homo sapiens solute carrier family 39 (zinc transporter), member 3 (SLC39A3), transcript variant 2, mRNA [NM_213568]
RAB3GAP1	0.437059	NM_012233	22930	Homo sapiens RAB3 GTPase activating protein subunit 1 (catalytic) (RAB3GAP1), mRNA [NM_012233]
SIX4	0.436937	NM_017420	51804	Homo sapiens sine oculis homeobox homolog 4 (Drosophila) (SIX4), mRNA [NM_017420]
CNOT7	0.436759	NM_054026	NA	Homo sapiens CCR4-NOT transcription complex, subunit 7 (CNOT7), transcript variant 2, mRNA [NM_054026]
FBXW2	0.43619	NM_012164	26190	Homo sapiens F-box and WD repeat domain containing 2 (FBXW2), mRNA [NM_012164]
PHOSPHO2	0.436071	NM_001008489	493911	Homo sapiens phosphatase, orphan 2 (PHOSPHO2), mRNA [NM_001008489]
CMBL	0.435589	NM_138809	134147	Homo sapiens carboxymethylenebutenolidase homolog (Pseudomonas) (CMBL), mRNA [NM_138809]
MARS	0.435548	NM_004990	NA	Homo sapiens methionyl-tRNA synthetase (MARS), mRNA [NM_004990]
PYGL	0.435349	NM_002863	5836	Homo sapiens phosphorylase, glycogen; liver (Hers disease, glycogen storage disease type VI) (PYGL), mRNA [NM_002863]
TMEM41A	0.435127	NM_080652	90407	Homo sapiens transmembrane protein 41A (TMEM41A), mRNA [NM_080652]
PRICKLE2	0.434932	NM_198859	166336	Homo sapiens prickle homolog 2 (Drosophila) (PRICKLE2), mRNA [NM_198859]
ARHGDIB	0.434595	NM_001175	397	Homo sapiens Rho GDP dissociation inhibitor (GDI) beta (ARHGDIB), mRNA [NM_001175]
POPDC2	0.434305	NM_022135	64091	Homo sapiens popeye domain containing 2 (POPDC2), mRNA [NM_022135]
SMARCD3	0.434197	NM_003078	6604	Homo sapiens SWI/SNF related, matrix associated, actin dependent regulator of chromatin, subfamily d, member 3 (SMARCD3), transcript variant 2, mRNA [NM_003078]
SERINC5	0.434036	NM_178276	256987	Homo sapiens serine incorporator 5 (SERINC5), mRNA [NM_178276]
NOM1	0.433102	NM_138400	NA	Homo sapiens nucleolar protein with MIF4G domain 1 (NOM1), mRNA [NM_138400]
HVCN1	0.43304	NM_032369	84329	Homo sapiens hydrogen voltage-gated channel 1 (HVCN1), transcript variant 2, mRNA [NM_032369]
DYNC1I1	0.433026	NM_004411	1780	Homo sapiens dynein, cytoplasmic 1, intermediate chain 1 (DYNC1I1), mRNA [NM_004411]
HTRA2	0.432556	NM_145074	NA	Homo sapiens HtrA serine peptidase 2 (HTRA2), nuclear gene encoding mitochondrial protein, transcript variant 2, mRNA [NM_145074]
GALNTL4	0.431554	NM_198516	374378	Homo sapiens UDP-N-acetyl-alpha-D-galactosamine:polypeptide N-acetylgalactosaminyltransferase-like 4 (GALNTL4), mRNA [NM_198516]
SH2D4A	0.431111	NM_022071	63898	Homo sapiens SH2 domain containing 4A (SH2D4A), mRNA [NM_022071]
MYO1G	0.430966	NM_033054	NA	Homo sapiens myosin IG (MYO1G), mRNA [NM_033054]
MAK	0.430695	NM_005906	4117	Homo sapiens male germ cell-associated kinase (MAK), mRNA [NM_005906]
HIP1	0.43027	NM_005338	NA	Homo sapiens huntingtin interacting protein 1 (HIP1), mRNA [NM_005338]
ST5	0.430253	NM_005418	6764	Homo sapiens suppression of tumorigenicity 5 (ST5), transcript variant 1, mRNA [NM_005418]
SKAP2	0.430178	NM_003930	NA	Homo sapiens src kinase associated phosphoprotein 2 (SKAP2), mRNA [NM_003930]
CANT1	0.430163	NM_138793	124583	Homo sapiens calcium activated nucleotidase 1 (CANT1), mRNA [NM_138793]
MADCAM1	0.43005	NM_130760	8174	Homo sapiens mucosal vascular addressin cell adhesion molecule 1 (MADCAM1), transcript variant 1, mRNA [NM_130760]
ROR1	0.42995	NM_005012	4919	Homo sapiens receptor tyrosine kinase-like orphan receptor 1 (ROR1), mRNA [NM_005012]
ADAM28	0.428997	NM_021777	10863	Homo sapiens ADAM metallopeptidase domain 28 (ADAM28), transcript variant 3, mRNA [NM_021777]
ACTA1	0.428711	NM_001100	58	Homo sapiens actin, alpha 1, skeletal muscle (ACTA1), mRNA [NM_001100]
DCAKD	0.428605	NM_024819	79877	Homo sapiens dephospho-CoA kinase domain containing (DCAKD), mRNA [NM_024819]
CYC1	0.428128	NM_001916	1537	Homo sapiens cytochrome c-1 (CYC1), mRNA [NM_001916]
BMF	0.427752	NM_001003940	90427	Homo sapiens Bcl2 modifying factor (BMF), transcript variant 1, mRNA [NM_001003940]
GOSR2	0.427472	NM_004287	9570	Homo sapiens golgi SNAP receptor complex member 2 (GOSR2), transcript variant A, mRNA [NM_004287]
ADD3	0.427379	NM_016824	120	Homo sapiens adducin 3 (gamma) (ADD3), transcript variant 1, mRNA [NM_016824]
DDIT3	0.427146	NM_004083	NA	Homo sapiens DNA-damage-inducible transcript 3 (DDIT3), mRNA [NM_004083]
DAG1	0.426845	NM_004393	1605	Homo sapiens dystroglycan 1 (dystrophin-associated glycoprotein 1) (DAG1), mRNA [NM_004393]
GHSR	0.426486	NM_004122	2693	Homo sapiens growth hormone secretagogue receptor (GHSR), transcript variant 1b, mRNA [NM_004122]
FANCI	0.425624	NM_018193	55215	Homo sapiens KIAA1794 (KIAA1794), mRNA [NM_018193]
SNX2	0.425371	NM_003100	6643	Homo sapiens sorting nexin 2 (SNX2), mRNA [NM_003100]
PEX6	0.424749	NM_000287	5190	Homo sapiens peroxisomal biogenesis factor 6 (PEX6), mRNA [NM_000287]
GPATCH4	0.424082	NM_182679	54865	Homo sapiens G patch domain containing 4 (GPATCH4), transcript variant 2, mRNA [NM_182679]
ANXA11	0.423112	NM_145869	NA	Homo sapiens annexin A11 (ANXA11), transcript variant c, mRNA [NM_145869]
LY6G5C	0.422956	NM_001002848	80741	Homo sapiens lymphocyte antigen 6 complex, locus G5C (LY6G5C), transcript variant 1, mRNA [NM_001002848]
EHD4	0.422785	NM_139265	30844	Homo sapiens EH-domain containing 4 (EHD4), mRNA [NM_139265]
SLC1A3	0.422568	NM_004172	6507	Homo sapiens solute carrier family 1 (glial high affinity glutamate transporter), member 3 (SLC1A3), mRNA [NM_004172]
PNO1	0.422535	NM_020143	56902	Homo sapiens partner of NOB1 homolog (S. cerevisiae) (PNO1), mRNA [NM_020143]
STT3A	0.422131	NM_152713	NA	Homo sapiens STT3, subunit of the oligosaccharyltransferase complex, homolog A (S. cerevisiae) (STT3A), mRNA [NM_152713]
RAB11FIP5	0.421904	NM_015470	26056	Homo sapiens RAB11 family interacting protein 5 (class I) (RAB11FIP5), mRNA [NM_015470]
PHGDH	0.421632	NM_006623	26227	Homo sapiens phosphoglycerate dehydrogenase (PHGDH), mRNA [NM_006623]
SLC35A3	0.42023	NM_012243	NA	Homo sapiens solute carrier family 35 (UDP-N-acetylglucosamine (UDP-GlcNAc) transporter), member A3 (SLC35A3), mRNA [NM_012243]
ZRSR2	0.420221	NM_005089	NA	Homo sapiens zinc finger (CCCH type), RNA-binding motif and serine/arginine rich 2 (ZRSR2), mRNA [NM_005089]
CSNK2A2	0.420104	NM_001896	1459	Homo sapiens casein kinase 2, alpha prime polypeptide (CSNK2A2), mRNA [NM_001896]
CPE	0.419897	NM_001873	1363	Homo sapiens carboxypeptidase E (CPE), mRNA [NM_001873]
DGKA	0.417852	NM_201444	1606	Homo sapiens diacylglycerol kinase, alpha 80kDa (DGKA), transcript variant 1, mRNA [NM_201444]
SLC22A18	0.41746	NM_183233	NA	Homo sapiens solute carrier family 22 (organic cation transporter), member 18 (SLC22A18), transcript variant 2, mRNA [NM_183233]
UCK2	0.417436	NM_012474	7371	Homo sapiens uridine-cytidine kinase 2 (UCK2), mRNA [NM_012474]
CAPN6	0.416395	NM_014289	827	Homo sapiens calpain 6 (CAPN6), mRNA [NM_014289]
TYMS	0.416175	NM_001071	7298	Homo sapiens thymidylate synthetase (TYMS), mRNA [NM_001071]
PSAT1	0.416003	NM_058179	NA	Homo sapiens phosphoserine aminotransferase 1 (PSAT1), transcript variant 1, mRNA [NM_058179]
MAP2K6	0.415292	NM_002758	5608	Homo sapiens mitogen-activated protein kinase kinase 6 (MAP2K6), mRNA [NM_002758]
PRSS16	0.415167	NM_005865	10279	Homo sapiens protease, serine, 16 (thymus) (PRSS16), mRNA [NM_005865]
TRIP13	0.415095	NM_004237	NA	Homo sapiens thyroid hormone receptor interactor 13 (TRIP13), mRNA [NM_004237]
FAM20B	0.415002	NM_014864	9917	Homo sapiens family with sequence similarity 20, member B (FAM20B), mRNA [NM_014864]
LRRFIP1	0.414954	NM_004735	NA	Homo sapiens leucine rich repeat (in FLII) interacting protein 1 (LRRFIP1), mRNA [NM_004735]
DDX47	0.41492	NM_016355	NA	Homo sapiens DEAD (Asp-Glu-Ala-Asp) box polypeptide 47 (DDX47), transcript variant 1, mRNA [NM_016355]
KRAS	0.414396	NM_033360	3845	Homo sapiens v-Ki-ras2 Kirsten rat sarcoma viral oncogene homolog (KRAS), transcript variant a, mRNA [NM_033360]
SULT1C2	0.413226	NM_176825	6819	Homo sapiens sulfotransferase family, cytosolic, 1C, member 2 (SULT1C2), transcript variant 2, mRNA [NM_176825]
MDM2	0.412217	NM_006879	4193	Homo sapiens Mdm2, transformed 3T3 cell double minute 2, p53 binding protein (mouse) (MDM2), transcript variant MDM2b, mRNA [NM_006879]
COL8A1	0.411859	NM_001850	1295	Homo sapiens collagen, type VIII, alpha 1 (COL8A1), transcript variant 1, mRNA [NM_001850]
STAT5B	0.411815	NM_012448	6777	Homo sapiens signal transducer and activator of transcription 5B (STAT5B), mRNA [NM_012448]
FCHSD1	0.410967	NM_033449	89848	Homo sapiens FCH and double SH3 domains 1 (FCHSD1), mRNA [NM_033449]
IFT81	0.410885	NM_031473	28981	Homo sapiens intraflagellar transport 81 homolog (Chlamydomonas) (IFT81), transcript variant 2, mRNA [NM_031473]
2012-03-06	0.409833	NM_005885	10299	Homo sapiens membrane-associated ring finger (C3HC4) 6 (MARCH6), mRNA [NM_005885]
RRP12	0.409684	NM_015179	NA	Homo sapiens ribosomal RNA processing 12 homolog (S. cerevisiae) (RRP12), mRNA [NM_015179]
SPAG5	0.409531	NM_006461	10615	Homo sapiens sperm associated antigen 5 (SPAG5), mRNA [NM_006461]
MYLK2	0.409276	NM_033118	85366	Homo sapiens myosin light chain kinase 2, skeletal muscle (MYLK2), mRNA [NM_033118]
SLC2A13	0.409136	NM_052885	114134	Homo sapiens solute carrier family 2 (facilitated glucose transporter), member 13 (SLC2A13), mRNA [NM_052885]
LCP1	0.408989	NM_002298	3936	Homo sapiens lymphocyte cytosolic protein 1 (L-plastin) (LCP1), mRNA [NM_002298]
SORT1	0.408912	NM_002959	NA	Homo sapiens sortilin 1 (SORT1), mRNA [NM_002959]
TLR3	0.408864	NM_003265	7098	Homo sapiens toll-like receptor 3 (TLR3), mRNA [NM_003265]
TBC1D7	0.408551	NM_016495	NA	Homo sapiens TBC1 domain family, member 7 (TBC1D7), mRNA [NM_016495]
CLPS	0.407639	NM_001832	1208	Homo sapiens colipase, pancreatic (CLPS), mRNA [NM_001832]
ABR	0.407515	NM_021962	29	Homo sapiens active BCR-related gene (ABR), transcript variant 1, mRNA [NM_021962]
ANKRD1	0.407369	NM_014391	27063	Homo sapiens ankyrin repeat domain 1 (cardiac muscle) (ANKRD1), mRNA [NM_014391]
PROM1	0.40725	NM_006017	8842	Homo sapiens prominin 1 (PROM1), mRNA [NM_006017]
MYBL1	0.407112	NM_001080416	4603	Homo sapiens v-myb myeloblastosis viral oncogene homolog (avian)-like 1 (MYBL1), mRNA [NM_001080416]
SF3A1	0.406949	NM_005877	10291	Homo sapiens splicing factor 3a, subunit 1, 120kDa (SF3A1), transcript variant 1, mRNA [NM_005877]
LRRC56	0.406942	NM_198075	115399	Homo sapiens leucine rich repeat containing 56 (LRRC56), mRNA [NM_198075]
GTPBP4	0.406923	NM_012341	NA	Homo sapiens GTP binding protein 4 (GTPBP4), mRNA [NM_012341]
CCDC41	0.406893	NM_016122	51134	Homo sapiens coiled-coil domain containing 41 (CCDC41), transcript variant 1, mRNA [NM_016122]
NUPR1	0.406469	NM_012385	26471	Homo sapiens nuclear protein 1 (NUPR1), transcript variant 2, mRNA [NM_012385]
RNF135	0.406217	NM_032322	84282	Homo sapiens ring finger protein 135 (RNF135), transcript variant 1, mRNA [NM_032322]
TMEM109	0.404947	NM_024092	79073	Homo sapiens transmembrane protein 109 (TMEM109), mRNA [NM_024092]
SESTD1	0.404878	NM_178123	91404	Homo sapiens SEC14 and spectrin domains 1 (SESTD1), mRNA [NM_178123]
ABCD3	0.404562	NM_002858	5825	Homo sapiens ATP-binding cassette, sub-family D (ALD), member 3 (ABCD3), mRNA [NM_002858]
ERBB3	0.404329	NM_001982	2065	Homo sapiens v-erb-b2 erythroblastic leukemia viral oncogene homolog 3 (avian) (ERBB3), transcript variant 1, mRNA [NM_001982]
PDE11A	0.404099	NM_016953	NA	Homo sapiens phosphodiesterase 11A (PDE11A), transcript variant 4, mRNA [NM_016953]
WNT5A	0.403908	NM_003392	7474	Homo sapiens wingless-type MMTV integration site family, member 5A (WNT5A), mRNA [NM_003392]
CLIC3	0.403758	NM_004669	9022	Homo sapiens chloride intracellular channel 3 (CLIC3), mRNA [NM_004669]
NICN1	0.403683	NM_032316	84276	Homo sapiens nicolin 1 (NICN1), mRNA [NM_032316]
CD33	0.403183	NM_001772	945	Homo sapiens CD33 molecule (CD33), transcript variant 1, mRNA [NM_001772]
LYSMD3	0.402912	NM_198273	116068	Homo sapiens LysM, putative peptidoglycan-binding, domain containing 3 (LYSMD3), mRNA [NM_198273]
PRIM1	0.402714	NM_000946	NA	Homo sapiens primase, polypeptide 1, 49kDa (PRIM1), mRNA [NM_000946]
MTCH1	0.40222	NM_014341	23787	Homo sapiens mitochondrial carrier homolog 1 (C. elegans) (MTCH1), nuclear gene encoding mitochondrial protein, mRNA [NM_014341]
PDK3	0.402161	NM_005391	5165	Homo sapiens pyruvate dehydrogenase kinase, isozyme 3 (PDK3), mRNA [NM_005391]
PDE7A	0.402118	NM_002603	NA	Homo sapiens phosphodiesterase 7A (PDE7A), transcript variant 1, mRNA [NM_002603]
SERBP1	0.401908	NM_001018067	26135	Homo sapiens SERPINE1 mRNA binding protein 1 (SERBP1), transcript variant 1, mRNA [NM_001018067]
SUMO3	0.401733	NM_006936	6612	Homo sapiens SMT3 suppressor of mif two 3 homolog 3 (S. cerevisiae) (SUMO3), mRNA [NM_006936]
PPAN	0.401674	NM_020230	692312	Homo sapiens peter pan homolog (Drosophila) (PPAN), mRNA [NM_020230]
PITPNM1	0.401611	NM_004910	NA	Homo sapiens phosphatidylinositol transfer protein, membrane-associated 1 (PITPNM1), mRNA [NM_004910]
DAGLA	0.401586	NM_006133	747	Homo sapiens diacylglycerol lipase, alpha (DAGLA), mRNA [NM_006133]
VPS25	0.401019	NM_032353	84313	Homo sapiens vacuolar protein sorting 25 homolog (S. cerevisiae) (VPS25), mRNA [NM_032353]
HPS4	0.400976	NM_022081	89781	Homo sapiens Hermansky-Pudlak syndrome 4 (HPS4), transcript variant 1, mRNA [NM_022081]
DUSP2	0.400635	NM_004418	1844	Homo sapiens dual specificity phosphatase 2 (DUSP2), mRNA [NM_004418]
ZC3H10	0.400026	NM_032786	84872	Homo sapiens zinc finger CCCH-type containing 10 (ZC3H10), mRNA [NM_032786]
SGPP2	0.399428	NM_152386	130367	Homo sapiens sphingosine-1-phosphate phosphotase 2 (SGPP2), mRNA [NM_152386]
CRHR1	0.399415	NM_004382	1394	Homo sapiens corticotropin releasing hormone receptor 1 (CRHR1), mRNA [NM_004382]
OIP5	0.399365	NM_007280	11339	Homo sapiens Opa interacting protein 5 (OIP5), mRNA [NM_007280]
CMTM7	0.399214	NM_138410	112616	Homo sapiens CKLF-like MARVEL transmembrane domain containing 7 (CMTM7), transcript variant 1, mRNA [NM_138410]
NFX1	0.399162	NM_147133	4799	Homo sapiens nuclear transcription factor, X-box binding 1 (NFX1), transcript variant 2, mRNA [NM_147133]
PPRC1	0.3989	NM_015062	23082	Homo sapiens peroxisome proliferator-activated receptor gamma, coactivator-related 1 (PPRC1), mRNA [NM_015062]
SRPR	0.398452	NM_003139	6734	Homo sapiens signal recognition particle receptor ('docking protein') (SRPR), mRNA [NM_003139]
LRRC8D	0.39844	NM_018103	55144	Homo sapiens leucine rich repeat containing 8 family, member D (LRRC8D), mRNA [NM_018103]
MMP9	0.398415	NM_004994	NA	Homo sapiens matrix metallopeptidase 9 (gelatinase B, 92kDa gelatinase, 92kDa type IV collagenase) (MMP9), mRNA [NM_004994]
PCP2	0.398393	NM_174895	126006	Homo sapiens Purkinje cell protein 2 (PCP2), mRNA [NM_174895]
CDC16	0.398275	NM_003903	NA	Homo sapiens cell division cycle 16 homolog (S. cerevisiae) (CDC16), transcript variant 1, mRNA [NM_003903]
HK1	0.397142	NM_033500	3098	Homo sapiens hexokinase 1 (HK1), nuclear gene encoding mitochondrial protein, transcript variant 5, mRNA [NM_033500]
SLC4A3	0.396737	NM_005070	6508	Homo sapiens solute carrier family 4, anion exchanger, member 3 (SLC4A3), transcript variant 1, mRNA [NM_005070]
VGLL4	0.396715	NM_014667	9686	Homo sapiens vestigial like 4 (Drosophila) (VGLL4), mRNA [NM_014667]
RHEBL1	0.396647	NM_144593	NA	Homo sapiens Ras homolog enriched in brain like 1 (RHEBL1), mRNA [NM_144593]
ABCA5	0.396527	NM_018672	23461	Homo sapiens ATP-binding cassette, sub-family A (ABC1), member 5 (ABCA5), transcript variant 1, mRNA [NM_018672]
ANKRD33	0.396041	NM_182608	341405	Homo sapiens ankyrin repeat domain 33 (ANKRD33), mRNA [NM_182608]
RBM19	0.395799	ENST00000261741	9904	Probable RNA-binding protein 19 (RNA-binding motif protein 19). [Source:Uniprot/SWISSPROT;Acc:Q9Y4C8] [ENST00000261741]
MDM4	0.395795	NM_002393	4194	Homo sapiens Mdm4, transformed 3T3 cell double minute 4, p53 binding protein (mouse) (MDM4), mRNA [NM_002393]
STK38L	0.395205	NM_015000	23012	Homo sapiens serine/threonine kinase 38 like (STK38L), mRNA [NM_015000]
EIF4B	0.394961	NM_001417	NA	Homo sapiens eukaryotic translation initiation factor 4B (EIF4B), mRNA [NM_001417]
PPARA	0.394337	NM_005036	5465	Homo sapiens peroxisome proliferator-activated receptor alpha (PPARA), transcript variant 5, mRNA [NM_005036]
WWC2	0.39378	NM_024949	80014	Homo sapiens WW and C2 domain containing 2 (WWC2), mRNA [NM_024949]
STYK1	0.393779	NM_018423	55359	Homo sapiens serine/threonine/tyrosine kinase 1 (STYK1), mRNA [NM_018423]
TK1	0.393473	NM_003258	7083	Homo sapiens thymidine kinase 1, soluble (TK1), mRNA [NM_003258]
EEF1A1	0.393465	NM_001402	NA	Homo sapiens eukaryotic translation elongation factor 1 alpha 1 (EEF1A1), mRNA [NM_001402]
GPKOW	0.393416	NM_015698	27238	Homo sapiens G patch domain and KOW motifs (GPKOW), mRNA [NM_015698]
GMDS	0.392883	NM_001500	2762	Homo sapiens GDP-mannose 4,6-dehydratase (GMDS), mRNA [NM_001500]
TRAF3IP1	0.392871	NM_015650	NA	Homo sapiens TNF receptor-associated factor 3 interacting protein 1 (TRAF3IP1), mRNA [NM_015650]
GBX2	0.392453	NM_001485	2637	Homo sapiens gastrulation brain homeobox 2 (GBX2), mRNA [NM_001485]
TNC	0.392443	NM_002160	3371	Homo sapiens tenascin C (hexabrachion) (TNC), mRNA [NM_002160]
OSBPL3	0.392082	NM_015550	NA	Homo sapiens oxysterol binding protein-like 3 (OSBPL3), transcript variant 1, mRNA [NM_015550]
SLC7A6OS	0.391983	NM_032178	84138	Homo sapiens solute carrier family 7, member 6 opposite strand (SLC7A6OS), mRNA [NM_032178]
MAPK1	0.391938	NM_138957	5594	Homo sapiens mitogen-activated protein kinase 1 (MAPK1), transcript variant 2, mRNA [NM_138957]
FLII	0.391759	NM_002018	NA	Homo sapiens flightless I homolog (Drosophila) (FLII), mRNA [NM_002018]
SLC27A1	0.391433	NM_198580	NA	Homo sapiens solute carrier family 27 (fatty acid transporter), member 1 (SLC27A1), mRNA [NM_198580]
TEAD4	0.391401	NM_003213	NA	Homo sapiens TEA domain family member 4 (TEAD4), transcript variant 1, mRNA [NM_003213]
NOC3L	0.391068	NM_022451	64318	Homo sapiens nucleolar complex associated 3 homolog (S. cerevisiae) (NOC3L), mRNA [NM_022451]
PLA2G4A	0.391064	NM_024420	5321	Homo sapiens phospholipase A2, group IVA (cytosolic, calcium-dependent) (PLA2G4A), mRNA [NM_024420]
PDE5A	0.390747	NM_001083	NA	Homo sapiens phosphodiesterase 5A, cGMP-specific (PDE5A), transcript variant 1, mRNA [NM_001083]
NMNAT1	0.389987	NM_022787	NA	Homo sapiens nicotinamide nucleotide adenylyltransferase 1 (NMNAT1), mRNA [NM_022787]
CCDC56	0.38908	NM_001040431	28958	Homo sapiens coiled-coil domain containing 56 (CCDC56), mRNA [NM_001040431]
GCG	0.388084	NM_002054	2641	Homo sapiens glucagon (GCG), mRNA [NM_002054]
WDR55	0.388043	BC002482	54853	Homo sapiens WD repeat domain 55, mRNA (cDNA clone IMAGE:3347441). [BC002482]
POMT2	0.387914	NM_013382	29954	Homo sapiens protein-O-mannosyltransferase 2 (POMT2), mRNA [NM_013382]
HACL1	0.387843	NM_012260	26061	Homo sapiens 2-hydroxyacyl-CoA lyase 1 (HACL1), mRNA [NM_012260]
FAM20C	0.387739	NM_020223	56975	Homo sapiens family with sequence similarity 20, member C (FAM20C), mRNA [NM_020223]
TMEM39A	0.387683	NM_018266	55254	Homo sapiens transmembrane protein 39A (TMEM39A), mRNA [NM_018266]
HMOX2	0.387247	NM_002134	3163	Homo sapiens heme oxygenase (decycling) 2 (HMOX2), mRNA [NM_002134]
FCHSD2	0.3866	NM_014824	9873	Homo sapiens FCH and double SH3 domains 2 (FCHSD2), mRNA [NM_014824]
KCNE4	0.386222	NM_080671	23704	Homo sapiens potassium voltage-gated channel, Isk-related family, member 4 (KCNE4), mRNA [NM_080671]
NUF2	0.386102	NM_145697	83540	Homo sapiens NUF2, NDC80 kinetochore complex component, homolog (S. cerevisiae) (NUF2), transcript variant 1, mRNA [NM_145697]
CELSR1	0.385727	NM_014246	9620	Homo sapiens cadherin, EGF LAG seven-pass G-type receptor 1 (flamingo homolog, Drosophila) (CELSR1), mRNA [NM_014246]
UPP1	0.385519	BC047030	NA	Homo sapiens uridine phosphorylase 1, mRNA (cDNA clone MGC:54255 IMAGE:5549432), complete cds. [BC047030]
SGMS2	0.38464	NM_152621	166929	Homo sapiens sphingomyelin synthase 2 (SGMS2), mRNA [NM_152621]
AKR1A1	0.384373	NM_006066	10327	Homo sapiens aldo-keto reductase family 1, member A1 (aldehyde reductase) (AKR1A1), transcript variant 1, mRNA [NM_006066]
PRKCE	0.383996	NM_005400	5581	Homo sapiens protein kinase C, epsilon (PRKCE), mRNA [NM_005400]
BBS9	0.38392	NM_198428	27241	Homo sapiens Bardet-Biedl syndrome 9 (BBS9), transcript variant 2, mRNA [NM_198428]
TTC12	0.383443	NM_017868	54970	Homo sapiens tetratricopeptide repeat domain 12 (TTC12), mRNA [NM_017868]
CALCOCO1	0.383305	NM_020898	57658	Homo sapiens calcium binding and coiled-coil domain 1 (CALCOCO1), mRNA [NM_020898]
TSKU	0.383155	NM_015516	25987	Homo sapiens tsukushin (TSKU), mRNA [NM_015516]
MAP3K12	0.383004	NM_006301	7786	Homo sapiens mitogen-activated protein kinase kinase kinase 12 (MAP3K12), mRNA [NM_006301]
VPS13C	0.382784	NM_017684	54832	Homo sapiens vacuolar protein sorting 13 homolog C (S. cerevisiae) (VPS13C), transcript variant 1A, mRNA [NM_017684]
MALT1	0.382667	NM_006785	10892	Homo sapiens mucosa associated lymphoid tissue lymphoma translocation gene 1 (MALT1), transcript variant 1, mRNA [NM_006785]
DOLPP1	0.382603	NM_020438	NA	Homo sapiens dolichyl pyrophosphate phosphatase 1 (DOLPP1), mRNA [NM_020438]
JAK3	0.382419	NM_000215	3718	Homo sapiens Janus kinase 3 (a protein tyrosine kinase, leukocyte) (JAK3), mRNA [NM_000215]
SLCO4C1	0.382249	NM_180991	353189	Homo sapiens solute carrier organic anion transporter family, member 4C1 (SLCO4C1), mRNA [NM_180991]
STX17	0.382189	NM_017919	55014	Homo sapiens syntaxin 17 (STX17), mRNA [NM_017919]
HS2ST1	0.382005	NM_012262	9653	Homo sapiens heparan sulfate 2-O-sulfotransferase 1 (HS2ST1), mRNA [NM_012262]
CHFR	0.381898	NM_018223	55743	Homo sapiens checkpoint with forkhead and ring finger domains (CHFR), mRNA [NM_018223]
CCDC57	0.381796	NM_198082	284001	Homo sapiens coiled-coil domain containing 57 (CCDC57), mRNA [NM_198082]
NUP210L	0.381418	NM_207308	91181	Homo sapiens nucleoporin 210kDa-like (NUP210L), mRNA [NM_207308]
RGS14	0.38111	NM_006480	10636	Homo sapiens regulator of G-protein signalling 14 (RGS14), mRNA [NM_006480]
ADAMTSL4	0.380726	AK023606	54507	Homo sapiens cDNA FLJ13544 fis, clone PLACE1006815. [AK023606]
TMEM173	0.380701	NM_198282	340061	Homo sapiens transmembrane protein 173 (TMEM173), mRNA [NM_198282]
PTPN6	0.380291	NM_002831	5777	Homo sapiens protein tyrosine phosphatase, non-receptor type 6 (PTPN6), transcript variant 1, mRNA [NM_002831]
SLCO4A1	0.380179	NM_016354	28231	Homo sapiens solute carrier organic anion transporter family, member 4A1 (SLCO4A1), mRNA [NM_016354]
COPE	0.379286	NM_007263	NA	Homo sapiens coatomer protein complex, subunit epsilon (COPE), transcript variant 1, mRNA [NM_007263]
FGR	0.379069	NM_005248	2268	Homo sapiens Gardner-Rasheed feline sarcoma viral (v-fgr) oncogene homolog (FGR), transcript variant 1, mRNA [NM_005248]
SQRDL	0.379032	NM_021199	58472	Homo sapiens sulfide quinone reductase-like (yeast) (SQRDL), mRNA [NM_021199]
NF2	0.378995	NM_181832	4771	Homo sapiens neurofibromin 2 (bilateral acoustic neuroma) (NF2), transcript variant 8, mRNA [NM_181832]
ARHGEF9	0.378667	NM_015185	23229	Homo sapiens Cdc42 guanine nucleotide exchange factor (GEF) 9 (ARHGEF9), mRNA [NM_015185]
CNTN2	0.37865	NM_005076	6900	Homo sapiens contactin 2 (axonal) (CNTN2), mRNA [NM_005076]
TBC1D9	0.378533	NM_015130	23158	Homo sapiens TBC1 domain family, member 9 (with GRAM domain) (TBC1D9), mRNA [NM_015130]
MRPL49	0.378321	NM_004927	740	Homo sapiens mitochondrial ribosomal protein L49 (MRPL49), nuclear gene encoding mitochondrial protein, mRNA [NM_004927]
TMTC4	0.377652	NM_032813	84899	Homo sapiens transmembrane and tetratricopeptide repeat containing 4 (TMTC4), transcript variant 1, mRNA [NM_032813]
PIF1	0.377419	NM_025049	80119	Homo sapiens PIF1 5'-to-3' DNA helicase homolog (S. cerevisiae) (PIF1), mRNA [NM_025049]
ITGB1	0.377395	NM_133376	3688	Homo sapiens integrin, beta 1 (fibronectin receptor, beta polypeptide, antigen CD29 includes MDF2, MSK12) (ITGB1), transcript variant 1E, mRNA [NM_133376]
DEPDC1B	0.377305	NM_018369	55789	Homo sapiens DEP domain containing 1B (DEPDC1B), mRNA [NM_018369]
IRAK3	0.376919	NM_007199	11213	Homo sapiens interleukin-1 receptor-associated kinase 3 (IRAK3), mRNA [NM_007199]
TRIM2	0.376566	NM_015271	23321	Homo sapiens tripartite motif-containing 2 (TRIM2), mRNA [NM_015271]
FAM43A	0.375969	NM_153690	131583	Homo sapiens family with sequence similarity 43, member A (FAM43A), mRNA [NM_153690]
TST	0.37574	NM_003312	7263	Homo sapiens thiosulfate sulfurtransferase (rhodanese) (TST), nuclear gene encoding mitochondrial protein, mRNA [NM_003312]
LHPP	0.375305	NM_022126	64077	Homo sapiens phospholysine phosphohistidine inorganic pyrophosphate phosphatase (LHPP), mRNA [NM_022126]
IRF5	0.375183	NM_002200	3663	Homo sapiens interferon regulatory factor 5 (IRF5), transcript variant 1, mRNA [NM_002200]
R3HDM2	0.374801	NM_014925	22864	Homo sapiens R3H domain containing 2 (R3HDM2), mRNA [NM_014925]
MPP3	0.374598	NM_001932	4356	Homo sapiens membrane protein, palmitoylated 3 (MAGUK p55 subfamily member 3) (MPP3), mRNA [NM_001932]
HK2	0.374545	NM_000189	3099	Homo sapiens hexokinase 2 (HK2), mRNA [NM_000189]
IFRD1	0.373914	NM_001007245	NA	Homo sapiens interferon-related developmental regulator 1 (IFRD1), transcript variant 2, mRNA [NM_001007245]
AP3M2	0.373167	NM_006803	NA	Homo sapiens adaptor-related protein complex 3, mu 2 subunit (AP3M2), mRNA [NM_006803]
LGALS8	0.372926	NM_006499	3964	Homo sapiens lectin, galactoside-binding, soluble, 8 (galectin 8) (LGALS8), transcript variant 1, mRNA [NM_006499]
MEGF8	0.372715	NM_001410	1954	Homo sapiens multiple EGF-like-domains 8 (MEGF8), mRNA [NM_001410]
TIFA	0.372649	NM_052864	92610	Homo sapiens TRAF-interacting protein with a forkhead-associated domain (TIFA), mRNA [NM_052864]
CHKB	0.372648	NM_005198	NA	Homo sapiens choline kinase beta (CHKB), transcript variant 1, mRNA [NM_005198]
FAHD2A	0.372381	NM_016044	51011	Homo sapiens fumarylacetoacetate hydrolase domain containing 2A (FAHD2A), mRNA [NM_016044]
EPS15	0.372153	NM_001981	2060	Homo sapiens epidermal growth factor receptor pathway substrate 15 (EPS15), mRNA [NM_001981]
PDHB	0.372045	NM_000925	NA	Homo sapiens pyruvate dehydrogenase (lipoamide) beta (PDHB), mRNA [NM_000925]
SPC24	0.371706	NM_182513	NA	Homo sapiens SPC24, NDC80 kinetochore complex component, homolog (S. cerevisiae) (SPC24), mRNA [NM_182513]
ECHS1	0.37149	NM_004092	1892	Homo sapiens enoyl Coenzyme A hydratase, short chain, 1, mitochondrial (ECHS1), nuclear gene encoding mitochondrial protein, mRNA [NM_004092]
RAB11B	0.371205	NM_004218	NA	Homo sapiens RAB11B, member RAS oncogene family (RAB11B), mRNA [NM_004218]
CCDC93	0.370539	NM_019044	54520	Homo sapiens coiled-coil domain containing 93 (CCDC93), mRNA [NM_019044]
IL1RAP	0.370477	NM_002182	3556	Homo sapiens interleukin 1 receptor accessory protein (IL1RAP), transcript variant 1, mRNA [NM_002182]
HN1L	0.370381	NM_144570	90861	Homo sapiens hematological and neurological expressed 1-like (HN1L), mRNA [NM_144570]
SYNPO2L	0.370297	NM_024875	79933	Homo sapiens synaptopodin 2-like (SYNPO2L), mRNA [NM_024875]
FOXA2	0.370205	NM_021784	3170	Homo sapiens forkhead box A2 (FOXA2), transcript variant 1, mRNA [NM_021784]
ATXN1	0.369971	NM_000332	NA	Homo sapiens ataxin 1 (ATXN1), mRNA [NM_000332]
PCM1	0.369904	NM_006197	NA	Homo sapiens pericentriolar material 1 (PCM1), mRNA [NM_006197]
FOLR2	0.369728	NM_000803	2350	Homo sapiens folate receptor 2 (fetal) (FOLR2), mRNA [NM_000803]
HDLBP	0.36952	NM_005336	NA	Homo sapiens high density lipoprotein binding protein (vigilin) (HDLBP), transcript variant 1, mRNA [NM_005336]
BOP1	0.369471	NM_015201	NA	Homo sapiens block of proliferation 1 (BOP1), mRNA [NM_015201]
BRSK2	0.369448	NM_003957	9024	Homo sapiens BR serine/threonine kinase 2 (BRSK2), mRNA [NM_003957]
TMCO3	0.369413	NM_017905	55002	Homo sapiens transmembrane and coiled-coil domains 3 (TMCO3), mRNA [NM_017905]
EIF5	0.369384	NM_001969	NA	Homo sapiens eukaryotic translation initiation factor 5 (EIF5), transcript variant 1, mRNA [NM_001969]
SVIL	0.369271	NM_021738	NA	Homo sapiens supervillin (SVIL), transcript variant 2, mRNA [NM_021738]
NSUN5	0.369193	NM_148956	55695	Homo sapiens NOL1/NOP2/Sun domain family, member 5 (NSUN5), transcript variant 1, mRNA [NM_148956]
TSSC1	0.36916	NM_003310	7260	Homo sapiens tumor suppressing subtransferable candidate 1 (TSSC1), mRNA [NM_003310]
SYTL3	0.368705	NM_001009991	94120	Homo sapiens synaptotagmin-like 3 (SYTL3), mRNA [NM_001009991]
ERO1L	0.368594	NM_014584	NA	Homo sapiens ERO1-like (S. cerevisiae) (ERO1L), mRNA [NM_014584]
H1FNT	0.368476	NM_181788	341567	Homo sapiens H1 histone family, member N, testis-specific (H1FNT), mRNA [NM_181788]
ATG10	0.368239	NM_031482	NA	Homo sapiens ATG10 autophagy related 10 homolog (S. cerevisiae) (ATG10), mRNA [NM_031482]
C1QTNF6	0.367857	NM_031910	114904	Homo sapiens C1q and tumor necrosis factor related protein 6 (C1QTNF6), transcript variant 1, mRNA [NM_031910]
TNIP1	0.367666	NM_006058	10318	Homo sapiens TNFAIP3 interacting protein 1 (TNIP1), mRNA [NM_006058]
FIP1L1	0.3675	NM_030917	81608	Homo sapiens FIP1 like 1 (S. cerevisiae) (FIP1L1), mRNA [NM_030917]
KIF1B	0.367253	NM_015074	23095	Homo sapiens kinesin family member 1B (KIF1B), transcript variant 1, mRNA [NM_015074]
DCK	0.36695	NM_000788	1633	Homo sapiens deoxycytidine kinase (DCK), mRNA [NM_000788]
NUDT11	0.366463	NM_018159	55190	Homo sapiens nudix (nucleoside diphosphate linked moiety X)-type motif 11 (NUDT11), mRNA [NM_018159]
NOG	0.365412	NM_005450	9241	Homo sapiens noggin (NOG), mRNA [NM_005450]
ACR	0.365355	NM_001097	NA	Homo sapiens acrosin (ACR), mRNA [NM_001097]
IRF2	0.364934	NM_002199	NA	Homo sapiens interferon regulatory factor 2 (IRF2), mRNA [NM_002199]
GFI1B	0.364591	NM_004188	8328	Homo sapiens growth factor independent 1B (potential regulator of CDKN1A, translocated in CML) (GFI1B), mRNA [NM_004188]
PEPD	0.364382	NM_000285	5184	Homo sapiens peptidase D (PEPD), mRNA [NM_000285]
NARS2	0.364287	NM_024678	NA	Homo sapiens asparaginyl-tRNA synthetase 2, mitochondrial (putative) (NARS2), mRNA [NM_024678]
SCIN	0.364272	NM_033128	85477	Homo sapiens scinderin (SCIN), mRNA [NM_033128]
ENTPD4	0.364248	NM_004901	9583	Homo sapiens ectonucleoside triphosphate diphosphohydrolase 4 (ENTPD4), mRNA [NM_004901]
COX6B2	0.364192	NM_144613	125965	Homo sapiens cytochrome c oxidase subunit VIb polypeptide 2 (testis) (COX6B2), mRNA [NM_144613]
RIOK1	0.363899	NM_153005	NA	Homo sapiens RIO kinase 1 (yeast) (RIOK1), transcript variant 2, mRNA [NM_153005]
DOK4	0.363599	NM_018110	55715	Homo sapiens docking protein 4 (DOK4), mRNA [NM_018110]
SEMA3C	0.363537	NM_006379	10512	Homo sapiens sema domain, immunoglobulin domain (Ig), short basic domain, secreted, (semaphorin) 3C (SEMA3C), mRNA [NM_006379]
TMPRSS5	0.363393	NM_030770	80975	Homo sapiens transmembrane protease, serine 5 (spinesin) (TMPRSS5), mRNA [NM_030770]
ATP2C2	0.363086	NM_014861	9914	Homo sapiens ATPase, Ca++ transporting, type 2C, member 2 (ATP2C2), mRNA [NM_014861]
CFB	0.363084	NM_001710	NA	Homo sapiens complement factor B (CFB), mRNA [NM_001710]
KBTBD8	0.362945	NM_032505	84541	Homo sapiens kelch repeat and BTB (POZ) domain containing 8 (KBTBD8), mRNA [NM_032505]
MPZL1	0.362384	NM_003953	9019	Homo sapiens myelin protein zero-like 1 (MPZL1), transcript variant 1, mRNA [NM_003953]
PARD3B	0.362281	NM_205863	117583	Homo sapiens par-3 partitioning defective 3 homolog B (C. elegans) (PARD3B), transcript variant a, mRNA [NM_205863]
MUTED	0.362271	NM_201280	63915	Homo sapiens muted homolog (mouse) (MUTED), mRNA [NM_201280]
COL4A1	0.361049	NM_001845	1282	Homo sapiens collagen, type IV, alpha 1 (COL4A1), mRNA [NM_001845]
PCYT2	0.361011	NM_002861	NA	Homo sapiens phosphate cytidylyltransferase 2, ethanolamine (PCYT2), mRNA [NM_002861]
POLR3E	0.360816	NM_018119	NA	Homo sapiens polymerase (RNA) III (DNA directed) polypeptide E (80kD) (POLR3E), mRNA [NM_018119]
GNAQ	0.360735	ENST00000376611	2776	Guanine nucleotide-binding protein G(q) subunit alpha (Guanine nucleotide-binding protein alpha-q). [Source:Uniprot/SWISSPROT;Acc:P50148] [ENST00000376611]
LRRC8C	0.360687	NM_032270	84230	Homo sapiens leucine rich repeat containing 8 family, member C (LRRC8C), mRNA [NM_032270]
PLAU	0.360474	NM_002658	5328	Homo sapiens plasminogen activator, urokinase (PLAU), mRNA [NM_002658]
ELP3	0.359066	NM_018091	55140	Homo sapiens elongation protein 3 homolog (S. cerevisiae) (ELP3), mRNA [NM_018091]
LRP11	0.358994	NM_032832	84918	Homo sapiens low density lipoprotein receptor-related protein 11 (LRP11), mRNA [NM_032832]
EZH2	0.35877	NM_004456	2146	Homo sapiens enhancer of zeste homolog 2 (Drosophila) (EZH2), transcript variant 1, mRNA [NM_004456]
TMEM168	0.358638	NM_022484	64418	Homo sapiens transmembrane protein 168 (TMEM168), mRNA [NM_022484]
TFB1M	0.358362	NM_016020	51106	Homo sapiens transcription factor B1, mitochondrial (TFB1M), mRNA [NM_016020]
AAK1	0.358323	NM_014911	22848	Homo sapiens AP2 associated kinase 1 (AAK1), mRNA [NM_014911]
FBXO36	0.358208	NM_174899	130888	Homo sapiens F-box protein 36 (FBXO36), mRNA [NM_174899]
THUMPD3	0.35811	NM_015453	25917	Homo sapiens THUMP domain containing 3 (THUMPD3), mRNA [NM_015453]
CLDN23	0.35778	NM_194284	137075	Homo sapiens claudin 23 (CLDN23), mRNA [NM_194284]
MICAL2	0.35761	NM_014632	NA	Homo sapiens microtubule associated monoxygenase, calponin and LIM domain containing 2 (MICAL2), mRNA [NM_014632]
ATF4	0.357282	NM_001675	468	Homo sapiens activating transcription factor 4 (tax-responsive enhancer element B67) (ATF4), transcript variant 1, mRNA [NM_001675]
COBLL1	0.357197	NM_014900	NA	Homo sapiens COBL-like 1 (COBLL1), mRNA [NM_014900]
SLC10A7	0.357169	AK075364	84068	Homo sapiens cDNA PSEC0051 fis, clone NT2RP2000168. [AK075364]
ZDHHC13	0.356192	NM_019028	NA	Homo sapiens zinc finger, DHHC-type containing 13 (ZDHHC13), transcript variant 1, mRNA [NM_019028]
MLLT4	0.356159	NM_005936	4301	Homo sapiens myeloid/lymphoid or mixed-lineage leukemia (trithorax homolog, Drosophila); translocated to, 4 (MLLT4), transcript variant 3, mRNA [NM_005936]
LEF1	0.35562	NM_016269	51176	Homo sapiens lymphoid enhancer-binding factor 1 (LEF1), mRNA [NM_016269]
FANCD2	0.355394	NM_001018115	2177	Homo sapiens Fanconi anemia, complementation group D2 (FANCD2), transcript variant 2, mRNA [NM_001018115]
XPR1	0.355137	NM_004736	9213	Homo sapiens xenotropic and polytropic retrovirus receptor (XPR1), mRNA [NM_004736]
FKBP9	0.355096	NM_007270	11328	Homo sapiens FK506 binding protein 9, 63 kDa (FKBP9), mRNA [NM_007270]
KLHL24	0.354971	NM_017644	NA	Homo sapiens kelch-like 24 (Drosophila) (KLHL24), mRNA [NM_017644]
LAMP2	0.353985	NM_002294	3920	Homo sapiens lysosomal-associated membrane protein 2 (LAMP2), transcript variant LAMP2A, mRNA [NM_002294]
CRADD	0.353458	NM_003805	8738	Homo sapiens CASP2 and RIPK1 domain containing adaptor with death domain (CRADD), mRNA [NM_003805]
SPP1	0.353348	NM_000582	6696	Homo sapiens secreted phosphoprotein 1 (osteopontin, bone sialoprotein I, early T-lymphocyte activation 1) (SPP1), transcript variant 2, mRNA [NM_000582]
CENPP	0.35261	NM_001012267	401541	Homo sapiens centromere protein P (CENPP), mRNA [NM_001012267]
POLR2K	0.352158	NM_005034	NA	Homo sapiens polymerase (RNA) II (DNA directed) polypeptide K, 7.0kDa (POLR2K), mRNA [NM_005034]
ZC3H8	0.351739	NM_032494	84524	Homo sapiens zinc finger CCCH-type containing 8 (ZC3H8), mRNA [NM_032494]
LRP1	0.351689	NM_002332	4035	Homo sapiens low density lipoprotein-related protein 1 (alpha-2-macroglobulin receptor) (LRP1), mRNA [NM_002332]
JMJD4	0.351578	NM_023007	65094	Homo sapiens jumonji domain containing 4 (JMJD4), mRNA [NM_023007]
SCLY	0.351458	AF175767	51540	Homo sapiens putative selenocysteine lyase (SCLY) mRNA, complete cds. [AF175767]
ERBB2	0.3514	NM_001005862	2064	Homo sapiens v-erb-b2 erythroblastic leukemia viral oncogene homolog 2, neuro/glioblastoma derived oncogene homolog (avian) (ERBB2), transcript variant 2, mRNA [NM_001005862]
SLC25A5	0.351002	NM_001152	NA	Homo sapiens solute carrier family 25 (mitochondrial carrier; adenine nucleotide translocator), member 5 (SLC25A5), mRNA [NM_001152]
CHMP1A	0.350948	NM_002768	5119	Homo sapiens chromatin modifying protein 1A (CHMP1A), transcript variant 2, mRNA [NM_002768]
CDC42EP4	0.350945	NM_012121	23580	Homo sapiens CDC42 effector protein (Rho GTPase binding) 4 (CDC42EP4), mRNA [NM_012121]
EMP1	0.350466	NM_001423	2012	Homo sapiens epithelial membrane protein 1 (EMP1), mRNA [NM_001423]
PANX1	0.350373	NM_015368	24145	Homo sapiens pannexin 1 (PANX1), mRNA [NM_015368]
GHR	0.350308	NM_000163	2690	Homo sapiens growth hormone receptor (GHR), mRNA [NM_000163]
PAPSS1	0.3501	NM_005443	9061	Homo sapiens 3'-phosphoadenosine 5'-phosphosulfate synthase 1 (PAPSS1), mRNA [NM_005443]
EED	0.350031	NM_152991	8726	Homo sapiens embryonic ectoderm development (EED), transcript variant 2, mRNA [NM_152991]
FOXL2	0.349961	NM_023067	668	Homo sapiens forkhead box L2 (FOXL2), mRNA [NM_023067]
USP46	0.349487	NM_022832	64854	Homo sapiens ubiquitin specific peptidase 46 (USP46), mRNA [NM_022832]
TUSC2	0.349214	NM_007275	8692	Homo sapiens tumor suppressor candidate 2 (TUSC2), mRNA [NM_007275]
ULK4	0.349171	BC014794	54986	Homo sapiens unc-51-like kinase 4 (C. elegans), mRNA (cDNA clone IMAGE:4343362), complete cds. [BC014794]
MTUS1	0.348866	NM_001001927	57509	Homo sapiens mitochondrial tumor suppressor 1 (MTUS1), nuclear gene encoding mitochondrial protein, transcript variant 3, mRNA [NM_001001927]
STEAP2	0.348256	NM_152999	261729	Homo sapiens six transmembrane epithelial antigen of the prostate 2 (STEAP2), transcript variant 1, mRNA [NM_152999]
TRDMT1	0.347932	NM_004412	NA	Homo sapiens tRNA aspartic acid methyltransferase 1 (TRDMT1), transcript variant a, mRNA [NM_004412]
SETD3	0.347924	NM_032233	84193	Homo sapiens SET domain containing 3 (SETD3), transcript variant 1, mRNA [NM_032233]
NAV3	0.347441	NM_014903	89795	Homo sapiens neuron navigator 3 (NAV3), mRNA [NM_014903]
MYO1A	0.346683	NM_005379	4640	Homo sapiens myosin IA (MYO1A), mRNA [NM_005379]
KNTC1	0.346346	NM_014708	NA	Homo sapiens kinetochore associated 1 (KNTC1), mRNA [NM_014708]
RAB43	0.346333	NM_198490	NA	Homo sapiens RAB43, member RAS oncogene family (RAB43), mRNA [NM_198490]
PSMC6	0.345572	NM_002806	5706	Homo sapiens proteasome (prosome, macropain) 26S subunit, ATPase, 6 (PSMC6), mRNA [NM_002806]
MAN1B1	0.345368	NM_016219	NA	Homo sapiens mannosidase, alpha, class 1B, member 1 (MAN1B1), mRNA [NM_016219]
NOL6	0.345071	NM_022917	65083	Homo sapiens nucleolar protein family 6 (RNA-associated) (NOL6), transcript variant alpha, mRNA [NM_022917]
AKT3	0.344855	NM_181690	10000	Homo sapiens v-akt murine thymoma viral oncogene homolog 3 (protein kinase B, gamma) (AKT3), transcript variant 2, mRNA [NM_181690]
IMMP1L	0.34481	NM_144981	NA	Homo sapiens IMP1 inner mitochondrial membrane peptidase-like (S. cerevisiae) (IMMP1L), mRNA [NM_144981]
TRPV4	0.344269	NM_147204	59341	Homo sapiens transient receptor potential cation channel, subfamily V, member 4 (TRPV4), transcript variant 2, mRNA [NM_147204]
GPM6A	0.343946	NM_201591	2823	Homo sapiens glycoprotein M6A (GPM6A), transcript variant 2, mRNA [NM_201591]
SNTB1	0.343862	AF028828	6641	Homo sapiens Tax interaction protein 43 mRNA, partial cds. [AF028828]
VEGFA	0.343656	NM_003376	NA	Homo sapiens vascular endothelial growth factor A (VEGFA), transcript variant 2, mRNA [NM_003376]
DNM3	0.34329	NM_015569	26052	Homo sapiens dynamin 3 (DNM3), mRNA [NM_015569]
MANSC1	0.342107	NM_018050	54682	Homo sapiens MANSC domain containing 1 (MANSC1), mRNA [NM_018050]
DOCK11	0.342068	NM_144658	139818	Homo sapiens dedicator of cytokinesis 11 (DOCK11), mRNA [NM_144658]
SOCS4	0.34112	NM_199421	122809	Homo sapiens suppressor of cytokine signaling 4 (SOCS4), transcript variant 1, mRNA [NM_199421]
CDC6	0.341088	NM_001254	990	Homo sapiens cell division cycle 6 homolog (S. cerevisiae) (CDC6), mRNA [NM_001254]
WIPF2	0.341003	NM_133264	147179	Homo sapiens WAS/WASL interacting protein family, member 2 (WIPF2), mRNA [NM_133264]
CRIM1	0.340747	NM_016441	51232	Homo sapiens cysteine rich transmembrane BMP regulator 1 (chordin-like) (CRIM1), mRNA [NM_016441]
XRCC1	0.340329	NM_006297	NA	Homo sapiens X-ray repair complementing defective repair in Chinese hamster cells 1 (XRCC1), mRNA [NM_006297]
FBXW7	0.340309	NM_033632	55294	Homo sapiens F-box and WD repeat domain containing 7 (FBXW7), transcript variant 1, mRNA [NM_033632]
LAMP3	0.340175	NM_014398	27074	Homo sapiens lysosomal-associated membrane protein 3 (LAMP3), mRNA [NM_014398]
TRIB3	0.340087	NM_021158	57761	Homo sapiens tribbles homolog 3 (Drosophila) (TRIB3), mRNA [NM_021158]
DYNC2H1	0.339687	NM_001080463	79659	Homo sapiens dynein, cytoplasmic 2, heavy chain 1 (DYNC2H1), mRNA [NM_001080463]
TMEM115	0.339635	NM_007024	11070	Homo sapiens transmembrane protein 115 (TMEM115), mRNA [NM_007024]
BLZF1	0.33953	ENST00000367808	8548	Golgin 45 (Basic leucine zipper nuclear factor 1) (JEM-1) (p45 basic leucine-zipper nuclear factor). [Source:Uniprot/SWISSPROT;Acc:Q9H2G9] [ENST00000367808]
MBOAT2	0.339484	NM_138799	129642	Homo sapiens membrane bound O-acyltransferase domain containing 2 (MBOAT2), mRNA [NM_138799]
DET1	0.339343	NM_017996	55070	Homo sapiens de-etiolated homolog 1 (Arabidopsis) (DET1), mRNA [NM_017996]
ARHGAP22	0.339063	NM_021226	58504	Homo sapiens Rho GTPase activating protein 22 (ARHGAP22), mRNA [NM_021226]
RASD1	0.338794	NM_016084	51655	Homo sapiens RAS, dexamethasone-induced 1 (RASD1), mRNA [NM_016084]
TMEM161B	0.338322	NM_153354	153396	Homo sapiens transmembrane protein 161B (TMEM161B), mRNA [NM_153354]
ALDH4A1	0.33831	NM_003748	8659	Homo sapiens aldehyde dehydrogenase 4 family, member A1 (ALDH4A1), nuclear gene encoding mitochondrial protein, transcript variant P5CDhL, mRNA [NM_003748]
CCDC12	0.338243	NM_144716	151903	Homo sapiens coiled-coil domain containing 12 (CCDC12), mRNA [NM_144716]
METRNL	0.338074	NM_001004431	284207	Homo sapiens meteorin, glial cell differentiation regulator-like (METRNL), mRNA [NM_001004431]
MANBA	0.338066	NM_005908	4126	Homo sapiens mannosidase, beta A, lysosomal (MANBA), mRNA [NM_005908]
CTPS	0.337976	NM_001905	NA	Homo sapiens CTP synthase (CTPS), mRNA [NM_001905]
AXL	0.337857	NM_021913	558	Homo sapiens AXL receptor tyrosine kinase (AXL), transcript variant 1, mRNA [NM_021913]
NMT1	0.337787	NM_021079	4836	Homo sapiens N-myristoyltransferase 1 (NMT1), mRNA [NM_021079]
ERBB4	0.337681	NM_005235	2066	Homo sapiens v-erb-a erythroblastic leukemia viral oncogene homolog 4 (avian) (ERBB4), transcript variant JM-a/CVT-1, mRNA [NM_005235]
RAVER1	0.337648	NM_133452	125950	Homo sapiens ribonucleoprotein, PTB-binding 1 (RAVER1), mRNA [NM_133452]
HN1	0.337461	NM_001002033	51155	Homo sapiens hematological and neurological expressed 1 (HN1), transcript variant 3, mRNA [NM_001002033]
MYST2	0.337194	NM_007067	11143	Homo sapiens MYST histone acetyltransferase 2 (MYST2), mRNA [NM_007067]
KREMEN2	0.337192	NM_172229	79412	Homo sapiens kringle containing transmembrane protein 2 (KREMEN2), transcript variant 4, mRNA [NM_172229]
MGRN1	0.337159	NM_015246	23295	Homo sapiens mahogunin, ring finger 1 (MGRN1), mRNA [NM_015246]
HPDL	0.337152	NM_032756	84842	Homo sapiens 4-hydroxyphenylpyruvate dioxygenase-like (HPDL), mRNA [NM_032756]
MEGF6	0.336864	NM_001409	1953	Homo sapiens multiple EGF-like-domains 6 (MEGF6), mRNA [NM_001409]
SHANK2	0.336787	NM_012309	22941	Homo sapiens SH3 and multiple ankyrin repeat domains 2 (SHANK2), transcript variant 1, mRNA [NM_012309]
ST6GAL1	0.336697	NM_173216	6480	Homo sapiens ST6 beta-galactosamide alpha-2,6-sialyltranferase 1 (ST6GAL1), transcript variant 1, mRNA [NM_173216]
USP14	0.336539	AK098497	9097	Homo sapiens cDNA FLJ25631 fis, clone STM03742. [AK098497]
FHIT	0.335979	NM_002012	2272	Homo sapiens fragile histidine triad gene (FHIT), mRNA [NM_002012]
IL1R2	0.335752	NM_004633	7850	Homo sapiens interleukin 1 receptor, type II (IL1R2), transcript variant 1, mRNA [NM_004633]
STAMBPL1	0.335307	NM_020799	57559	Homo sapiens STAM binding protein-like 1 (STAMBPL1), mRNA [NM_020799]
EIF2C4	0.334609	NM_017629	192670	Homo sapiens eukaryotic translation initiation factor 2C, 4 (EIF2C4), mRNA [NM_017629]
EYA2	0.334255	NM_172113	2139	Homo sapiens eyes absent homolog 2 (Drosophila) (EYA2), transcript variant 2, mRNA [NM_172113]
HOOK1	0.333777	NM_015888	NA	Homo sapiens hook homolog 1 (Drosophila) (HOOK1), mRNA [NM_015888]
CTSF	0.333082	NM_003793	8722	Homo sapiens cathepsin F (CTSF), mRNA [NM_003793]
GALK2	0.332744	NM_001001556	2585	Homo sapiens galactokinase 2 (GALK2), transcript variant 2, mRNA [NM_001001556]
MDFI	0.33263	NM_005586	4188	Homo sapiens MyoD family inhibitor (MDFI), mRNA [NM_005586]
RBL1	0.332561	NM_002895	5933	Homo sapiens retinoblastoma-like 1 (p107) (RBL1), transcript variant 1, mRNA [NM_002895]
NUBPL	0.332374	NM_025152	80224	Homo sapiens nucleotide binding protein-like (NUBPL), mRNA [NM_025152]
DOCK4	0.332327	NM_014705	9732	Homo sapiens dedicator of cytokinesis 4 (DOCK4), mRNA [NM_014705]
KIN	0.332181	NM_012311	22944	Homo sapiens KIN, antigenic determinant of recA protein homolog (mouse) (KIN), mRNA [NM_012311]
CCT2	0.332158	NM_006431	10576	Homo sapiens chaperonin containing TCP1, subunit 2 (beta) (CCT2), mRNA [NM_006431]
DYNC2LI1	0.33203	NM_015522	51626	Homo sapiens dynein, cytoplasmic 2, light intermediate chain 1 (DYNC2LI1), transcript variant 2, mRNA [NM_015522]
CERK	0.331793	NM_022766	64781	Homo sapiens ceramide kinase (CERK), transcript variant 1, mRNA [NM_022766]
RARA	0.331644	NM_000964	5914	Homo sapiens retinoic acid receptor, alpha (RARA), transcript variant 1, mRNA [NM_000964]
SDSL	0.331567	NM_138432	113675	Homo sapiens serine dehydratase-like (SDSL), mRNA [NM_138432]
FRAS1	0.331314	AL831853	80144	Homo sapiens mRNA; cDNA DKFZp761C1517 (from clone DKFZp761C1517). [AL831853]
CROCC	0.331292	NM_014675	9696	Homo sapiens ciliary rootlet coiled-coil, rootletin (CROCC), mRNA [NM_014675]
TTC25	0.331142	NM_031421	NA	Homo sapiens tetratricopeptide repeat domain 25 (TTC25), mRNA [NM_031421]
RG9MTD2	0.331067	NM_152292	93587	Homo sapiens RNA (guanine-9-) methyltransferase domain containing 2 (RG9MTD2), mRNA [NM_152292]
ABAT	0.330983	NM_020686	18	Homo sapiens 4-aminobutyrate aminotransferase (ABAT), nuclear gene encoding mitochondrial protein, transcript variant 1, mRNA [NM_020686]
SOX15	0.330965	NM_006942	6665	Homo sapiens SRY (sex determining region Y)-box 15 (SOX15), mRNA [NM_006942]
HP1BP3	0.330895	NM_016287	50809	Homo sapiens heterochromatin protein 1, binding protein 3 (HP1BP3), mRNA [NM_016287]
EFNA5	0.33072	NM_001962	1946	Homo sapiens ephrin-A5 (EFNA5), mRNA [NM_001962]
KCNJ15	0.330533	NM_170736	3772	Homo sapiens potassium inwardly-rectifying channel, subfamily J, member 15 (KCNJ15), transcript variant 1, mRNA [NM_170736]
RPL22	0.330268	NM_000983	NA	Homo sapiens ribosomal protein L22 (RPL22), mRNA [NM_000983]
INPP5F	0.330194	NM_014937	22876	Homo sapiens inositol polyphosphate-5-phosphatase F (INPP5F), transcript variant 1, mRNA [NM_014937]
GALNT5	0.330014	NM_014568	NA	Homo sapiens UDP-N-acetyl-alpha-D-galactosamine:polypeptide N-acetylgalactosaminyltransferase 5 (GalNAc-T5) (GALNT5), mRNA [NM_014568]
PIK3IP1	0.330013	NM_052880	113791	Homo sapiens HGFL gene (MGC17330), mRNA [NM_052880]
FDPS	0.32947	NM_002004	2224	Homo sapiens farnesyl diphosphate synthase (farnesyl pyrophosphate synthetase, dimethylallyltranstransferase, geranyltranstransferase) (FDPS), mRNA [NM_002004]
ICK	0.329378	NM_016513	22858	Homo sapiens intestinal cell (MAK-like) kinase (ICK), transcript variant 2, mRNA [NM_016513]
ADPGK	0.328995	NM_031284	83440	Homo sapiens ADP-dependent glucokinase (ADPGK), mRNA [NM_031284]
B3GALT4	0.328808	NM_003782	NA	Homo sapiens UDP-Gal:betaGlcNAc beta 1,3-galactosyltransferase, polypeptide 4 (B3GALT4), mRNA [NM_003782]
LOR	0.328745	NM_000427	4014	Homo sapiens loricrin (LOR), mRNA [NM_000427]
OPA1	0.328702	NM_130837	4976	Homo sapiens optic atrophy 1 (autosomal dominant) (OPA1), nuclear gene encoding mitochondrial protein, transcript variant 8, mRNA [NM_130837]
ZCCHC2	0.328171	ENST00000269499	NA	Zinc finger CCHC domain-containing protein 2 (Fragment). [Source:Uniprot/SWISSPROT;Acc:Q9C0B9] [ENST00000269499]
RBM25	0.327552	NM_021239	58517	Homo sapiens RNA binding motif protein 25 (RBM25), mRNA [NM_021239]
TSFM	0.327369	NM_005726	10102	Homo sapiens Ts translation elongation factor, mitochondrial (TSFM), mRNA [NM_005726]
EDC3	0.327204	NM_025083	80153	Homo sapiens enhancer of mRNA decapping 3 homolog (S. cerevisiae) (EDC3), mRNA [NM_025083]
GARS	0.327121	NM_002047	NA	Homo sapiens glycyl-tRNA synthetase (GARS), mRNA [NM_002047]
GAS8	0.326838	NM_001481	NA	Homo sapiens growth arrest-specific 8 (GAS8), mRNA [NM_001481]
COX4I1	0.326235	NM_001861	NA	Homo sapiens cytochrome c oxidase subunit IV isoform 1 (COX4I1), mRNA [NM_001861]
MYB	0.326216	NM_005375	4602	Homo sapiens v-myb myeloblastosis viral oncogene homolog (avian) (MYB), mRNA [NM_005375]
TAF11	0.326171	NM_005643	6882	Homo sapiens TAF11 RNA polymerase II, TATA box binding protein (TBP)-associated factor, 28kDa (TAF11), mRNA [NM_005643]
ALDH1L2	0.325633	CR749561	160428	Homo sapiens mRNA; cDNA DKFZp686A16126 (from clone DKFZp686A16126). [CR749561]
PRKCZ	0.325328	NM_002744	5590	Homo sapiens protein kinase C, zeta (PRKCZ), transcript variant 1, mRNA [NM_002744]
INSIG2	0.325127	NM_016133	NA	Homo sapiens insulin induced gene 2 (INSIG2), mRNA [NM_016133]
ASB16	0.325041	NM_080863	92591	Homo sapiens ankyrin repeat and SOCS box-containing 16 (ASB16), mRNA [NM_080863]
NMD3	0.325002	NM_015938	51068	Homo sapiens NMD3 homolog (S. cerevisiae) (NMD3), mRNA [NM_015938]
SDK2	0.324653	NM_019064	54549	Homo sapiens sidekick homolog 2 (chicken) (SDK2), mRNA [NM_019064]
NUP107	0.324625	NM_020401	57122	Homo sapiens nucleoporin 107kDa (NUP107), mRNA [NM_020401]
CD63	0.323983	NM_001780	967	Homo sapiens CD63 molecule (CD63), transcript variant 1, mRNA [NM_001780]
RNPEP	0.323891	NM_020216	NA	Homo sapiens arginyl aminopeptidase (aminopeptidase B) (RNPEP), mRNA [NM_020216]
MYO18A	0.323844	NM_078471	399687	Homo sapiens myosin XVIIIA (MYO18A), transcript variant 1, mRNA [NM_078471]
HIST1H1B	0.323826	NM_005322	3009	Homo sapiens histone cluster 1, H1b (HIST1H1B), mRNA [NM_005322]
SH3BP5	0.323374	NM_004844	9467	Homo sapiens SH3-domain binding protein 5 (BTK-associated) (SH3BP5), transcript variant 1, mRNA [NM_004844]
BCAP29	0.323068	AF126020	NA	Homo sapiens B-cell receptor-associated protein BAP29 mRNA, complete cds. [AF126020]
RFX3	0.322891	NM_134428	5991	Homo sapiens regulatory factor X, 3 (influences HLA class II expression) (RFX3), transcript variant 2, mRNA [NM_134428]
SMG6	0.322781	NM_017575	23293	Homo sapiens Smg-6 homolog, nonsense mediated mRNA decay factor (C. elegans) (SMG6), mRNA [NM_017575]
NFKBIE	0.322518	NM_004556	4794	Homo sapiens nuclear factor of kappa light polypeptide gene enhancer in B-cells inhibitor, epsilon (NFKBIE), mRNA [NM_004556]
EPHA2	0.322371	NM_004431	NA	Homo sapiens EPH receptor A2 (EPHA2), mRNA [NM_004431]
SCT	0.322099	NM_021920	6343	Homo sapiens secretin (SCT), mRNA [NM_021920]
SFMBT1	0.32204	NM_001005159	51460	Homo sapiens Scm-like with four mbt domains 1 (SFMBT1), transcript variant 1, mRNA [NM_001005159]
CCDC21	0.321814	NM_022778	64793	Homo sapiens coiled-coil domain containing 21 (CCDC21), mRNA [NM_022778]
KCNIP3	0.321788	NM_013434	30818	Homo sapiens Kv channel interacting protein 3, calsenilin (KCNIP3), transcript variant 1, mRNA [NM_013434]
ARID5A	0.321582	NM_006673	10865	Homo sapiens AT rich interactive domain 5A (MRF1-like) (ARID5A), transcript variant 2, mRNA [NM_006673]
ATIC	0.320689	NM_004044	471	Homo sapiens 5-aminoimidazole-4-carboxamide ribonucleotide formyltransferase/IMP cyclohydrolase (ATIC), mRNA [NM_004044]
GLCCI1	0.320511	NM_138426	113263	Homo sapiens glucocorticoid induced transcript 1 (GLCCI1), mRNA [NM_138426]
MMP7	0.320444	NM_002423	4316	Homo sapiens matrix metallopeptidase 7 (matrilysin, uterine) (MMP7), mRNA [NM_002423]
BLCAP	0.32016	NM_006698	10904	Homo sapiens bladder cancer associated protein (BLCAP), mRNA [NM_006698]
LANCL3	0.319898	NM_198511	347404	Homo sapiens LanC lantibiotic synthetase component C-like 3 (bacterial) (LANCL3), mRNA [NM_198511]
MTMR11	0.319821	BC094756	10903	Homo sapiens myotubularin related protein 11, mRNA (cDNA clone IMAGE:30349334), complete cds. [BC094756]
RBM34	0.31917	NM_015014	23029	Homo sapiens RNA binding motif protein 34 (RBM34), mRNA [NM_015014]
ZDHHC9	0.318992	NM_016032	51114	Homo sapiens zinc finger, DHHC-type containing 9 (ZDHHC9), transcript variant 1, mRNA [NM_016032]
LARS	0.318888	NM_020117	NA	Homo sapiens leucyl-tRNA synthetase (LARS), mRNA [NM_020117]
CUTC	0.318887	NM_015960	51076	Homo sapiens cutC copper transporter homolog (E. coli) (CUTC), mRNA [NM_015960]
FAM129A	0.318713	NM_052966	116496	Homo sapiens family with sequence similarity 129, member A (FAM129A), transcript variant 2, mRNA [NM_052966]
NMRAL1	0.318234	NM_020677	NA	Homo sapiens NmrA-like family domain containing 1 (NMRAL1), mRNA [NM_020677]
LIPG	0.318005	NM_006033	9388	Homo sapiens lipase, endothelial (LIPG), mRNA [NM_006033]
NISCH	0.317626	NM_007184	11188	Homo sapiens nischarin (NISCH), mRNA [NM_007184]
DBN1	0.317423	NM_080881	1627	Homo sapiens drebrin 1 (DBN1), transcript variant 2, mRNA [NM_080881]
PDE6D	0.317177	NM_002601	5147	Homo sapiens phosphodiesterase 6D, cGMP-specific, rod, delta (PDE6D), mRNA [NM_002601]
DTWD1	0.31703	NM_020234	56986	Homo sapiens DTW domain containing 1 (DTWD1), mRNA [NM_020234]
NME6	0.316578	NM_005793	10201	Homo sapiens non-metastatic cells 6, protein expressed in (nucleoside-diphosphate kinase) (NME6), mRNA [NM_005793]
DNAJA1	0.316576	NM_001539	3301	Homo sapiens DnaJ (Hsp40) homolog, subfamily A, member 1 (DNAJA1), mRNA [NM_001539]
PARP2	0.316473	NM_005484	10038	Homo sapiens poly (ADP-ribose) polymerase family, member 2 (PARP2), transcript variant 1, mRNA [NM_005484]
TBC1D9B	0.316133	NM_198868	51149	Homo sapiens TBC1 domain family, member 9B (with GRAM domain) (TBC1D9B), transcript variant 1, mRNA [NM_198868]
MMACHC	0.316017	AK098537	NA	Homo sapiens cDNA FLJ25671 fis, clone TST03755. [AK098537]
HIST1H1A	0.315807	NM_005325	3024	Homo sapiens histone cluster 1, H1a (HIST1H1A), mRNA [NM_005325]
NSMCE1	0.315807	NM_145080	NA	Homo sapiens non-SMC element 1 homolog (S. cerevisiae) (NSMCE1), mRNA [NM_145080]
CYFIP2	0.315546	NM_014376	26999	Homo sapiens cytoplasmic FMR1 interacting protein 2 (CYFIP2), transcript variant 3, mRNA [NM_014376]
SLC46A1	0.315475	NM_080669	113235	Homo sapiens proton-coupled folate transporter (PCFT), mRNA [NM_080669]
CCDC76	0.315353	NM_019083	54482	Homo sapiens coiled-coil domain containing 76 (CCDC76), mRNA [NM_019083]
ACACA	0.315247	NM_198839	NA	Homo sapiens acetyl-Coenzyme A carboxylase alpha (ACACA), transcript variant 2, mRNA [NM_198839]
RANBP3	0.315229	NM_003624	8498	Homo sapiens RAN binding protein 3 (RANBP3), transcript variant RANBP3-a, mRNA [NM_003624]
PAPSS2	0.315149	NM_001015880	NA	Homo sapiens 3'-phosphoadenosine 5'-phosphosulfate synthase 2 (PAPSS2), transcript variant 2, mRNA [NM_001015880]
TMUB2	0.314921	NM_177441	79089	Homo sapiens transmembrane and ubiquitin-like domain containing 2 (TMUB2), transcript variant 2, mRNA [NM_177441]
GABPB2	0.314906	NM_002041	2553	Homo sapiens GA binding protein transcription factor, beta subunit 2 (GABPB2), transcript variant gamma-1, mRNA [NM_002041]
ABCE1	0.314858	NM_002940	6059	Homo sapiens ATP-binding cassette, sub-family E (OABP), member 1 (ABCE1), transcript variant 1, mRNA [NM_002940]
KAZALD1	0.314776	NM_030929	81621	Homo sapiens Kazal-type serine peptidase inhibitor domain 1 (KAZALD1), mRNA [NM_030929]
DDX54	0.314581	NM_024072	79039	Homo sapiens DEAD (Asp-Glu-Ala-Asp) box polypeptide 54 (DDX54), mRNA [NM_024072]
SLC7A7	0.314511	NM_003982	9056	Homo sapiens solute carrier family 7 (cationic amino acid transporter, y+ system), member 7 (SLC7A7), mRNA [NM_003982]
ATP6V0A2	0.314253	NM_012463	23545	Homo sapiens ATPase, H+ transporting, lysosomal V0 subunit a2 (ATP6V0A2), mRNA [NM_012463]
SLC16A7	0.314187	NM_004731	9194	Homo sapiens solute carrier family 16, member 7 (monocarboxylic acid transporter 2) (SLC16A7), mRNA [NM_004731]
GTF2E2	0.313689	NM_002095	NA	Homo sapiens general transcription factor IIE, polypeptide 2, beta 34kDa (GTF2E2), mRNA [NM_002095]
N4BP3	0.313562	NM_015111	23138	Homo sapiens Nedd4 binding protein 3 (N4BP3), mRNA [NM_015111]
SPRYD4	0.313383	ENST00000338146	283377	SPRY domain-containing protein 4. [Source:Uniprot/SWISSPROT;Acc:Q8WW59] [ENST00000338146]
BIRC3	0.313287	NM_001165	330	Homo sapiens baculoviral IAP repeat-containing 3 (BIRC3), transcript variant 1, mRNA [NM_001165]
KLHL25	0.313225	NM_022480	64410	Homo sapiens kelch-like 25 (Drosophila) (KLHL25), mRNA [NM_022480]
TLX2	0.313187	NM_016170	3196	Homo sapiens T-cell leukemia homeobox 2 (TLX2), mRNA [NM_016170]
USP25	0.312883	NM_013396	29761	Homo sapiens ubiquitin specific peptidase 25 (USP25), mRNA [NM_013396]
SEC63	0.312674	NM_007214	11231	Homo sapiens SEC63 homolog (S. cerevisiae) (SEC63), mRNA [NM_007214]
PTGS1	0.31267	NM_000962	5742	Homo sapiens prostaglandin-endoperoxide synthase 1 (prostaglandin G/H synthase and cyclooxygenase) (PTGS1), transcript variant 1, mRNA [NM_000962]
PSMC5	0.312464	NM_002805	NA	Homo sapiens proteasome (prosome, macropain) 26S subunit, ATPase, 5 (PSMC5), mRNA [NM_002805]
EGR1	0.31245	NM_001964	1958	Homo sapiens early growth response 1 (EGR1), mRNA [NM_001964]
BET1	0.312443	NM_005868	10282	Homo sapiens BET1 homolog (S. cerevisiae) (BET1), mRNA [NM_005868]
CLASP2	0.312121	NM_015097	23122	Homo sapiens cytoplasmic linker associated protein 2 (CLASP2), mRNA [NM_015097]
ADCY9	0.312072	NM_001116	115	Homo sapiens adenylate cyclase 9 (ADCY9), mRNA [NM_001116]
SH3PXD2B	0.311741	NM_001017995	285590	Homo sapiens SH3 and PX domains 2B (SH3PXD2B), mRNA [NM_001017995]
ALG1	0.311675	NM_019109	NA	Homo sapiens asparagine-linked glycosylation 1 homolog (S. cerevisiae, beta-1,4-mannosyltransferase) (ALG1), mRNA [NM_019109]
FAAH	0.311629	NM_001441	NA	Homo sapiens fatty acid amide hydrolase (FAAH), mRNA [NM_001441]
ST3GAL1	0.310912	NM_003033	6482	Homo sapiens ST3 beta-galactoside alpha-2,3-sialyltransferase 1 (ST3GAL1), transcript variant 1, mRNA [NM_003033]
ARMC6	0.310589	NM_033415	93436	Homo sapiens armadillo repeat containing 6 (ARMC6), mRNA [NM_033415]
UCP2	0.310375	NM_003355	7351	Homo sapiens uncoupling protein 2 (mitochondrial, proton carrier) (UCP2), nuclear gene encoding mitochondrial protein, mRNA [NM_003355]
LHFPL2	0.310374	NM_005779	10184	Homo sapiens lipoma HMGIC fusion partner-like 2 (LHFPL2), mRNA [NM_005779]
NDST2	0.310204	NM_003635	8509	Homo sapiens N-deacetylase/N-sulfotransferase (heparan glucosaminyl) 2 (NDST2), mRNA [NM_003635]
ANXA1	0.310179	NM_000700	301	Homo sapiens annexin A1 (ANXA1), mRNA [NM_000700]
CSF2RB	0.310132	NM_000395	1439	Homo sapiens colony stimulating factor 2 receptor, beta, low-affinity (granulocyte-macrophage) (CSF2RB), mRNA [NM_000395]
PDCD4	0.310131	NM_145341	27250	Homo sapiens programmed cell death 4 (neoplastic transformation inhibitor) (PDCD4), transcript variant 2, mRNA [NM_145341]
CMTM3	0.309509	NM_144601	123920	Homo sapiens CKLF-like MARVEL transmembrane domain containing 3 (CMTM3), transcript variant 1, mRNA [NM_144601]
KLF6	0.308432	NM_001300	1316	Homo sapiens Kruppel-like factor 6 (KLF6), transcript variant 2, mRNA [NM_001300]
CD40	0.308391	NM_001250	958	Homo sapiens CD40 molecule, TNF receptor superfamily member 5 (CD40), transcript variant 1, mRNA [NM_001250]
ZBTB44	0.30838	NM_014155	NA	Homo sapiens zinc finger and BTB domain containing 44 (ZBTB44), mRNA [NM_014155]
TMF1	0.308343	NM_007114	NA	Homo sapiens TATA element modulatory factor 1 (TMF1), mRNA [NM_007114]
SUMF1	0.308205	NM_182760	285362	Homo sapiens sulfatase modifying factor 1 (SUMF1), mRNA [NM_182760]
CLSTN2	0.308071	NM_022131	64084	Homo sapiens calsyntenin 2 (CLSTN2), mRNA [NM_022131]
MFSD11	0.307984	NM_024311	79157	Homo sapiens major facilitator superfamily domain containing 11 (MFSD11), mRNA [NM_024311]
TKT	0.30798	NM_001064	7086	Homo sapiens transketolase (Wernicke-Korsakoff syndrome) (TKT), mRNA [NM_001064]
FDXR	0.307754	NM_024417	2232	Homo sapiens ferredoxin reductase (FDXR), nuclear gene encoding mitochondrial protein, transcript variant 1, mRNA [NM_024417]
CCDC25	0.3076	NM_018246	55246	Homo sapiens coiled-coil domain containing 25 (CCDC25), mRNA [NM_018246]
CNDP2	0.306972	NM_018235	55748	Homo sapiens CNDP dipeptidase 2 (metallopeptidase M20 family) (CNDP2), mRNA [NM_018235]
ATAD1	0.306917	NM_032810	84896	Homo sapiens ATPase family, AAA domain containing 1 (ATAD1), mRNA [NM_032810]
RAB5B	0.30667	X54871	NA	H.sapiens mRNA for ras-related protein Rab5b. [X54871]
HR	0.30647	NM_005144	55806	Homo sapiens hairless homolog (mouse) (HR), transcript variant 1, mRNA [NM_005144]
RWDD4A	0.306437	NM_152682	201965	Homo sapiens RWD domain containing 4A (RWDD4A), mRNA [NM_152682]
ACSL1	0.306299	NM_001995	NA	Homo sapiens acyl-CoA synthetase long-chain family member 1 (ACSL1), mRNA [NM_001995]
SMNDC1	0.306076	NM_005871	10285	Homo sapiens survival motor neuron domain containing 1 (SMNDC1), mRNA [NM_005871]
CCDC136	0.306062	NM_022742	64753	Homo sapiens hypothetical protein DKFZp434G156 (NAG6), mRNA [NM_022742]
RAB26	0.306023	NM_014353	25837	Homo sapiens RAB26, member RAS oncogene family (RAB26), mRNA [NM_014353]
RPL37	0.304755	NM_000997	NA	Homo sapiens ribosomal protein L37 (RPL37), mRNA [NM_000997]
CORO1A	0.304636	NM_007074	11151	Homo sapiens coronin, actin binding protein, 1A (CORO1A), mRNA [NM_007074]
LIMD2	0.304606	NM_030576	80774	Homo sapiens LIM domain containing 2 (LIMD2), mRNA [NM_030576]
MT3	0.304511	NM_005954	4504	Homo sapiens metallothionein 3 (MT3), mRNA [NM_005954]
SEC22A	0.3044	NM_012430	26984	Homo sapiens SEC22 vesicle trafficking protein homolog A (S. cerevisiae) (SEC22A), mRNA [NM_012430]
ARID3B	0.304344	NM_006465	10620	Homo sapiens AT rich interactive domain 3B (BRIGHT-like) (ARID3B), mRNA [NM_006465]
ETS1	0.303776	NM_005238	2113	Homo sapiens v-ets erythroblastosis virus E26 oncogene homolog 1 (avian) (ETS1), mRNA [NM_005238]
VDR	0.303479	NM_001017535	7421	Homo sapiens vitamin D (1,25- dihydroxyvitamin D3) receptor (VDR), transcript variant 2, mRNA [NM_001017535]
MTRR	0.303135	NM_024010	NA	Homo sapiens 5-methyltetrahydrofolate-homocysteine methyltransferase reductase (MTRR), transcript variant 2, mRNA [NM_024010]
IARS	0.303123	NM_013417	3376	Homo sapiens isoleucyl-tRNA synthetase (IARS), transcript variant long, mRNA [NM_013417]
DIP2B	0.30293	NM_173602	57609	Homo sapiens DIP2 disco-interacting protein 2 homolog B (Drosophila) (DIP2B), mRNA [NM_173602]
ACO2	0.302927	NM_001098	50	Homo sapiens aconitase 2, mitochondrial (ACO2), nuclear gene encoding mitochondrial protein, mRNA [NM_001098]
SBNO2	0.302064	NM_014963	22904	Homo sapiens strawberry notch homolog 2 (Drosophila) (SBNO2), mRNA [NM_014963]
LRRC58	0.30206	ENST00000295628	116064	Leucine-rich repeat-containing protein 58 (Fragment). [Source:Uniprot/SPTREMBL;Acc:Q96CX6] [ENST00000295628]
SEC31B	0.30199	NM_015490	25956	Homo sapiens SEC31 homolog B (S. cerevisiae) (SEC31B), mRNA [NM_015490]
GOLT1A	0.30177	NM_198447	NA	Homo sapiens golgi transport 1 homolog A (S. cerevisiae) (GOLT1A), mRNA [NM_198447]
FIGNL1	0.301501	NM_022116	63979	Homo sapiens fidgetin-like 1 (FIGNL1), transcript variant 2, mRNA [NM_022116]
TRIM41	0.301339	NM_033549	90933	Homo sapiens tripartite motif-containing 41 (TRIM41), transcript variant 1, mRNA [NM_033549]
INPP4B	0.301216	NM_003866	8821	Homo sapiens inositol polyphosphate-4-phosphatase, type II, 105kDa (INPP4B), mRNA [NM_003866]
ZMYND19	0.300947	NM_138462	116225	Homo sapiens zinc finger, MYND-type containing 19 (ZMYND19), mRNA [NM_138462]
POLA1	0.300461	NM_016937	5422	Homo sapiens polymerase (DNA directed), alpha 1 (POLA1), mRNA [NM_016937]
METAP1	0.300441	NM_015143	23173	Homo sapiens methionyl aminopeptidase 1 (METAP1), mRNA [NM_015143]
MCM9	0.300314	NM_153255	254394	Homo sapiens minichromosome maintenance deficient domain containing 1 (MCMDC1), mRNA [NM_153255]
ZFP161	0.300313	NM_003409	7541	Homo sapiens zinc finger protein 161 homolog (mouse) (ZFP161), mRNA [NM_003409]
SIL1	0.300273	NM_022464	64374	Homo sapiens SIL1 homolog, endoplasmic reticulum chaperone (S. cerevisiae) (SIL1), transcript variant 2, mRNA [NM_022464]
PLOD1	0.300141	NM_000302	5351	Homo sapiens procollagen-lysine 1, 2-oxoglutarate 5-dioxygenase 1 (PLOD1), mRNA [NM_000302]
MLF1	0.300052	NM_022443	4291	Homo sapiens myeloid leukemia factor 1 (MLF1), mRNA [NM_022443]
DAND5	0.299879	NM_152654	199699	Homo sapiens DAN domain family, member 5 (DAND5), mRNA [NM_152654]
CEPT1	0.299721	NM_001007794	10390	Homo sapiens choline/ethanolamine phosphotransferase 1 (CEPT1), transcript variant 2, mRNA [NM_001007794]
SEC61A1	0.299632	NM_013336	29927	Homo sapiens Sec61 alpha 1 subunit (S. cerevisiae) (SEC61A1), mRNA [NM_013336]
SYNGR3	0.299358	NM_004209	9143	Homo sapiens synaptogyrin 3 (SYNGR3), mRNA [NM_004209]
TMEM57	0.299155	NM_018202	55219	Homo sapiens transmembrane protein 57 (TMEM57), mRNA [NM_018202]
RHOBTB3	0.299154	NM_014899	22836	Homo sapiens Rho-related BTB domain containing 3 (RHOBTB3), mRNA [NM_014899]
ARID5B	0.298691	NM_032199	84159	Homo sapiens AT rich interactive domain 5B (MRF1-like) (ARID5B), mRNA [NM_032199]
ENAH	0.298244	NM_018212	55740	Homo sapiens enabled homolog (Drosophila) (ENAH), transcript variant 2, mRNA [NM_018212]
KHDRBS1	0.297959	NM_006559	10657	Homo sapiens KH domain containing, RNA binding, signal transduction associated 1 (KHDRBS1), mRNA [NM_006559]
AGPS	0.297947	NM_003659	8540	Homo sapiens alkylglycerone phosphate synthase (AGPS), mRNA [NM_003659]
GMEB1	0.297613	NM_006582	10691	Homo sapiens glucocorticoid modulatory element binding protein 1 (GMEB1), transcript variant 1, mRNA [NM_006582]
TMEM53	0.29755	NM_024587	79639	Homo sapiens transmembrane protein 53 (TMEM53), mRNA [NM_024587]
ENOX2	0.297433	NM_182314	NA	Homo sapiens cytosolic ovarian carcinoma antigen 1 (COVA1), transcript variant 2, mRNA [NM_182314]
TPK1	0.297032	NM_022445	27010	Homo sapiens thiamin pyrophosphokinase 1 (TPK1), transcript variant 1, mRNA [NM_022445]
OSBPL5	0.296264	NM_020896	114879	Homo sapiens oxysterol binding protein-like 5 (OSBPL5), transcript variant 1, mRNA [NM_020896]
THUMPD1	0.296193	NM_017736	55623	Homo sapiens THUMP domain containing 1 (THUMPD1), mRNA [NM_017736]
CAMK1D	0.29585	NM_020397	57118	Homo sapiens calcium/calmodulin-dependent protein kinase ID (CAMK1D), transcript variant 1, mRNA [NM_020397]
ZCCHC14	0.295764	NM_015144	23174	Homo sapiens zinc finger, CCHC domain containing 14 (ZCCHC14), mRNA [NM_015144]
LZTFL1	0.295731	NM_020347	54585	Homo sapiens leucine zipper transcription factor-like 1 (LZTFL1), mRNA [NM_020347]
MKRN2	0.295695	NM_014160	23609	Homo sapiens makorin, ring finger protein, 2 (MKRN2), mRNA [NM_014160]
TAF13	0.295641	NM_005645	6884	Homo sapiens TAF13 RNA polymerase II, TATA box binding protein (TBP)-associated factor, 18kDa (TAF13), mRNA [NM_005645]
FNDC3B	0.295349	NM_022763	64778	Homo sapiens fibronectin type III domain containing 3B (FNDC3B), mRNA [NM_022763]
NOL7	0.295277	NM_016167	NA	Homo sapiens nucleolar protein 7, 27kDa (NOL7), mRNA [NM_016167]
CPSF4	0.294991	NM_006693	10898	Homo sapiens cleavage and polyadenylation specific factor 4, 30kDa (CPSF4), transcript variant 1, mRNA [NM_006693]
MPP1	0.294645	NM_002436	4354	Homo sapiens membrane protein, palmitoylated 1, 55kDa (MPP1), mRNA [NM_002436]
EFCAB4A	0.294523	NM_173584	283229	Homo sapiens EF-hand calcium binding domain 4A (EFCAB4A), mRNA [NM_173584]
RNH1	0.293873	NM_002939	6050	Homo sapiens ribonuclease/angiogenin inhibitor 1 (RNH1), transcript variant 1, mRNA [NM_002939]
BDNF	0.293704	NM_170735	627	Homo sapiens brain-derived neurotrophic factor (BDNF), transcript variant 1, mRNA [NM_170735]
PHC2	0.293656	NM_198040	1912	Homo sapiens polyhomeotic homolog 2 (Drosophila) (PHC2), transcript variant 1, mRNA [NM_198040]
NFE2	0.293598	NM_006163	4778	Homo sapiens nuclear factor (erythroid-derived 2), 45kDa (NFE2), mRNA [NM_006163]
ERN1	0.293473	NM_001433	2081	Homo sapiens endoplasmic reticulum to nucleus signalling 1 (ERN1), transcript variant 1, mRNA [NM_001433]
GMPR2	0.293417	NM_001002000	51292	Homo sapiens guanosine monophosphate reductase 2 (GMPR2), transcript variant 2, mRNA [NM_001002000]
SNTA1	0.293207	NM_003098	6640	Homo sapiens syntrophin, alpha 1 (dystrophin-associated protein A1, 59kDa, acidic component) (SNTA1), mRNA [NM_003098]
SLC39A7	0.293165	NM_006979	7922	Homo sapiens solute carrier family 39 (zinc transporter), member 7 (SLC39A7), transcript variant 1, mRNA [NM_006979]
BUB1B	0.29315	NM_001211	701	Homo sapiens BUB1 budding uninhibited by benzimidazoles 1 homolog beta (yeast) (BUB1B), mRNA [NM_001211]
ZCCHC4	0.292919	AY629351	29063	Homo sapiens DHHC domain-containing zinc finger protein mRNA, complete cds. [AY629351]
CSK	0.292617	NM_004383	1445	Homo sapiens c-src tyrosine kinase (CSK), mRNA [NM_004383]
SPON2	0.292415	NM_012445	10417	Homo sapiens spondin 2, extracellular matrix protein (SPON2), mRNA [NM_012445]
ZC3H6	0.292353	NM_198581	376940	Homo sapiens zinc finger CCCH-type containing 6 (ZC3H6), mRNA [NM_198581]
TTBK2	0.292341	NM_173500	146057	Homo sapiens tau tubulin kinase 2 (TTBK2), mRNA [NM_173500]
EXOSC4	0.292242	NM_019037	54512	Homo sapiens exosome component 4 (EXOSC4), mRNA [NM_019037]
SLAIN1	0.29212	NM_144595	122060	Homo sapiens SLAIN motif family, member 1 (SLAIN1), transcript variant 2, mRNA [NM_144595]
FBXO2	0.292028	NM_012168	26232	Homo sapiens F-box protein 2 (FBXO2), mRNA [NM_012168]
PTPN2	0.291961	NM_080422	NA	Homo sapiens protein tyrosine phosphatase, non-receptor type 2 (PTPN2), transcript variant 2, mRNA [NM_080422]
NT5E	0.29189	NM_002526	4907	Homo sapiens 5'-nucleotidase, ecto (CD73) (NT5E), mRNA [NM_002526]
LASP1	0.291613	NM_006148	3927	Homo sapiens LIM and SH3 protein 1 (LASP1), mRNA [NM_006148]
RPL23A	0.291571	NM_000984	NA	Homo sapiens ribosomal protein L23a (RPL23A), mRNA [NM_000984]
COL4A3BP	0.29138	NM_005713	10087	Homo sapiens collagen, type IV, alpha 3 (Goodpasture antigen) binding protein (COL4A3BP), transcript variant 1, mRNA [NM_005713]
NEUROG3	0.291333	NM_020999	50674	Homo sapiens neurogenin 3 (NEUROG3), mRNA [NM_020999]
G0S2	0.29088	NM_015714	50486	Homo sapiens G0/G1switch 2 (G0S2), mRNA [NM_015714]
PRKD3	0.2908	NM_005813	23683	Homo sapiens protein kinase D3 (PRKD3), mRNA [NM_005813]
SMAD2	0.290139	NM_005901	4087	Homo sapiens SMAD family member 2 (SMAD2), transcript variant 1, mRNA [NM_005901]
SSBP2	0.290034	NM_012446	23635	Homo sapiens single-stranded DNA binding protein 2 (SSBP2), mRNA [NM_012446]
SLC19A1	0.289872	NM_194255	6573	Homo sapiens solute carrier family 19 (folate transporter), member 1 (SLC19A1), mRNA [NM_194255]
NCDN	0.289751	NM_014284	23154	Homo sapiens neurochondrin (NCDN), transcript variant 3, mRNA [NM_014284]
DPY19L3	0.289637	AK125846	147991	Homo sapiens cDNA FLJ43858 fis, clone TESTI4007373. [AK125846]
METTL1	0.289569	NM_005371	4234	Homo sapiens methyltransferase like 1 (METTL1), transcript variant 1, mRNA [NM_005371]
DONSON	0.289532	NM_017613	29980	Homo sapiens downstream neighbor of SON (DONSON), mRNA [NM_017613]
NEK6	0.289354	NM_014397	10783	Homo sapiens NIMA (never in mitosis gene a)-related kinase 6 (NEK6), mRNA [NM_014397]
TXK	0.289309	NM_003328	7294	Homo sapiens TXK tyrosine kinase (TXK), mRNA [NM_003328]
KCTD15	0.288568	NM_024076	79047	Homo sapiens potassium channel tetramerisation domain containing 15 (KCTD15), mRNA [NM_024076]
SLC25A12	0.288056	NM_003705	8604	Homo sapiens solute carrier family 25 (mitochondrial carrier, Aralar), member 12 (SLC25A12), mRNA [NM_003705]
MUC1	0.287983	NM_002456	NA	Homo sapiens mucin 1, cell surface associated (MUC1), transcript variant 1, mRNA [NM_002456]
IDS	0.287844	NM_006123	3423	Homo sapiens iduronate 2-sulfatase (Hunter syndrome) (IDS), transcript variant 2, mRNA [NM_006123]
PDCD10	0.287545	NM_007217	11235	Homo sapiens programmed cell death 10 (PDCD10), transcript variant 1, mRNA [NM_007217]
ANPEP	0.287283	NM_001150	NA	Homo sapiens alanyl (membrane) aminopeptidase (aminopeptidase N, aminopeptidase M, microsomal aminopeptidase, CD13, p150) (ANPEP), mRNA [NM_001150]
TARS	0.286983	NM_152295	6897	Homo sapiens threonyl-tRNA synthetase (TARS), mRNA [NM_152295]
PLCB1	0.286912	NM_015192	23236	Homo sapiens phospholipase C, beta 1 (phosphoinositide-specific) (PLCB1), transcript variant 1, mRNA [NM_015192]
GLDC	0.286651	NM_000170	2731	Homo sapiens glycine dehydrogenase (decarboxylating) (GLDC), mRNA [NM_000170]
KLF4	0.286442	NM_004235	9314	Homo sapiens Kruppel-like factor 4 (gut) (KLF4), mRNA [NM_004235]
FER1L4	0.286137	NR_001442	NA	Homo sapiens fer-1-like 4 (C. elegans) (FER1L4) on chromosome 20 [NR_001442]
MAP3K14	0.286135	NM_003954	9020	Homo sapiens mitogen-activated protein kinase kinase kinase 14 (MAP3K14), mRNA [NM_003954]
SMTN	0.285714	NM_134269	NA	Homo sapiens smoothelin (SMTN), transcript variant 2, mRNA [NM_134269]
TWF2	0.285626	NM_007284	NA	Homo sapiens twinfilin, actin-binding protein, homolog 2 (Drosophila) (TWF2), mRNA [NM_007284]
TAPBP	0.285472	NM_172209	NA	Homo sapiens TAP binding protein (tapasin) (TAPBP), transcript variant 3, mRNA [NM_172209]
2012-09-09	0.285185	NM_006640	10801	Homo sapiens septin 9 (SEPT9), mRNA [NM_006640]
RARG	0.284992	NM_000966	5916	Homo sapiens retinoic acid receptor, gamma (RARG), transcript variant 1, mRNA [NM_000966]
LOXL3	0.284904	NM_032603	84695	Homo sapiens lysyl oxidase-like 3 (LOXL3), mRNA [NM_032603]
SLC25A13	0.284799	NM_014251	10165	Homo sapiens solute carrier family 25, member 13 (citrin) (SLC25A13), mRNA [NM_014251]
IMPA2	0.284705	NM_014214	3613	Homo sapiens inositol(myo)-1(or 4)-monophosphatase 2 (IMPA2), mRNA [NM_014214]
LIAS	0.284655	NM_006859	11019	Homo sapiens lipoic acid synthetase (LIAS), nuclear gene encoding mitochondrial protein, transcript variant 1, mRNA [NM_006859]
CCDC111	0.284613	NM_152683	NA	Homo sapiens coiled-coil domain containing 111 (CCDC111), mRNA [NM_152683]
SMPD1	0.284573	NM_000543	6609	Homo sapiens sphingomyelin phosphodiesterase 1, acid lysosomal (acid sphingomyelinase) (SMPD1), transcript variant 1, mRNA [NM_000543]
PTPRS	0.284014	NM_002850	5802	Homo sapiens protein tyrosine phosphatase, receptor type, S (PTPRS), transcript variant 1, mRNA [NM_002850]
VAT1	0.283916	NM_006373	10493	Homo sapiens vesicle amine transport protein 1 homolog (T. californica) (VAT1), mRNA [NM_006373]
FBRS	0.283865	NM_022452	64319	Homo sapiens fibrosin 1 (FBS1), mRNA [NM_022452]
PTPN23	0.283608	NM_015466	25930	Homo sapiens protein tyrosine phosphatase, non-receptor type 23 (PTPN23), mRNA [NM_015466]
KLK8	0.283548	NM_144505	11202	Homo sapiens kallikrein-related peptidase 8 (KLK8), transcript variant 2, mRNA [NM_144505]
OLFML2B	0.283159	NM_015441	25903	Homo sapiens olfactomedin-like 2B (OLFML2B), mRNA [NM_015441]
PWP2	0.282713	NM_005049	5822	Homo sapiens PWP2 periodic tryptophan protein homolog (yeast) (PWP2), mRNA [NM_005049]
ODF2	0.282323	NM_002540	4957	Homo sapiens outer dense fiber of sperm tails 2 (ODF2), transcript variant 1, mRNA [NM_002540]
MINA	0.281875	NM_032778	NA	Homo sapiens MYC induced nuclear antigen (MINA), transcript variant 3, mRNA [NM_032778]
ZBTB48	0.281633	NM_005341	NA	Homo sapiens zinc finger and BTB domain containing 48 (ZBTB48), mRNA [NM_005341]
COPZ2	0.281472	NM_016429	51226	Homo sapiens coatomer protein complex, subunit zeta 2 (COPZ2), mRNA [NM_016429]
FUT8	0.280354	NM_178154	2530	Homo sapiens fucosyltransferase 8 (alpha (1,6) fucosyltransferase) (FUT8), transcript variant 2, mRNA [NM_178154]
MKLN1	0.280245	NM_013255	NA	Homo sapiens muskelin 1, intracellular mediator containing kelch motifs (MKLN1), mRNA [NM_013255]
UBL3	0.279981	NM_007106	5412	Homo sapiens ubiquitin-like 3 (UBL3), mRNA [NM_007106]
REEP1	0.279907	NM_022912	65055	Homo sapiens receptor accessory protein 1 (REEP1), mRNA [NM_022912]
HEXB	0.279608	NM_000521	NA	Homo sapiens hexosaminidase B (beta polypeptide) (HEXB), mRNA [NM_000521]
NONO	0.279598	NM_007363	NA	Homo sapiens non-POU domain containing, octamer-binding (NONO), mRNA [NM_007363]
LBX2	0.279522	NM_001009812	85474	Homo sapiens ladybird homeobox 2 (LBX2), mRNA [NM_001009812]
COPB1	0.279502	NM_016451	NA	Homo sapiens coatomer protein complex, subunit beta 1 (COPB1), mRNA [NM_016451]
ASCC1	0.279152	NM_015947	51008	Homo sapiens activating signal cointegrator 1 complex subunit 1 (ASCC1), mRNA [NM_015947]
CHST5	0.278967	NM_024533	23563	Homo sapiens carbohydrate (N-acetylglucosamine 6-O) sulfotransferase 5 (CHST5), mRNA [NM_024533]
CCDC34	0.278801	NM_030771	NA	Homo sapiens coiled-coil domain containing 34 (CCDC34), transcript variant 1, mRNA [NM_030771]
SETD7	0.278774	NM_030648	80854	Homo sapiens SET domain containing (lysine methyltransferase) 7 (SETD7), mRNA [NM_030648]
RBL2	0.278707	NM_005611	5934	Homo sapiens retinoblastoma-like 2 (p130) (RBL2), mRNA [NM_005611]
MYL9	0.278485	NM_181526	10398	Homo sapiens myosin, light chain 9, regulatory (MYL9), transcript variant 2, mRNA [NM_181526]
ABCA3	0.27824	NM_001089	21	Homo sapiens ATP-binding cassette, sub-family A (ABC1), member 3 (ABCA3), mRNA [NM_001089]
KIF18A	0.27821	NM_031217	NA	Homo sapiens kinesin family member 18A (KIF18A), mRNA [NM_031217]
ATP9A	0.278122	NM_006045	10079	Homo sapiens ATPase, Class II, type 9A (ATP9A), mRNA [NM_006045]
RPS10	0.277988	NM_001014	NA	Homo sapiens ribosomal protein S10 (RPS10), mRNA [NM_001014]
SLC7A11	0.277986	NM_014331	23657	Homo sapiens solute carrier family 7, (cationic amino acid transporter, y+ system) member 11 (SLC7A11), mRNA [NM_014331]
RAE1	0.277908	NM_001015885	NA	Homo sapiens RAE1 RNA export 1 homolog (S. pombe) (RAE1), transcript variant 2, mRNA [NM_001015885]
WDR5B	0.277827	NM_019069	54554	Homo sapiens WD repeat domain 5B (WDR5B), mRNA [NM_019069]
MCM4	0.277741	NM_005914	4173	Homo sapiens MCM4 minichromosome maintenance deficient 4 (S. cerevisiae) (MCM4), transcript variant 1, mRNA [NM_005914]
ZNRF2	0.277336	NM_147128	223082	Homo sapiens zinc and ring finger 2 (ZNRF2), mRNA [NM_147128]
CDC42BPA	0.277328	NM_014826	NA	Homo sapiens CDC42 binding protein kinase alpha (DMPK-like) (CDC42BPA), transcript variant A, mRNA [NM_014826]
SUDS3	0.277217	NM_022491	64426	Homo sapiens suppressor of defective silencing 3 homolog (S. cerevisiae) (SUDS3), mRNA [NM_022491]
DSEL	0.277113	NM_032160	92126	Homo sapiens dermatan sulfate epimerase-like (DSEL), mRNA [NM_032160]
SQLE	0.276797	NM_003129	6713	Homo sapiens squalene epoxidase (SQLE), mRNA [NM_003129]
TFAP2E	0.276709	NM_178548	339488	Homo sapiens transcription factor AP-2 epsilon (activating enhancer binding protein 2 epsilon) (TFAP2E), mRNA [NM_178548]
TNK1	0.276332	NM_003985	8711	Homo sapiens tyrosine kinase, non-receptor, 1 (TNK1), mRNA [NM_003985]
TINF2	0.276196	NM_012461	26277	Homo sapiens TERF1 (TRF1)-interacting nuclear factor 2 (TINF2), mRNA [NM_012461]
NUDT3	0.276146	NM_006703	11165	Homo sapiens nudix (nucleoside diphosphate linked moiety X)-type motif 3 (NUDT3), mRNA [NM_006703]
DRG2	0.275968	NM_001388	1819	Homo sapiens developmentally regulated GTP binding protein 2 (DRG2), mRNA [NM_001388]
MYO5A	0.275518	NM_000259	4644	Homo sapiens myosin VA (heavy chain 12, myoxin) (MYO5A), mRNA [NM_000259]
ARHGEF19	0.275316	NM_153213	128272	Homo sapiens Rho guanine nucleotide exchange factor (GEF) 19 (ARHGEF19), mRNA [NM_153213]
HSP90B1	0.275295	NM_003299	7184	Homo sapiens heat shock protein 90kDa beta (Grp94), member 1 (HSP90B1), mRNA [NM_003299]
MIB1	0.275239	NM_020774	57534	Homo sapiens mindbomb homolog 1 (Drosophila) (MIB1), mRNA [NM_020774]
CASKIN2	0.275213	NM_020753	57513	Homo sapiens CASK interacting protein 2 (CASKIN2), mRNA [NM_020753]
DIO2	0.27519	NM_013989	NA	Homo sapiens deiodinase, iodothyronine, type II (DIO2), transcript variant 1, mRNA [NM_013989]
METTL6	0.274836	NM_152396	131965	Homo sapiens methyltransferase like 6 (METTL6), mRNA [NM_152396]
IQSEC1	0.274782	NM_014869	9922	Homo sapiens IQ motif and Sec7 domain 1 (IQSEC1), mRNA [NM_014869]
SDAD1	0.274754	NM_018115	55153	Homo sapiens SDA1 domain containing 1 (SDAD1), mRNA [NM_018115]
ABCD1	0.274734	NM_000033	NA	Homo sapiens ATP-binding cassette, sub-family D (ALD), member 1 (ABCD1), mRNA [NM_000033]
FGD2	0.274697	NM_173558	221472	Homo sapiens FYVE, RhoGEF and PH domain containing 2 (FGD2), mRNA [NM_173558]
PARS2	0.274654	NM_152268	25973	Homo sapiens prolyl-tRNA synthetase 2, mitochondrial (putative) (PARS2), mRNA [NM_152268]
PPP1R2	0.274632	NM_006241	NA	Homo sapiens protein phosphatase 1, regulatory (inhibitor) subunit 2 (PPP1R2), mRNA [NM_006241]
MTBP	0.274598	AK022122	27085	Homo sapiens cDNA FLJ12060 fis, clone HEMBB1002142. [AK022122]
DNASE1L1	0.274574	NM_006730	1774	Homo sapiens deoxyribonuclease I-like 1 (DNASE1L1), transcript variant 1, mRNA [NM_006730]
PGGT1B	0.274195	NM_005023	NA	Homo sapiens protein geranylgeranyltransferase type I, beta subunit (PGGT1B), mRNA [NM_005023]
CCBL1	0.273909	NM_004059	883	Homo sapiens cysteine conjugate-beta lyase; cytoplasmic (glutamine transaminase K, kyneurenine aminotransferase) (CCBL1), mRNA [NM_004059]
FASN	0.273822	NM_004104	NA	Homo sapiens fatty acid synthase (FASN), mRNA [NM_004104]
DPP3	0.273694	NM_130443	10072	Homo sapiens dipeptidyl-peptidase 3 (DPP3), transcript variant 2, mRNA [NM_130443]
DNAJC14	0.27334	NM_032364	85406	Homo sapiens DnaJ (Hsp40) homolog, subfamily C, member 14 (DNAJC14), mRNA [NM_032364]
CDS1	0.273238	NM_001263	1040	Homo sapiens CDP-diacylglycerol synthase (phosphatidate cytidylyltransferase) 1 (CDS1), mRNA [NM_001263]
SUOX	0.273048	NM_000456	6821	Homo sapiens sulfite oxidase (SUOX), nuclear gene encoding mitochondrial protein, transcript variant 1, mRNA [NM_000456]
GPRASP1	0.272991	NM_014710	9737	Homo sapiens G protein-coupled receptor associated sorting protein 1 (GPRASP1), mRNA [NM_014710]
FAM135A	0.272743	NM_020819	57579	Homo sapiens KIAA1411 (KIAA1411), mRNA [NM_020819]
LPP	0.27253	NM_005578	4026	Homo sapiens LIM domain containing preferred translocation partner in lipoma (LPP), mRNA [NM_005578]
SERPINB8	0.272499	NM_198833	5271	Homo sapiens serpin peptidase inhibitor, clade B (ovalbumin), member 8 (SERPINB8), transcript variant 2, mRNA [NM_198833]
SEL1L	0.27207	NM_005065	6400	Homo sapiens sel-1 suppressor of lin-12-like (C. elegans) (SEL1L), mRNA [NM_005065]
BTRC	0.271882	NM_033637	8945	Homo sapiens beta-transducin repeat containing (BTRC), transcript variant 1, mRNA [NM_033637]
MCF2L	0.271463	AK092739	23263	Homo sapiens cDNA FLJ35420 fis, clone SMINT2001183. [AK092739]
NT5C2	0.271462	NM_012229	22978	Homo sapiens 5'-nucleotidase, cytosolic II (NT5C2), mRNA [NM_012229]
SAV1	0.27146	NM_021818	60485	Homo sapiens salvador homolog 1 (Drosophila) (SAV1), mRNA [NM_021818]
EXTL3	0.271441	NM_001440	2137	Homo sapiens exostoses (multiple)-like 3 (EXTL3), mRNA [NM_001440]
HMGA2	0.271239	NM_003483	8091	Homo sapiens high mobility group AT-hook 2 (HMGA2), transcript variant 1, mRNA [NM_003483]
DPH3	0.271123	NM_206831	285381	Homo sapiens DPH3, KTI11 homolog (S. cerevisiae) (DPH3), transcript variant 1, mRNA [NM_206831]
SCYL1	0.271004	NM_020680	NA	Homo sapiens SCY1-like 1 (S. cerevisiae) (SCYL1), transcript variant A, mRNA [NM_020680]
SAMD5	0.270688	NM_001030060	389432	Homo sapiens SAM domain containing 1 (LOC389432), mRNA [NM_001030060]
PDCD11	0.270632	ENST00000369797	22984	RRP5 protein homolog (Programmed cell death protein 11). [Source:Uniprot/SWISSPROT;Acc:Q14690] [ENST00000369797]
ANKRD37	0.270589	NM_181726	353322	Homo sapiens ankyrin repeat domain 37 (ANKRD37), mRNA [NM_181726]
VAV3	0.269709	NM_006113	NA	Homo sapiens vav 3 oncogene (VAV3), transcript variant 1, mRNA [NM_006113]
RAB3D	0.269696	NM_004283	9545	Homo sapiens RAB3D, member RAS oncogene family (RAB3D), mRNA [NM_004283]
GPD1L	0.269534	NM_015141	23171	Homo sapiens glycerol-3-phosphate dehydrogenase 1-like (GPD1L), mRNA [NM_015141]
TNS3	0.269452	NM_022748	64759	Homo sapiens tensin 3 (TNS3), mRNA [NM_022748]
DENND1A	0.269229	NM_024820	57706	Homo sapiens DENN/MADD domain containing 1A (DENND1A), transcript variant 2, mRNA [NM_024820]
RPL23	0.269221	NM_000978	9349	Homo sapiens ribosomal protein L23 (RPL23), mRNA [NM_000978]
SH3D19	0.26909	NM_001009555	152503	Homo sapiens SH3 domain protein D19 (SH3D19), mRNA [NM_001009555]
FER	0.269016	NM_005246	NA	Homo sapiens fer (fps/fes related) tyrosine kinase (phosphoprotein NCP94) (FER), mRNA [NM_005246]
HSD17B11	0.268902	NM_016245	51170	Homo sapiens hydroxysteroid (17-beta) dehydrogenase 11 (HSD17B11), mRNA [NM_016245]
TTLL12	0.268482	NM_015140	23170	Homo sapiens tubulin tyrosine ligase-like family, member 12 (TTLL12), mRNA [NM_015140]
RABEP1	0.268369	NM_004703	NA	Homo sapiens rabaptin, RAB GTPase binding effector protein 1 (RABEP1), mRNA [NM_004703]
RIN1	0.268209	NM_004292	9610	Homo sapiens Ras and Rab interactor 1 (RIN1), mRNA [NM_004292]
EARS2	0.26801	NM_133451	124454	Homo sapiens glutamyl-tRNA synthetase 2, mitochondrial (putative) (EARS2), mRNA [NM_133451]
PAICS	0.267888	NM_006452	10606	Homo sapiens phosphoribosylaminoimidazole carboxylase, phosphoribosylaminoimidazole succinocarboxamide synthetase (PAICS), transcript variant 2, mRNA [NM_006452]
HBS1L	0.26774	NM_006620	NA	Homo sapiens HBS1-like (S. cerevisiae) (HBS1L), mRNA [NM_006620]
RFTN1	0.267711	NM_015150	23180	Homo sapiens raftlin, lipid raft linker 1 (RFTN1), mRNA [NM_015150]
APBB1	0.267368	NM_001164	322	Homo sapiens amyloid beta (A4) precursor protein-binding, family B, member 1 (Fe65) (APBB1), transcript variant 1, mRNA [NM_001164]
ETAA1	0.267357	NM_019002	54465	Homo sapiens Ewing's tumor-associated antigen 1 (ETAA1), mRNA [NM_019002]
USP45	0.267236	BC005991	85015	Homo sapiens ubiquitin specific peptidase 45, mRNA (cDNA clone IMAGE:4047601), complete cds. [BC005991]
CAMTA1	0.267195	AY037153	NA	Homo sapiens hypothetical protein SB141 mRNA, complete cds. [AY037153]
CDKN2C	0.26718	NM_001262	1031	Homo sapiens cyclin-dependent kinase inhibitor 2C (p18, inhibits CDK4) (CDKN2C), transcript variant 1, mRNA [NM_001262]
BLVRA	0.267142	NM_000712	644	Homo sapiens biliverdin reductase A (BLVRA), mRNA [NM_000712]
HELLS	0.267084	NM_018063	3070	Homo sapiens helicase, lymphoid-specific (HELLS), mRNA [NM_018063]
TRIM59	0.266997	NM_173084	286827	Homo sapiens tripartite motif-containing 59 (TRIM59), mRNA [NM_173084]
PICALM	0.266975	NM_007166	NA	Homo sapiens phosphatidylinositol binding clathrin assembly protein (PICALM), transcript variant 1, mRNA [NM_007166]
VWA1	0.266862	NM_022834	64856	Homo sapiens von Willebrand factor A domain containing 1 (VWA1), transcript variant 1, mRNA [NM_022834]
MRPL14	0.266574	NM_032111	64928	Homo sapiens mitochondrial ribosomal protein L14 (MRPL14), nuclear gene encoding mitochondrial protein, mRNA [NM_032111]
RDBP	0.266392	NM_002904	7936	Homo sapiens RD RNA binding protein (RDBP), mRNA [NM_002904]
CEP78	0.266391	BC091515	84131	Homo sapiens centrosomal protein 78kDa, mRNA (cDNA clone IMAGE:6194709), complete cds. [BC091515]
FOXE3	0.266067	NM_012186	2301	Homo sapiens forkhead box E3 (FOXE3), mRNA [NM_012186]
GCNT1	0.265999	NM_001490	2650	Homo sapiens glucosaminyl (N-acetyl) transferase 1, core 2 (beta-1,6-N-acetylglucosaminyltransferase) (GCNT1), mRNA [NM_001490]
CEP110	0.265494	NM_007018	11064	Homo sapiens centrosomal protein 110kDa (CEP110), mRNA [NM_007018]
CXCR4	0.265145	NM_001008540	7852	Homo sapiens chemokine (C-X-C motif) receptor 4 (CXCR4), transcript variant 1, mRNA [NM_001008540]
CACNA1A	0.265068	NM_000068	773	Homo sapiens calcium channel, voltage-dependent, P/Q type, alpha 1A subunit (CACNA1A), transcript variant 1, mRNA [NM_000068]
HS1BP3	0.265056	NM_022460	64342	Homo sapiens HCLS1 binding protein 3 (HS1BP3), mRNA [NM_022460]
SEC61A2	0.264939	NM_018144	55176	Homo sapiens Sec61 alpha 2 subunit (S. cerevisiae) (SEC61A2), mRNA [NM_018144]
RAB20	0.264805	NM_017817	55647	Homo sapiens RAB20, member RAS oncogene family (RAB20), mRNA [NM_017817]
TSEN34	0.264595	NM_024075	79042	Homo sapiens tRNA splicing endonuclease 34 homolog (S. cerevisiae) (TSEN34), transcript variant 1, mRNA [NM_024075]
GPNMB	0.264517	NM_001005340	10457	Homo sapiens glycoprotein (transmembrane) nmb (GPNMB), transcript variant 1, mRNA [NM_001005340]
RPP25	0.264216	NM_017793	54913	Homo sapiens ribonuclease P 25kDa subunit (RPP25), mRNA [NM_017793]
SNIP1	0.264096	NM_024700	79753	Homo sapiens Smad nuclear interacting protein 1 (SNIP1), mRNA [NM_024700]
PACSIN1	0.264037	NM_020804	29993	Homo sapiens protein kinase C and casein kinase substrate in neurons 1 (PACSIN1), mRNA [NM_020804]
UHRF1	0.26401	NM_013282	29128	Homo sapiens ubiquitin-like, containing PHD and RING finger domains, 1 (UHRF1), transcript variant 2, mRNA [NM_013282]
PPM1A	0.263878	NM_021003	5494	Homo sapiens protein phosphatase 1A (formerly 2C), magnesium-dependent, alpha isoform (PPM1A), transcript variant 1, mRNA [NM_021003]
EEA1	0.263424	NM_003566	NA	Homo sapiens early endosome antigen 1 (EEA1), mRNA [NM_003566]
RUVBL1	0.262864	NM_003707	8607	Homo sapiens RuvB-like 1 (E. coli) (RUVBL1), mRNA [NM_003707]
PRKCDBP	0.262626	NM_145040	112464	Homo sapiens protein kinase C, delta binding protein (PRKCDBP), mRNA [NM_145040]
PTER	0.262578	NM_001001484	9317	Homo sapiens phosphotriesterase related (PTER), transcript variant 1, mRNA [NM_001001484]
NGLY1	0.262049	NM_018297	55768	Homo sapiens N-glycanase 1 (NGLY1), mRNA [NM_018297]
SEMA7A	0.261659	NM_003612	8482	Homo sapiens semaphorin 7A, GPI membrane anchor (John Milton Hagen blood group) (SEMA7A), mRNA [NM_003612]
TGFBR2	0.261482	NM_001024847	7048	Homo sapiens transforming growth factor, beta receptor II (70/80kDa) (TGFBR2), transcript variant 1, mRNA [NM_001024847]
RASD2	0.261456	NM_014310	23551	Homo sapiens RASD family, member 2 (RASD2), mRNA [NM_014310]
FIGF	0.261312	NM_004469	2277	Homo sapiens c-fos induced growth factor (vascular endothelial growth factor D) (FIGF), mRNA [NM_004469]
OAF	0.261169	NM_178507	220323	Homo sapiens OAF homolog (Drosophila) (OAF), mRNA [NM_178507]
CYP2U1	0.261064	NM_183075	113612	Homo sapiens cytochrome P450, family 2, subfamily U, polypeptide 1 (CYP2U1), mRNA [NM_183075]
ATPAF2	0.260751	NM_145691	91647	Homo sapiens ATP synthase mitochondrial F1 complex assembly factor 2 (ATPAF2), nuclear gene encoding mitochondrial protein, mRNA [NM_145691]
EBI3	0.260343	NM_005755	10148	Homo sapiens Epstein-Barr virus induced gene 3 (EBI3), mRNA [NM_005755]
LAS1L	0.260298	NM_031206	81887	Homo sapiens LAS1-like (S. cerevisiae) (LAS1L), mRNA [NM_031206]
LACTB2	0.259744	NM_016027	NA	Homo sapiens lactamase, beta 2 (LACTB2), mRNA [NM_016027]
TNNC1	0.259262	NM_003280	7134	Homo sapiens troponin C type 1 (slow) (TNNC1), mRNA [NM_003280]
GNB4	0.25878	NM_021629	59345	Homo sapiens guanine nucleotide binding protein (G protein), beta polypeptide 4 (GNB4), mRNA [NM_021629]
MGAT5B	0.25867	NM_144677	146664	Homo sapiens mannosyl (alpha-1,6-)-glycoprotein beta-1,6-N-acetyl-glucosaminyltransferase, isozyme B (MGAT5B), transcript variant 1, mRNA [NM_144677]
SLC20A1	0.258663	NM_005415	6574	Homo sapiens solute carrier family 20 (phosphate transporter), member 1 (SLC20A1), mRNA [NM_005415]
OTUB2	0.258589	NM_023112	78990	Homo sapiens OTU domain, ubiquitin aldehyde binding 2 (OTUB2), mRNA [NM_023112]
THSD7A	0.258556	ENST00000262042	221981	Thrombospondin type-1 domain-containing protein 7A precursor. [Source:Uniprot/SWISSPROT;Acc:Q9UPZ6] [ENST00000262042]
ASH2L	0.25841	NM_004674	9070	Homo sapiens ash2 (absent, small, or homeotic)-like (Drosophila) (ASH2L), mRNA [NM_004674]
FAM102A	0.258145	NM_203305	399665	Homo sapiens family with sequence similarity 102, member A (FAM102A), transcript variant 2, mRNA [NM_203305]
CDO1	0.257996	NM_001801	1036	Homo sapiens cysteine dioxygenase, type I (CDO1), mRNA [NM_001801]
ADCY4	0.25787	NM_139247	196883	Homo sapiens adenylate cyclase 4 (ADCY4), mRNA [NM_139247]
PDHX	0.257755	NM_003477	8050	Homo sapiens pyruvate dehydrogenase complex, component X (PDHX), mRNA [NM_003477]
PURB	0.257722	NM_033224	5814	Homo sapiens purine-rich element binding protein B (PURB), mRNA [NM_033224]
PAFAH2	0.257703	NM_000437	5051	Homo sapiens platelet-activating factor acetylhydrolase 2, 40kDa (PAFAH2), mRNA [NM_000437]
RARB	0.257394	NM_000965	5915	Homo sapiens retinoic acid receptor, beta (RARB), transcript variant 1, mRNA [NM_000965]
DIS3	0.257385	NM_014953	22894	Homo sapiens DIS3 mitotic control homolog (S. cerevisiae) (DIS3), mRNA [NM_014953]
SIDT2	0.257185	NM_001040455	51092	Homo sapiens SID1 transmembrane family, member 2 (SIDT2), mRNA [NM_001040455]
PASK	0.257154	AL117400	23178	Homo sapiens mRNA; cDNA DKFZp434O051 (from clone DKFZp434O051). [AL117400]
MRPL55	0.256947	NM_181462	128308	Homo sapiens mitochondrial ribosomal protein L55 (MRPL55), nuclear gene encoding mitochondrial protein, transcript variant 4, mRNA [NM_181462]
BTG1	0.256742	NM_001731	NA	Homo sapiens B-cell translocation gene 1, anti-proliferative (BTG1), mRNA [NM_001731]
FASTKD2	0.256659	NM_014929	22868	Homo sapiens FAST kinase domains 2 (FASTKD2), mRNA [NM_014929]
TMEM87B	0.256464	NM_032824	84910	Homo sapiens transmembrane protein 87B (TMEM87B), mRNA [NM_032824]
PML	0.256458	NM_002675	NA	Homo sapiens promyelocytic leukemia (PML), transcript variant 6, mRNA [NM_002675]
ACTR3	0.256449	NM_005721	10096	Homo sapiens ARP3 actin-related protein 3 homolog (yeast) (ACTR3), mRNA [NM_005721]
CHRNB1	0.256279	NM_000747	1140	Homo sapiens cholinergic receptor, nicotinic, beta 1 (muscle) (CHRNB1), mRNA [NM_000747]
SLC11A2	0.255725	NM_000617	NA	Homo sapiens solute carrier family 11 (proton-coupled divalent metal ion transporters), member 2 (SLC11A2), mRNA [NM_000617]
SEMA3A	0.255397	NM_006080	10371	Homo sapiens sema domain, immunoglobulin domain (Ig), short basic domain, secreted, (semaphorin) 3A (SEMA3A), mRNA [NM_006080]
KLK7	0.25534	NM_005046	5650	Homo sapiens kallikrein-related peptidase 7 (KLK7), transcript variant 1, mRNA [NM_005046]
SCRT2	0.255047	NM_033129	85508	Homo sapiens scratch homolog 2, zinc finger protein (Drosophila) (SCRT2), mRNA [NM_033129]
AIFM2	0.25503	NM_032797	84883	Homo sapiens apoptosis-inducing factor, mitochondrion-associated, 2 (AIFM2), mRNA [NM_032797]
MSH2	0.254862	NM_000251	4436	Homo sapiens mutS homolog 2, colon cancer, nonpolyposis type 1 (E. coli) (MSH2), mRNA [NM_000251]
GRN	0.254853	NM_002087	2896	Homo sapiens granulin (GRN), mRNA [NM_002087]
OMP	0.254505	NM_006189	4975	Homo sapiens olfactory marker protein (OMP), mRNA [NM_006189]
MPHOSPH9	0.254048	NM_022782	10198	Homo sapiens M-phase phosphoprotein 9 (MPHOSPH9), mRNA [NM_022782]
STC2	0.25402	NM_003714	8614	Homo sapiens stanniocalcin 2 (STC2), mRNA [NM_003714]
CEBPB	0.254018	NM_005194	1051	Homo sapiens CCAAT/enhancer binding protein (C/EBP), beta (CEBPB), mRNA [NM_005194]
KLF3	0.253882	NM_016531	51274	Homo sapiens Kruppel-like factor 3 (basic) (KLF3), mRNA [NM_016531]
UMPS	0.253801	NM_000373	7372	Homo sapiens uridine monophosphate synthetase (orotate phosphoribosyl transferase and orotidine-5'-decarboxylase) (UMPS), mRNA [NM_000373]
EXOC2	0.253744	NM_018303	55770	Homo sapiens exocyst complex component 2 (EXOC2), mRNA [NM_018303]
GANAB	0.253704	NM_198334	23193	Homo sapiens glucosidase, alpha; neutral AB (GANAB), transcript variant 2, mRNA [NM_198334]
FGD6	0.253658	NM_018351	55785	Homo sapiens FYVE, RhoGEF and PH domain containing 6 (FGD6), mRNA [NM_018351]
WNT7B	0.253468	NM_058238	7477	Homo sapiens wingless-type MMTV integration site family, member 7B (WNT7B), mRNA [NM_058238]
DAB2IP	0.253382	NM_032552	153090	Homo sapiens DAB2 interacting protein (DAB2IP), transcript variant 1, mRNA [NM_032552]
GLT25D2	0.253348	NM_015101	23127	Homo sapiens glycosyltransferase 25 domain containing 2 (GLT25D2), mRNA [NM_015101]
ANKRD32	0.25328	NM_032290	84250	Homo sapiens ankyrin repeat domain 32 (ANKRD32), mRNA [NM_032290]
TLR1	0.253272	NM_003263	7096	Homo sapiens toll-like receptor 1 (TLR1), mRNA [NM_003263]
LSM14B	0.253176	NM_144703	149986	Homo sapiens LSM14B, SCD6 homolog B (S. cerevisiae) (LSM14B), mRNA [NM_144703]
FBXO46	0.25288	NM_001080469	23403	Homo sapiens F-box protein 46 (FBXO46), mRNA [NM_001080469]
CKAP2	0.25263	NM_018204	26586	Homo sapiens cytoskeleton associated protein 2 (CKAP2), mRNA [NM_018204]
GMPS	0.252378	NM_003875	NA	Homo sapiens guanine monphosphate synthetase (GMPS), mRNA [NM_003875]
RBP7	0.251927	NM_052960	NA	Homo sapiens retinol binding protein 7, cellular (RBP7), mRNA [NM_052960]
AASS	0.251694	NM_005763	NA	Homo sapiens aminoadipate-semialdehyde synthase (AASS), mRNA [NM_005763]
RNMTL1	0.251636	NM_018146	55178	Homo sapiens RNA methyltransferase like 1 (RNMTL1), mRNA [NM_018146]
DUSP13	0.251631	NM_001007271	51207	Homo sapiens dual specificity phosphatase 13 (DUSP13), transcript variant 1, mRNA [NM_001007271]
MFSD4	0.251584	NM_181644	148808	Homo sapiens major facilitator superfamily domain containing 4 (MFSD4), mRNA [NM_181644]
CCDC11	0.25149	NM_145020	220136	Homo sapiens coiled-coil domain containing 11 (CCDC11), mRNA [NM_145020]
SRPX2	0.251029	NM_014467	27286	Homo sapiens sushi-repeat-containing protein, X-linked 2 (SRPX2), mRNA [NM_014467]
PLTP	0.250932	NM_006227	5360	Homo sapiens phospholipid transfer protein (PLTP), transcript variant 1, mRNA [NM_006227]
DNASE1L3	0.250714	NM_004944	1776	Homo sapiens deoxyribonuclease I-like 3 (DNASE1L3), mRNA [NM_004944]
IL1F9	0.250628	NM_019618	56300	Homo sapiens interleukin 1 family, member 9 (IL1F9), mRNA [NM_019618]
CALML3	0.250624	NM_005185	810	Homo sapiens calmodulin-like 3 (CALML3), mRNA [NM_005185]
FAM98A	0.250368	NM_015475	25940	Homo sapiens family with sequence similarity 98, member A (FAM98A), mRNA [NM_015475]
PINX1	0.250122	NM_017884	54984	Homo sapiens PIN2-interacting protein 1 (PINX1), mRNA [NM_017884]
EPHA1	0.250032	NM_005232	NA	Homo sapiens EPH receptor A1 (EPHA1), mRNA [NM_005232]
FAM110C	0.249921	NM_001077710	642273	Homo sapiens family with sequence similarity 110, member C (FAM110C), mRNA [NM_001077710]
ATPBD4	0.249895	NM_080650	89978	Homo sapiens ATP binding domain 4 (ATPBD4), mRNA [NM_080650]
PROM2	0.249778	NM_144707	150696	Homo sapiens prominin 2 (PROM2), mRNA [NM_144707]
IGFBP5	0.249616	NM_000599	3488	Homo sapiens insulin-like growth factor binding protein 5 (IGFBP5), mRNA [NM_000599]
SMUG1	0.249493	AK091468	23583	Homo sapiens cDNA FLJ34149 fis, clone FCBBF3012588, highly similar to Homo sapiens single-strand selective monofunctional uracil DNA glycosylase mRNA. [AK091468]
TMED6	0.249082	NM_144676	146456	Homo sapiens transmembrane emp24 protein transport domain containing 6 (TMED6), mRNA [NM_144676]
TAPT1	0.249045	NM_153365	202018	Homo sapiens transmembrane anterior posterior transformation 1 (TAPT1), mRNA [NM_153365]
MYH9	0.249008	NM_002473	NA	Homo sapiens myosin, heavy chain 9, non-muscle (MYH9), mRNA [NM_002473]
FTH1	0.248964	NM_002032	NA	Homo sapiens ferritin, heavy polypeptide 1 (FTH1), mRNA [NM_002032]
AP3M1	0.248956	NM_207012	26985	Homo sapiens adaptor-related protein complex 3, mu 1 subunit (AP3M1), transcript variant 1, mRNA [NM_207012]
CHD7	0.248761	NM_017780	55636	Homo sapiens chromodomain helicase DNA binding protein 7 (CHD7), mRNA [NM_017780]
PIGA	0.248718	NM_002641	5277	Homo sapiens phosphatidylinositol glycan anchor biosynthesis, class A (paroxysmal nocturnal hemoglobinuria) (PIGA), transcript variant 1, mRNA [NM_002641]
ESCO2	0.248573	NM_001017420	157570	Homo sapiens establishment of cohesion 1 homolog 2 (S. cerevisiae) (ESCO2), mRNA [NM_001017420]
ZDHHC18	0.248426	NM_032283	84243	Homo sapiens zinc finger, DHHC-type containing 18 (ZDHHC18), mRNA [NM_032283]
MAP3K4	0.24842	NM_005922	4216	Homo sapiens mitogen-activated protein kinase kinase kinase 4 (MAP3K4), transcript variant 1, mRNA [NM_005922]
HIST1H4I	0.248287	NM_003495	8294	Homo sapiens histone cluster 1, H4i (HIST1H4I), mRNA [NM_003495]
MYO1B	0.248231	AK022489	4430	Homo sapiens cDNA FLJ12427 fis, clone MAMMA1003127, highly similar to MYOSIN I ALPHA. [AK022489]
PARP11	0.247818	NM_020367	57097	Homo sapiens poly (ADP-ribose) polymerase family, member 11 (PARP11), mRNA [NM_020367]
LONRF3	0.247789	NM_024778	79836	Homo sapiens LON peptidase N-terminal domain and ring finger 3 (LONRF3), transcript variant 2, mRNA [NM_024778]
GTF2IRD2	0.247767	NM_173537	NA	Homo sapiens GTF2I repeat domain containing 2 (GTF2IRD2), mRNA [NM_173537]
TAOK3	0.247744	NM_016281	51347	Homo sapiens TAO kinase 3 (TAOK3), mRNA [NM_016281]
SIAE	0.247612	NM_170601	54414	Homo sapiens sialic acid acetylesterase (SIAE), mRNA [NM_170601]
ABCC3	0.247497	NM_003786	8714	Homo sapiens ATP-binding cassette, sub-family C (CFTR/MRP), member 3 (ABCC3), mRNA [NM_003786]
HEPH	0.247341	NM_014799	9843	Homo sapiens hephaestin (HEPH), transcript variant 2, mRNA [NM_014799]
DTNA	0.247339	NM_001392	1837	Homo sapiens dystrobrevin, alpha (DTNA), transcript variant 7, mRNA [NM_001392]
MAL	0.246926	NM_002371	4118	Homo sapiens mal, T-cell differentiation protein (MAL), transcript variant a, mRNA [NM_002371]
WWOX	0.246898	NM_130844	NA	Homo sapiens WW domain containing oxidoreductase (WWOX), transcript variant 3, mRNA [NM_130844]
EIF4A3	0.246843	NM_014740	9775	Homo sapiens eukaryotic translation initiation factor 4A, isoform 3 (EIF4A3), mRNA [NM_014740]
AIG1	0.24681	NM_016108	51390	Homo sapiens androgen-induced 1 (AIG1), mRNA [NM_016108]
SPC25	0.246758	NM_020675	57405	Homo sapiens SPC25, NDC80 kinetochore complex component, homolog (S. cerevisiae) (SPC25), mRNA [NM_020675]
IBTK	0.246167	NM_015525	25998	Homo sapiens inhibitor of Bruton agammaglobulinemia tyrosine kinase (IBTK), mRNA [NM_015525]
TLCD1	0.246117	NM_138463	116238	Homo sapiens TLC domain containing 1 (TLCD1), mRNA [NM_138463]
RNF149	0.245705	NM_173647	284996	Homo sapiens ring finger protein 149 (RNF149), mRNA [NM_173647]
MBD2	0.245557	NM_003927	8932	Homo sapiens methyl-CpG binding domain protein 2 (MBD2), transcript variant 1, mRNA [NM_003927]
NUDT16	0.245525	NM_152395	131870	Homo sapiens nudix (nucleoside diphosphate linked moiety X)-type motif 16 (NUDT16), mRNA [NM_152395]
PSORS1C2	0.245429	NM_014069	170680	Homo sapiens psoriasis susceptibility 1 candidate 2 (PSORS1C2), mRNA [NM_014069]
SUV420H1	0.245257	NM_016028	51111	Homo sapiens suppressor of variegation 4-20 homolog 1 (Drosophila) (SUV420H1), transcript variant 2, mRNA [NM_016028]
PPARD	0.244879	NM_006238	5467	Homo sapiens peroxisome proliferator-activated receptor delta (PPARD), mRNA [NM_006238]
SNX17	0.244795	NM_014748	9784	Homo sapiens sorting nexin 17 (SNX17), mRNA [NM_014748]
GJB3	0.24472	AF052692	2707	Homo sapiens connexin 31 (GJB3) mRNA, complete cds. [AF052692]
UTP15	0.244551	NM_032175	84135	Homo sapiens UTP15, U3 small nucleolar ribonucleoprotein, homolog (S. cerevisiae) (UTP15), mRNA [NM_032175]
PTPRR	0.244246	NM_002849	5801	Homo sapiens protein tyrosine phosphatase, receptor type, R (PTPRR), transcript variant 1, mRNA [NM_002849]
EEFSEC	0.244108	NM_021937	60678	Homo sapiens eukaryotic elongation factor, selenocysteine-tRNA-specific (EEFSEC), mRNA [NM_021937]
ITPR3	0.244059	NM_002224	3710	Homo sapiens inositol 1,4,5-triphosphate receptor, type 3 (ITPR3), mRNA [NM_002224]
DYSF	0.243959	NM_003494	8291	Homo sapiens dysferlin, limb girdle muscular dystrophy 2B (autosomal recessive) (DYSF), mRNA [NM_003494]
PPP3CC	0.243506	NM_005605	5533	Homo sapiens protein phosphatase 3 (formerly 2B), catalytic subunit, gamma isoform (PPP3CC), mRNA [NM_005605]
HEXIM2	0.243489	NM_144608	124790	Homo sapiens hexamthylene bis-acetamide inducible 2 (HEXIM2), mRNA [NM_144608]
DYM	0.243442	NM_017653	54808	Homo sapiens dymeclin (DYM), mRNA [NM_017653]
NKX1-2	0.243281	XM_372331	NA	PREDICTED: Homo sapiens NK1 transcription factor related, locus 2 (Drosophila) (NKX1-2), mRNA [XM_372331]
CFTR	0.243201	NM_000492	1080	Homo sapiens cystic fibrosis transmembrane conductance regulator (ATP-binding cassette sub-family C, member 7) (CFTR), mRNA [NM_000492]
NR2F2	0.242436	NM_021005	7026	Homo sapiens nuclear receptor subfamily 2, group F, member 2 (NR2F2), mRNA [NM_021005]
FN3K	0.242228	NM_022158	NA	Homo sapiens fructosamine 3 kinase (FN3K), mRNA [NM_022158]
LPIN1	0.242135	AF147446	23175	Homo sapiens full length insert cDNA clone ZM50A09. [AF147446]
CFI	0.242085	NM_000204	3426	Homo sapiens complement factor I (CFI), mRNA [NM_000204]
CCPG1	0.241702	NM_020739	9236	Homo sapiens cell cycle progression 1 (CCPG1), transcript variant 2, mRNA [NM_020739]
PNMT	0.241609	NM_002686	5409	Homo sapiens phenylethanolamine N-methyltransferase (PNMT), mRNA [NM_002686]
CCND2	0.24156	NM_001759	894	Homo sapiens cyclin D2 (CCND2), mRNA [NM_001759]
AGGF1	0.241399	NM_018046	55109	Homo sapiens angiogenic factor with G patch and FHA domains 1 (AGGF1), mRNA [NM_018046]
NHLRC2	0.24128	BC032598	374354	Homo sapiens NHL repeat containing 2, mRNA (cDNA clone MGC:45492 IMAGE:5529619), complete cds. [BC032598]
USP15	0.241277	NM_006313	9958	Homo sapiens ubiquitin specific peptidase 15 (USP15), mRNA [NM_006313]
ADCK1	0.240971	NM_020421	NA	Homo sapiens aarF domain containing kinase 1 (ADCK1), mRNA [NM_020421]
MYBPC2	0.240971	NM_004533	4606	Homo sapiens myosin binding protein C, fast type (MYBPC2), mRNA [NM_004533]
FUT11	0.240605	NM_173540	170384	Homo sapiens fucosyltransferase 11 (alpha (1,3) fucosyltransferase) (FUT11), mRNA [NM_173540]
GPATCH8	0.240464	NM_001002909	23131	Homo sapiens G patch domain containing 8 (GPATCH8), mRNA [NM_001002909]
DMXL1	0.24046	NM_005509	1657	Homo sapiens Dmx-like 1 (DMXL1), mRNA [NM_005509]
KLHL29	0.240391	ENST00000288548	114818	Kelch-like protein 29 (Kelch repeat and BTB domain-containing protein 9). [Source:Uniprot/SWISSPROT;Acc:Q96CT2] [ENST00000288548]
TEX14	0.2403	NM_031272	NA	Homo sapiens testis expressed 14 (TEX14), transcript variant 2, mRNA [NM_031272]
UBQLN2	0.240101	NM_013444	29978	Homo sapiens ubiquilin 2 (UBQLN2), mRNA [NM_013444]
FBXL20	0.239968	NM_032875	84961	Homo sapiens F-box and leucine-rich repeat protein 20 (FBXL20), mRNA [NM_032875]
ADSS	0.23987	NM_001126	159	Homo sapiens adenylosuccinate synthase (ADSS), mRNA [NM_001126]
ITGB4	0.23971	NM_000213	3691	Homo sapiens integrin, beta 4 (ITGB4), transcript variant 1, mRNA [NM_000213]
GALNS	0.239555	NM_000512	NA	Homo sapiens galactosamine (N-acetyl)-6-sulfate sulfatase (Morquio syndrome, mucopolysaccharidosis type IVA) (GALNS), mRNA [NM_000512]
LRP8	0.239269	NM_033300	7804	Homo sapiens low density lipoprotein receptor-related protein 8, apolipoprotein e receptor (LRP8), transcript variant 2, mRNA [NM_033300]
KRT15	0.239239	NM_002275	3866	Homo sapiens keratin 15 (KRT15), mRNA [NM_002275]
NSUN7	0.239015	NM_024677	79730	Homo sapiens NOL1/NOP2/Sun domain family, member 7 (NSUN7), mRNA [NM_024677]
NUDT22	0.238799	NM_032344	NA	Homo sapiens nudix (nucleoside diphosphate linked moiety X)-type motif 22 (NUDT22), mRNA [NM_032344]
ENPP1	0.238787	NM_006208	5167	Homo sapiens ectonucleotide pyrophosphatase/phosphodiesterase 1 (ENPP1), mRNA [NM_006208]
ARHGEF17	0.238628	NM_014786	9828	Homo sapiens Rho guanine nucleotide exchange factor (GEF) 17 (ARHGEF17), mRNA [NM_014786]
C1QTNF4	0.238498	NM_031909	114900	Homo sapiens C1q and tumor necrosis factor related protein 4 (C1QTNF4), mRNA [NM_031909]
RASA4	0.237928	NM_006989	NA	Homo sapiens RAS p21 protein activator 4 (RASA4), transcript variant 1, mRNA [NM_006989]
SCNN1G	0.237874	ENST00000300061	NA	Amiloride-sensitive sodium channel subunit gamma (Epithelial Na(+) channel subunit gamma) (Gamma ENaC) (Nonvoltage-gated sodium channel 1 subunit gamma) (SCNEG) (Gamma NaCH). [Source:Uniprot/SWISSPROT;Acc:P51170] [ENST00000300061]
SOX12	0.237666	U35612	NA	Homo sapiens SOX22 protein (SOX22) mRNA, complete cds. [U35612]
PRRT3	0.237452	NM_207351	285368	Homo sapiens proline-rich transmembrane protein 3 (PRRT3), mRNA [NM_207351]
CREB5	0.236795	NM_182898	9586	Homo sapiens cAMP responsive element binding protein 5 (CREB5), transcript variant 1, mRNA [NM_182898]
KLHL22	0.236656	NM_032775	NA	Homo sapiens kelch-like 22 (Drosophila) (KLHL22), mRNA [NM_032775]
GABBR1	0.23643	NM_001470	2550	Homo sapiens gamma-aminobutyric acid (GABA) B receptor, 1 (GABBR1), transcript variant 1, mRNA [NM_001470]
SCG5	0.236164	NM_003020	6447	Homo sapiens secretogranin V (7B2 protein) (SCG5), mRNA [NM_003020]
WDR4	0.236113	NM_033661	10785	Homo sapiens WD repeat domain 4 (WDR4), transcript variant 2, mRNA [NM_033661]
MBD6	0.23595	AK093078	NA	Homo sapiens cDNA FLJ35759 fis, clone TESTI2004737. [AK093078]
XPO5	0.235712	NM_020750	57510	Homo sapiens exportin 5 (XPO5), mRNA [NM_020750]
TM7SF2	0.235517	NM_003273	7108	Homo sapiens transmembrane 7 superfamily member 2 (TM7SF2), mRNA [NM_003273]
PLCL2	0.235476	NM_015184	23228	Homo sapiens phospholipase C-like 2 (PLCL2), mRNA [NM_015184]
BTD	0.235466	NM_000060	686	Homo sapiens biotinidase (BTD), mRNA [NM_000060]
EAF2	0.234936	NM_018456	55840	Homo sapiens ELL associated factor 2 (EAF2), mRNA [NM_018456]
ANAPC10	0.234911	NM_014885	10393	Homo sapiens anaphase promoting complex subunit 10 (ANAPC10), mRNA [NM_014885]
DGAT1	0.234908	NM_012079	8694	Homo sapiens diacylglycerol O-acyltransferase homolog 1 (mouse) (DGAT1), mRNA [NM_012079]
FAM109B	0.234616	NM_001002034	150368	Homo sapiens family with sequence similarity 109, member B (FAM109B), mRNA [NM_001002034]
TYSND1	0.234602	NM_173555	219743	Homo sapiens trypsin domain containing 1 (TYSND1), transcript variant 1, mRNA [NM_173555]
TEKT4	0.234574	NM_144705	NA	Homo sapiens tektin 4 (TEKT4), mRNA [NM_144705]
RAB40B	0.234418	NM_006822	10966	Homo sapiens RAB40B, member RAS oncogene family (RAB40B), mRNA [NM_006822]
EPN3	0.23437	NM_017957	55040	Homo sapiens epsin 3 (EPN3), mRNA [NM_017957]
HSD11B1	0.23421	NM_181755	3290	Homo sapiens hydroxysteroid (11-beta) dehydrogenase 1 (HSD11B1), transcript variant 2, mRNA [NM_181755]
SRA1	0.233996	NM_001035235	10011	Homo sapiens steroid receptor RNA activator 1 (SRA1), mRNA [NM_001035235]
IL12RB1	0.233663	NM_005535	NA	Homo sapiens interleukin 12 receptor, beta 1 (IL12RB1), transcript variant 1, mRNA [NM_005535]
PIK3R4	0.233572	NM_014602	NA	Homo sapiens phosphoinositide-3-kinase, regulatory subunit 4, p150 (PIK3R4), mRNA [NM_014602]
LMBRD2	0.233497	NM_001007527	NA	Homo sapiens LMBR1 domain containing 2 (LMBRD2), mRNA [NM_001007527]
F2R	0.233375	NM_001992	2149	Homo sapiens coagulation factor II (thrombin) receptor (F2R), mRNA [NM_001992]
NUP88	0.233172	NM_002532	NA	Homo sapiens nucleoporin 88kDa (NUP88), mRNA [NM_002532]
LCORL	0.232758	AL133031	254251	Homo sapiens mRNA; cDNA DKFZp434K087 (from clone DKFZp434K087). [AL133031]
CDC23	0.232502	NM_004661	8697	Homo sapiens cell division cycle 23 homolog (S. cerevisiae) (CDC23), mRNA [NM_004661]
MGP	0.232485	NM_000900	4256	Homo sapiens matrix Gla protein (MGP), mRNA [NM_000900]
STK24	0.232453	NM_003576	8428	Homo sapiens serine/threonine kinase 24 (STE20 homolog, yeast) (STK24), transcript variant 1, mRNA [NM_003576]
AMPD3	0.232227	NM_000480	272	Homo sapiens adenosine monophosphate deaminase (isoform E) (AMPD3), transcript variant 1, mRNA [NM_000480]
RASSF4	0.231937	NM_032023	NA	Homo sapiens Ras association (RalGDS/AF-6) domain family 4 (RASSF4), mRNA [NM_032023]
SEMA4D	0.231847	NM_006378	10507	Homo sapiens sema domain, immunoglobulin domain (Ig), transmembrane domain (TM) and short cytoplasmic domain, (semaphorin) 4D (SEMA4D), mRNA [NM_006378]
GRIPAP1	0.231509	NM_020137	56850	Homo sapiens GRIP1 associated protein 1 (GRIPAP1), transcript variant 1, mRNA [NM_020137]
DUSP4	0.231106	NM_001394	1846	Homo sapiens dual specificity phosphatase 4 (DUSP4), transcript variant 1, mRNA [NM_001394]
GBE1	0.230712	NM_000158	2632	Homo sapiens glucan (1,4-alpha-), branching enzyme 1 (glycogen branching enzyme, Andersen disease, glycogen storage disease type IV) (GBE1), mRNA [NM_000158]
LSS	0.230643	NM_001001438	4047	Homo sapiens lanosterol synthase (2,3-oxidosqualene-lanosterol cyclase) (LSS), transcript variant 2, mRNA [NM_001001438]
DNAJB5	0.230374	NM_012266	25822	Homo sapiens DnaJ (Hsp40) homolog, subfamily B, member 5 (DNAJB5), mRNA [NM_012266]
SRGAP1	0.230221	NM_020762	57522	Homo sapiens SLIT-ROBO Rho GTPase activating protein 1 (SRGAP1), mRNA [NM_020762]
FAT4	0.230181	AK026709	79633	Homo sapiens cDNA: FLJ23056 fis, clone LNG03287. [AK026709]
DVL1	0.230151	NM_181870	1855	Homo sapiens dishevelled, dsh homolog 1 (Drosophila) (DVL1), transcript variant 2, mRNA [NM_181870]
IMPACT	0.230103	NM_018439	55364	Homo sapiens Impact homolog (mouse) (IMPACT), mRNA [NM_018439]
SPNS2	0.230087	BC041772	124976	Homo sapiens hypothetical protein LOC124976, mRNA (cDNA clone MGC:27061 IMAGE:4814561), complete cds. [BC041772]
HIST1H1D	0.2299	NM_005320	3007	Homo sapiens histone cluster 1, H1d (HIST1H1D), mRNA [NM_005320]
NUDT12	0.229729	NM_031438	83594	Homo sapiens nudix (nucleoside diphosphate linked moiety X)-type motif 12 (NUDT12), mRNA [NM_031438]
MOCOS	0.229725	NM_017947	NA	Homo sapiens molybdenum cofactor sulfurase (MOCOS), mRNA [NM_017947]
ZSCAN10	0.229687	NM_032805	84891	Homo sapiens zinc finger and SCAN domain containing 10 (ZSCAN10), mRNA [NM_032805]
PKP3	0.229619	NM_007183	11187	Homo sapiens plakophilin 3 (PKP3), mRNA [NM_007183]
SLCO3A1	0.22946	NM_013272	NA	Homo sapiens solute carrier organic anion transporter family, member 3A1 (SLCO3A1), mRNA [NM_013272]
LMNA	0.229291	NM_005572	4000	Homo sapiens lamin A/C (LMNA), transcript variant 2, mRNA [NM_005572]
MTMR12	0.229268	NM_001040446	54545	Homo sapiens myotubularin related protein 12 (MTMR12), mRNA [NM_001040446]
RNF151	0.229182	NM_174903	146310	Homo sapiens ring finger protein 151 (RNF151), mRNA [NM_174903]
DHX32	0.229038	NM_018180	NA	Homo sapiens DEAH (Asp-Glu-Ala-His) box polypeptide 32 (DHX32), mRNA [NM_018180]
CNN1	0.228898	NM_001299	1264	Homo sapiens calponin 1, basic, smooth muscle (CNN1), mRNA [NM_001299]
MTHFSD	0.228788	NM_022764	64779	Homo sapiens methenyltetrahydrofolate synthetase domain containing (MTHFSD), mRNA [NM_022764]
RBBP7	0.228576	NM_002893	5931	Homo sapiens retinoblastoma binding protein 7 (RBBP7), mRNA [NM_002893]
HARS2	0.228486	NM_012208	23438	Homo sapiens histidyl-tRNA synthetase 2, mitochondrial (putative) (HARS2), nuclear gene encoding mitochondrial protein, mRNA [NM_012208]
FAIM3	0.228386	NM_005449	9214	Homo sapiens Fas apoptotic inhibitory molecule 3 (FAIM3), mRNA [NM_005449]
ABHD13	0.227824	NM_032859	84945	Homo sapiens abhydrolase domain containing 13 (ABHD13), mRNA [NM_032859]
RPS14	0.227468	NM_005617	6208	Homo sapiens ribosomal protein S14 (RPS14), transcript variant 3, mRNA [NM_005617]
H2AFJ	0.227104	NM_177925	55766	Homo sapiens H2A histone family, member J (H2AFJ), transcript variant 2, mRNA [NM_177925]
FUT2	0.227096	NM_000511	2524	Homo sapiens fucosyltransferase 2 (secretor status included) (FUT2), mRNA [NM_000511]
SH3RF1	0.226737	NM_020870	57630	Homo sapiens SH3 domain containing ring finger 1 (SH3RF1), mRNA [NM_020870]
SCEL	0.226173	NM_144777	8796	Homo sapiens sciellin (SCEL), transcript variant 2, mRNA [NM_144777]
PPP1R3B	0.225552	NM_024607	79660	Homo sapiens protein phosphatase 1, regulatory (inhibitor) subunit 3B (PPP1R3B), mRNA [NM_024607]
KCNC4	0.225318	NM_153763	3749	Homo sapiens potassium voltage-gated channel, Shaw-related subfamily, member 4 (KCNC4), transcript variant 2, mRNA [NM_153763]
GALNT6	0.224923	NM_007210	11226	Homo sapiens UDP-N-acetyl-alpha-D-galactosamine:polypeptide N-acetylgalactosaminyltransferase 6 (GalNAc-T6) (GALNT6), mRNA [NM_007210]
SGOL2	0.224823	NM_152524	151246	Homo sapiens shugoshin-like 2 (S. pombe) (SGOL2), mRNA [NM_152524]
RNF20	0.224436	NM_019592	56254	Homo sapiens ring finger protein 20 (RNF20), mRNA [NM_019592]
PUS3	0.22436	NM_031307	83480	Homo sapiens pseudouridylate synthase 3 (PUS3), mRNA [NM_031307]
GALT	0.224341	NM_000155	NA	Homo sapiens galactose-1-phosphate uridylyltransferase (GALT), mRNA [NM_000155]
NR6A1	0.22432	ENST00000344523	2649	Orphan nuclear receptor NR6A1 (Germ cell nuclear factor) (GCNF) (Retinoid receptor-related testis-specific receptor) (RTR). [Source:Uniprot/SWISSPROT;Acc:Q15406] [ENST00000344523]
CDS2	0.224273	NM_003818	NA	Homo sapiens CDP-diacylglycerol synthase (phosphatidate cytidylyltransferase) 2 (CDS2), mRNA [NM_003818]
SYNE1	0.224192	NM_182961	23345	Homo sapiens spectrin repeat containing, nuclear envelope 1 (SYNE1), transcript variant longest, mRNA [NM_182961]
KRT14	0.224185	NM_000526	NA	Homo sapiens keratin 14 (epidermolysis bullosa simplex, Dowling-Meara, Koebner) (KRT14), mRNA [NM_000526]
ALDH1A3	0.224072	NM_000693	220	Homo sapiens aldehyde dehydrogenase 1 family, member A3 (ALDH1A3), mRNA [NM_000693]
XRCC3	0.224067	NM_005432	7517	Homo sapiens X-ray repair complementing defective repair in Chinese hamster cells 3 (XRCC3), mRNA [NM_005432]
PLEKHF1	0.22391	NM_024310	79156	Homo sapiens pleckstrin homology domain containing, family F (with FYVE domain) member 1 (PLEKHF1), mRNA [NM_024310]
DDX28	0.223875	NM_018380	55794	Homo sapiens DEAD (Asp-Glu-Ala-Asp) box polypeptide 28 (DDX28), nuclear gene encoding mitochondrial protein, mRNA [NM_018380]
AQP2	0.223828	NM_000486	359	Homo sapiens aquaporin 2 (collecting duct) (AQP2), mRNA [NM_000486]
PCK2	0.223774	NM_004563	NA	Homo sapiens phosphoenolpyruvate carboxykinase 2 (mitochondrial) (PCK2), nuclear gene encoding mitochondrial protein, transcript variant 1, mRNA [NM_004563]
BUD13	0.223465	NM_032725	84811	Homo sapiens BUD13 homolog (S. cerevisiae) (BUD13), mRNA [NM_032725]
CABLES1	0.223394	NM_138375	91768	Homo sapiens Cdk5 and Abl enzyme substrate 1 (CABLES1), mRNA [NM_138375]
PCDH19	0.223363	NM_020766	57526	Homo sapiens protocadherin 19 (PCDH19), mRNA [NM_020766]
ZC3H14	0.223272	NM_207660	NA	Homo sapiens zinc finger CCCH-type containing 14 (ZC3H14), transcript variant 2, mRNA [NM_207660]
TMEM18	0.22323	NM_152834	129787	Homo sapiens transmembrane protein 18 (TMEM18), mRNA [NM_152834]
SRFBP1	0.22322	NM_152546	153443	Homo sapiens serum response factor binding protein 1 (SRFBP1), mRNA [NM_152546]
WHSC2	0.223018	NM_005663	NA	Homo sapiens Wolf-Hirschhorn syndrome candidate 2 (WHSC2), mRNA [NM_005663]
ITGB6	0.222791	NM_000888	NA	Homo sapiens integrin, beta 6 (ITGB6), mRNA [NM_000888]
PDGFB	0.222267	NM_002608	5155	Homo sapiens platelet-derived growth factor beta polypeptide (simian sarcoma viral (v-sis) oncogene homolog) (PDGFB), transcript variant 1, mRNA [NM_002608]
LYPD3	0.222239	NM_014400	27076	Homo sapiens LY6/PLAUR domain containing 3 (LYPD3), mRNA [NM_014400]
L2HGDH	0.222139	NM_024884	79944	Homo sapiens L-2-hydroxyglutarate dehydrogenase (L2HGDH), nuclear gene encoding mitochondrial protein, mRNA [NM_024884]
PVRL2	0.222123	NM_001042724	5819	Homo sapiens poliovirus receptor-related 2 (herpesvirus entry mediator B) (PVRL2), transcript variant delta, mRNA [NM_001042724]
PSMD1	0.222073	NM_002807	5707	Homo sapiens proteasome (prosome, macropain) 26S subunit, non-ATPase, 1 (PSMD1), mRNA [NM_002807]
HLCS	0.221954	NM_000411	3141	Homo sapiens holocarboxylase synthetase (biotin-(proprionyl-Coenzyme A-carboxylase (ATP-hydrolysing)) ligase) (HLCS), mRNA [NM_000411]
CDCA4	0.221845	NM_017955	NA	Homo sapiens cell division cycle associated 4 (CDCA4), transcript variant 13, mRNA [NM_017955]
KRT36	0.221711	NM_003771	NA	Homo sapiens keratin 36 (KRT36), mRNA [NM_003771]
SIRT4	0.221646	NM_012240	23409	Homo sapiens sirtuin (silent mating type information regulation 2 homolog) 4 (S. cerevisiae) (SIRT4), mRNA [NM_012240]
GSG2	0.221638	NM_031965	83903	Homo sapiens germ cell associated 2 (haspin) (GSG2), mRNA [NM_031965]
FUNDC2	0.22155	NM_023934	NA	Homo sapiens FUN14 domain containing 2 (FUNDC2), mRNA [NM_023934]
TUBA1B	0.221437	NM_006082	10376	Homo sapiens tubulin, alpha 1b (TUBA1B), mRNA [NM_006082]
MICALL1	0.221407	NM_033386	85377	Homo sapiens MICAL-like 1 (MICALL1), mRNA [NM_033386]
KISS1	0.221098	NM_002256	3814	Homo sapiens KiSS-1 metastasis-suppressor (KISS1), mRNA [NM_002256]
SLC45A4	0.221048	BC033223	57210	Homo sapiens solute carrier family 45, member 4, mRNA (cDNA clone IMAGE:5019517), complete cds. [BC033223]
EVPL	0.221013	NM_001988	2125	Homo sapiens envoplakin (EVPL), mRNA [NM_001988]
CPSF6	0.220456	NM_007007	11052	Homo sapiens cleavage and polyadenylation specific factor 6, 68kDa (CPSF6), mRNA [NM_007007]
TPX2	0.22045	NM_012112	22974	Homo sapiens TPX2, microtubule-associated, homolog (Xenopus laevis) (TPX2), mRNA [NM_012112]
SPARC	0.220222	NM_003118	6678	Homo sapiens secreted protein, acidic, cysteine-rich (osteonectin) (SPARC), mRNA [NM_003118]
FGFR1OP	0.220163	NM_007045	11116	Homo sapiens FGFR1 oncogene partner (FGFR1OP), transcript variant 1, mRNA [NM_007045]
CDC7	0.219998	NM_003503	8317	Homo sapiens cell division cycle 7 homolog (S. cerevisiae) (CDC7), mRNA [NM_003503]
MAPKAP1	0.219832	NM_001006617	79109	Homo sapiens mitogen-activated protein kinase associated protein 1 (MAPKAP1), transcript variant 1, mRNA [NM_001006617]
ELF1	0.219764	NM_172373	NA	Homo sapiens E74-like factor 1 (ets domain transcription factor) (ELF1), mRNA [NM_172373]
MEF2C	0.219647	NM_002397	4208	Homo sapiens MADS box transcription enhancer factor 2, polypeptide C (myocyte enhancer factor 2C) (MEF2C), mRNA [NM_002397]
ASB13	0.219484	NM_024701	79754	Homo sapiens ankyrin repeat and SOCS box-containing 13 (ASB13), mRNA [NM_024701]
PCID2	0.219385	NM_018386	NA	Homo sapiens PCI domain containing 2 (PCID2), mRNA [NM_018386]
ACYP2	0.219284	X84195	NA	H.sapiens mRNA for acylphosphatase, muscle type (MT) isoenzyme. [X84195]
OCLN	0.219154	NM_002538	NA	Homo sapiens occludin (OCLN), mRNA [NM_002538]
ESPL1	0.219108	NM_012291	NA	Homo sapiens extra spindle pole bodies homolog 1 (S. cerevisiae) (ESPL1), mRNA [NM_012291]
GALNT7	0.219024	NM_017423	51809	Homo sapiens UDP-N-acetyl-alpha-D-galactosamine:polypeptide N-acetylgalactosaminyltransferase 7 (GalNAc-T7) (GALNT7), mRNA [NM_017423]
SLC39A10	0.218949	NM_020342	57181	Homo sapiens solute carrier family 39 (zinc transporter), member 10 (SLC39A10), mRNA [NM_020342]
TBKBP1	0.218501	NM_014726	9755	Homo sapiens TBK1 binding protein 1 (TBKBP1), mRNA [NM_014726]
PPAP2B	0.218435	NM_003713	8613	Homo sapiens phosphatidic acid phosphatase type 2B (PPAP2B), transcript variant 1, mRNA [NM_003713]
NLRP3	0.218431	NM_004895	NA	Homo sapiens NLR family, pyrin domain containing 3 (NLRP3), transcript variant 1, mRNA [NM_004895]
RRBP1	0.217953	NM_004587	NA	Homo sapiens ribosome binding protein 1 homolog 180kDa (dog) (RRBP1), transcript variant 2, mRNA [NM_004587]
IL27RA	0.217899	NM_004843	9466	Homo sapiens interleukin 27 receptor, alpha (IL27RA), mRNA [NM_004843]
SEMA4B	0.217751	NM_020210	10509	Homo sapiens sema domain, immunoglobulin domain (Ig), transmembrane domain (TM) and short cytoplasmic domain, (semaphorin) 4B (SEMA4B), transcript variant 1, mRNA [NM_020210]
MACF1	0.217598	NM_033044	23499	Homo sapiens microtubule-actin crosslinking factor 1 (MACF1), transcript variant 2, mRNA [NM_033044]
FZR1	0.2174	AB013462	51343	Homo sapiens mRNA for Fzr1, complete cds. [AB013462]
CWF19L2	0.2172	NM_152434	143884	Homo sapiens CWF19-like 2, cell cycle control (S. pombe) (CWF19L2), mRNA [NM_152434]
GPC1	0.217195	NM_002081	2817	Homo sapiens glypican 1 (GPC1), mRNA [NM_002081]
SHOC2	0.216998	NM_007373	8036	Homo sapiens soc-2 suppressor of clear homolog (C. elegans) (SHOC2), mRNA [NM_007373]
GPR135	0.216921	NM_022571	64582	Homo sapiens G protein-coupled receptor 135 (GPR135), mRNA [NM_022571]
ALDH5A1	0.216841	NM_170740	7915	Homo sapiens aldehyde dehydrogenase 5 family, member A1 (succinate-semialdehyde dehydrogenase) (ALDH5A1), nuclear gene encoding mitochondrial protein, transcript variant 1, mRNA [NM_170740]
LIPC	0.216807	NM_000236	3990	Homo sapiens lipase, hepatic (LIPC), mRNA [NM_000236]
SMC1A	0.216765	NM_006306	8243	Homo sapiens structural maintenance of chromosomes 1A (SMC1A), mRNA [NM_006306]
DLST	0.216746	NM_001933	1743	Homo sapiens dihydrolipoamide S-succinyltransferase (E2 component of 2-oxo-glutarate complex) (DLST), mRNA [NM_001933]
ZDHHC14	0.216722	NM_153746	79683	Homo sapiens zinc finger, DHHC-type containing 14 (ZDHHC14), transcript variant 2, mRNA [NM_153746]
PRG2	0.216701	NM_002728	5553	Homo sapiens proteoglycan 2, bone marrow (natural killer cell activator, eosinophil granule major basic protein) (PRG2), mRNA [NM_002728]
VPS52	0.216471	NM_022553	6293	Homo sapiens vacuolar protein sorting 52 homolog (S. cerevisiae) (VPS52), mRNA [NM_022553]
VCL	0.216361	NM_014000	7414	Homo sapiens vinculin (VCL), transcript variant 1, mRNA [NM_014000]
PPP1R13L	0.216269	NM_006663	10848	Homo sapiens protein phosphatase 1, regulatory (inhibitor) subunit 13 like (PPP1R13L), mRNA [NM_006663]
PPM1J	0.21623	NM_005167	333926	Homo sapiens protein phosphatase 1J (PP2C domain containing) (PPM1J), mRNA [NM_005167]
MCM10	0.216047	NM_182751	55388	Homo sapiens MCM10 minichromosome maintenance deficient 10 (S. cerevisiae) (MCM10), transcript variant 1, mRNA [NM_182751]
GALNTL1	0.215873	NM_020692	57452	Homo sapiens UDP-N-acetyl-alpha-D-galactosamine:polypeptide N-acetylgalactosaminyltransferase-like 1 (GALNTL1), mRNA [NM_020692]
ST6GALNAC6	0.215545	NM_013443	30815	Homo sapiens ST6 (alpha-N-acetyl-neuraminyl-2,3-beta-galactosyl-1,3)-N-acetylgalactosaminide alpha-2,6-sialyltransferase 6 (ST6GALNAC6), mRNA [NM_013443]
IKZF2	0.215467	NM_016260	22807	Homo sapiens IKAROS family zinc finger 2 (Helios) (IKZF2), transcript variant 1, mRNA [NM_016260]
PDDC1	0.215262	NM_182612	347862	Homo sapiens Parkinson disease 7 domain containing 1 (PDDC1), mRNA [NM_182612]
PDLIM5	0.215124	NM_006457	10611	Homo sapiens PDZ and LIM domain 5 (PDLIM5), transcript variant 1, mRNA [NM_006457]
KCNAB1	0.214971	BC043166	7881	Homo sapiens potassium voltage-gated channel, shaker-related subfamily, beta member 1, mRNA (cDNA clone MGC:44147 IMAGE:5286833), complete cds. [BC043166]
USP6NL	0.214865	NM_001080491	9712	Homo sapiens USP6 N-terminal like (USP6NL), mRNA [NM_001080491]
PROKR1	0.214366	NM_138964	10887	Homo sapiens prokineticin receptor 1 (PROKR1), mRNA [NM_138964]
DDIT4L	0.214361	NM_145244	NA	Homo sapiens DNA-damage-inducible transcript 4-like (DDIT4L), mRNA [NM_145244]
MED25	0.21433	NM_030973	81857	Homo sapiens mediator of RNA polymerase II transcription, subunit 25 homolog (S. cerevisiae) (MED25), mRNA [NM_030973]
EPRS	0.214244	NM_004446	2058	Homo sapiens glutamyl-prolyl-tRNA synthetase (EPRS), mRNA [NM_004446]
MCPH1	0.214129	NM_024596	79648	Homo sapiens microcephaly, primary autosomal recessive 1 (MCPH1), mRNA [NM_024596]
ALMS1	0.213784	NM_015120	7840	Homo sapiens Alstrom syndrome 1 (ALMS1), mRNA [NM_015120]
ZRANB3	0.213762	BC064616	84083	Homo sapiens zinc finger, RAN-binding domain containing 3, mRNA (cDNA clone IMAGE:5575956), complete cds. [BC064616]
SUFU	0.213474	NM_016169	51684	Homo sapiens suppressor of fused homolog (Drosophila) (SUFU), mRNA [NM_016169]
TWF1	0.213415	NM_002822	5756	Homo sapiens twinfilin, actin-binding protein, homolog 1 (Drosophila) (TWF1), mRNA [NM_002822]
SCYL3	0.213015	NM_020423	57147	Homo sapiens SCY1-like 3 (S. cerevisiae) (SCYL3), transcript variant 1, mRNA [NM_020423]
SCAMP2	0.212307	NM_005697	NA	Homo sapiens secretory carrier membrane protein 2 (SCAMP2), mRNA [NM_005697]
DUSP10	0.212152	NM_007207	11221	Homo sapiens dual specificity phosphatase 10 (DUSP10), transcript variant 1, mRNA [NM_007207]
TRIM37	0.212027	NM_015294	4591	Homo sapiens tripartite motif-containing 37 (TRIM37), transcript variant 1, mRNA [NM_015294]
SLC35F3	0.212011	NM_173508	148641	Homo sapiens solute carrier family 35, member F3 (SLC35F3), mRNA [NM_173508]
SOX13	0.211782	NM_005686	9580	Homo sapiens SRY (sex determining region Y)-box 13 (SOX13), mRNA [NM_005686]
USP30	0.211578	AL834278	84749	Homo sapiens mRNA; cDNA DKFZp547N1013 (from clone DKFZp547N1013). [AL834278]
FBXO9	0.211564	NM_033481	26268	Homo sapiens F-box protein 9 (FBXO9), transcript variant 3, mRNA [NM_033481]
GDA	0.211544	NM_004293	NA	Homo sapiens guanine deaminase (GDA), mRNA [NM_004293]
ARF1	0.211388	NM_001658	375	Homo sapiens ADP-ribosylation factor 1 (ARF1), transcript variant 4, mRNA [NM_001658]
SDK1	0.211364	NM_152744	221935	Homo sapiens sidekick homolog 1 (chicken) (SDK1), transcript variant 1, mRNA [NM_152744]
KLK14	0.211357	NM_022046	NA	Homo sapiens kallikrein-related peptidase 14 (KLK14), mRNA [NM_022046]
PHLDB1	0.211317	NM_015157	23187	Homo sapiens pleckstrin homology-like domain, family B, member 1 (PHLDB1), mRNA [NM_015157]
NCF1	0.211197	NM_000265	NA	Homo sapiens neutrophil cytosolic factor 1, (chronic granulomatous disease, autosomal 1) (NCF1), mRNA [NM_000265]
COG4	0.211167	NM_015386	25839	Homo sapiens component of oligomeric golgi complex 4 (COG4), mRNA [NM_015386]
ITPK1	0.211082	NM_014216	3705	Homo sapiens inositol 1,3,4-triphosphate 5/6 kinase (ITPK1), mRNA [NM_014216]
EXOC5	0.210821	NM_006544	NA	Homo sapiens exocyst complex component 5 (EXOC5), mRNA [NM_006544]
P4HB	0.210595	NM_000918	5034	Homo sapiens procollagen-proline, 2-oxoglutarate 4-dioxygenase (proline 4-hydroxylase), beta polypeptide (P4HB), mRNA [NM_000918]
TDRD3	0.210565	NM_030794	81550	Homo sapiens tudor domain containing 3 (TDRD3), mRNA [NM_030794]
GSTM5	0.210113	NM_000851	2949	Homo sapiens glutathione S-transferase M5 (GSTM5), mRNA [NM_000851]
PIGN	0.209963	NM_176787	23556	Homo sapiens phosphatidylinositol glycan anchor biosynthesis, class N (PIGN), transcript variant 1, mRNA [NM_176787]
POLR3K	0.209765	NM_016310	51728	Homo sapiens polymerase (RNA) III (DNA directed) polypeptide K, 12.3 kDa (POLR3K), mRNA [NM_016310]
ZBTB1	0.20962	NM_014950	22890	Homo sapiens zinc finger and BTB domain containing 1 (ZBTB1), mRNA [NM_014950]
JAZF1	0.209567	NM_175061	221895	Homo sapiens JAZF zinc finger 1 (JAZF1), mRNA [NM_175061]
DYRK3	0.209513	NM_001004023	8444	Homo sapiens dual-specificity tyrosine-(Y)-phosphorylation regulated kinase 3 (DYRK3), transcript variant 2, mRNA [NM_001004023]
B3GALT6	0.209391	NM_080605	126792	Homo sapiens UDP-Gal:betaGal beta 1,3-galactosyltransferase polypeptide 6 (B3GALT6), mRNA [NM_080605]
CFLAR	0.20935	AF009616	8837	Homo sapiens FLAME-1 mRNA, complete cds. [AF009616]
SCNN1A	0.209288	NM_001038	6337	Homo sapiens sodium channel, nonvoltage-gated 1 alpha (SCNN1A), mRNA [NM_001038]
PIGK	0.209199	NM_005482	10026	Homo sapiens phosphatidylinositol glycan anchor biosynthesis, class K (PIGK), mRNA [NM_005482]
STARD13	0.209114	NM_178006	90627	Homo sapiens START domain containing 13 (STARD13), transcript variant alpha, mRNA [NM_178006]
DHX15	0.209041	NM_001358	1665	Homo sapiens DEAH (Asp-Glu-Ala-His) box polypeptide 15 (DHX15), mRNA [NM_001358]
TACSTD2	0.20877	NM_002353	4070	Homo sapiens tumor-associated calcium signal transducer 2 (TACSTD2), mRNA [NM_002353]
FBXL6	0.208507	NM_012162	NA	Homo sapiens F-box and leucine-rich repeat protein 6 (FBXL6), transcript variant 1, mRNA [NM_012162]
GLRX2	0.208218	NM_016066	51022	Homo sapiens glutaredoxin 2 (GLRX2), transcript variant 1, mRNA [NM_016066]
CDCA7L	0.208163	NM_018719	55536	Homo sapiens cell division cycle associated 7-like (CDCA7L), mRNA [NM_018719]
PFDN5	0.2081	NM_002624	5204	Homo sapiens prefoldin subunit 5 (PFDN5), transcript variant 1, mRNA [NM_002624]
SLMO1	0.207971	NM_006553	NA	Homo sapiens slowmo homolog 1 (Drosophila) (SLMO1), mRNA [NM_006553]
COG8	0.207698	NM_032382	64146	Homo sapiens component of oligomeric golgi complex 8 (COG8), mRNA [NM_032382]
GPR97	0.207567	NM_170776	NA	Homo sapiens G protein-coupled receptor 97 (GPR97), mRNA [NM_170776]
FADD	0.20748	NM_003824	8772	Homo sapiens Fas (TNFRSF6)-associated via death domain (FADD), mRNA [NM_003824]
IL18BP	0.207406	NM_173042	10068	Homo sapiens interleukin 18 binding protein (IL18BP), transcript variant A, mRNA [NM_173042]
LRRK1	0.20725	NM_024652	NA	Homo sapiens leucine-rich repeat kinase 1 (LRRK1), mRNA [NM_024652]
SALL2	0.207102	NM_005407	6297	Homo sapiens sal-like 2 (Drosophila) (SALL2), mRNA [NM_005407]
SPACA3	0.207091	NM_173847	NA	Homo sapiens sperm acrosome associated 3 (SPACA3), mRNA [NM_173847]
HCRTR1	0.206955	NM_001525	3061	Homo sapiens hypocretin (orexin) receptor 1 (HCRTR1), mRNA [NM_001525]
LGI2	0.206918	NM_018176	55203	Homo sapiens leucine-rich repeat LGI family, member 2 (LGI2), mRNA [NM_018176]
MRPL18	0.206884	NM_014161	29074	Homo sapiens mitochondrial ribosomal protein L18 (MRPL18), nuclear gene encoding mitochondrial protein, mRNA [NM_014161]
FBXL15	0.206507	NM_024326	79176	Homo sapiens F-box and leucine-rich repeat protein 15 (FBXL15), mRNA [NM_024326]
PRKX	0.206367	NM_005044	5613	Homo sapiens protein kinase, X-linked (PRKX), mRNA [NM_005044]
CCDC94	0.206239	NM_018074	55702	Homo sapiens coiled-coil domain containing 94 (CCDC94), mRNA [NM_018074]
DCTN5	0.206205	NM_032486	84516	Homo sapiens dynactin 5 (p25) (DCTN5), mRNA [NM_032486]
ACAT2	0.206205	BC000408	39	Homo sapiens acetyl-Coenzyme A acetyltransferase 2 (acetoacetyl Coenzyme A thiolase), mRNA (cDNA clone MGC:8573 IMAGE:2823036), complete cds. [BC000408]
PIK3CB	0.206106	NM_006219	5291	Homo sapiens phosphoinositide-3-kinase, catalytic, beta polypeptide (PIK3CB), mRNA [NM_006219]
WDHD1	0.205697	NM_007086	11169	Homo sapiens WD repeat and HMG-box DNA binding protein 1 (WDHD1), transcript variant 1, mRNA [NM_007086]
FMN1	0.205696	BC029107	342184	Homo sapiens formin 1, mRNA (cDNA clone IMAGE:4213061). [BC029107]
SCARB1	0.205496	NM_005505	949	Homo sapiens scavenger receptor class B, member 1 (SCARB1), transcript variant 1, mRNA [NM_005505]
HIST1H2AE	0.205327	NM_021052	3012	Homo sapiens histone cluster 1, H2ae (HIST1H2AE), mRNA [NM_021052]
VPS18	0.205256	NM_020857	57617	Homo sapiens vacuolar protein sorting 18 homolog (S. cerevisiae) (VPS18), mRNA [NM_020857]
CDKL3	0.20515	NM_016508	51265	Homo sapiens cyclin-dependent kinase-like 3 (CDKL3), mRNA [NM_016508]
ATP9B	0.205118	NM_198531	374868	Homo sapiens ATPase, Class II, type 9B (ATP9B), mRNA [NM_198531]
NCAN	0.205061	NM_004386	1463	Homo sapiens neurocan (NCAN), mRNA [NM_004386]
CDH6	0.204887	NM_004932	1004	Homo sapiens cadherin 6, type 2, K-cadherin (fetal kidney) (CDH6), mRNA [NM_004932]
MAF	0.204627	NM_005360	4094	Homo sapiens v-maf musculoaponeurotic fibrosarcoma oncogene homolog (avian) (MAF), transcript variant 1, mRNA [NM_005360]
ENO3	0.204553	NM_001976	NA	Homo sapiens enolase 3 (beta, muscle) (ENO3), transcript variant 1, mRNA [NM_001976]
RAB38	0.204547	NM_022337	23682	Homo sapiens RAB38, member RAS oncogene family (RAB38), mRNA [NM_022337]
KLF7	0.204508	NM_003709	8609	Homo sapiens Kruppel-like factor 7 (ubiquitous) (KLF7), mRNA [NM_003709]
PYGM	0.20406	NM_005609	NA	Homo sapiens phosphorylase, glycogen; muscle (McArdle syndrome, glycogen storage disease type V) (PYGM), mRNA [NM_005609]
MYH10	0.203931	NM_005964	4628	Homo sapiens myosin, heavy chain 10, non-muscle (MYH10), mRNA [NM_005964]
COL4A2	0.203746	NM_001846	1284	Homo sapiens collagen, type IV, alpha 2 (COL4A2), mRNA [NM_001846]
CCNG1	0.203657	NM_004060	900	Homo sapiens cyclin G1 (CCNG1), transcript variant 1, mRNA [NM_004060]
RBPMS2	0.203656	NM_194272	348093	Homo sapiens RNA binding protein with multiple splicing 2 (RBPMS2), mRNA [NM_194272]
RNF31	0.203338	NM_017999	NA	Homo sapiens ring finger protein 31 (RNF31), mRNA [NM_017999]
SPECC1L	0.203073	NM_015330	135	Homo sapiens SPECC1-like (SPECC1L), mRNA [NM_015330]
DNAJC1	0.203043	NM_022365	64215	Homo sapiens DnaJ (Hsp40) homolog, subfamily C, member 1 (DNAJC1), mRNA [NM_022365]
DSP	0.20302	NM_004415	1832	Homo sapiens desmoplakin (DSP), transcript variant 1, mRNA [NM_004415]
NUP155	0.202825	NM_153485	9631	Homo sapiens nucleoporin 155kDa (NUP155), transcript variant 1, mRNA [NM_153485]
CSF2RA	0.202689	NM_172247	NA	Homo sapiens colony stimulating factor 2 receptor, alpha, low-affinity (granulocyte-macrophage) (CSF2RA), transcript variant 4, mRNA [NM_172247]
GBA2	0.202645	NM_020944	57704	Homo sapiens glucosidase, beta (bile acid) 2 (GBA2), mRNA [NM_020944]
EIF5A2	0.202621	NM_020390	56648	Homo sapiens eukaryotic translation initiation factor 5A2 (EIF5A2), mRNA [NM_020390]
SLC26A9	0.202441	NM_052934	115019	Homo sapiens solute carrier family 26, member 9 (SLC26A9), transcript variant 1, mRNA [NM_052934]
CCNE2	0.202363	NM_057749	9134	Homo sapiens cyclin E2 (CCNE2), transcript variant 1, mRNA [NM_057749]
WBSCR28	0.202157	NM_182504	NA	Homo sapiens Williams-Beuren syndrome chromosome region 28 (WBSCR28), mRNA [NM_182504]
LAD1	0.202116	NM_005558	3898	Homo sapiens ladinin 1 (LAD1), mRNA [NM_005558]
IRX3	0.202098	NM_024336	79191	Homo sapiens iroquois homeobox protein 3 (IRX3), mRNA [NM_024336]
MCM7	0.202062	NM_182776	4176	Homo sapiens MCM7 minichromosome maintenance deficient 7 (S. cerevisiae) (MCM7), transcript variant 2, mRNA [NM_182776]
CNOT1	0.20188	NM_016284	23019	Homo sapiens CCR4-NOT transcription complex, subunit 1 (CNOT1), transcript variant 1, mRNA [NM_016284]
KRT6A	0.201815	NM_005554	NA	Homo sapiens keratin 6A (KRT6A), mRNA [NM_005554]
ABI3	0.201787	NM_016428	51225	Homo sapiens ABI gene family, member 3 (ABI3), mRNA [NM_016428]
EPDR1	0.201733	NM_017549	54749	Homo sapiens ependymin related protein 1 (zebrafish) (EPDR1), mRNA [NM_017549]
INTS7	0.201564	NM_015434	25896	Homo sapiens integrator complex subunit 7 (INTS7), mRNA [NM_015434]
B3GNT4	0.201439	NM_030765	79369	Homo sapiens UDP-GlcNAc:betaGal beta-1,3-N-acetylglucosaminyltransferase 4 (B3GNT4), mRNA [NM_030765]
ISYNA1	0.2014	NM_016368	51477	Homo sapiens myo-inositol 1-phosphate synthase A1 (ISYNA1), mRNA [NM_016368]
TMEM81	0.201377	NM_203376	388730	Homo sapiens transmembrane protein 81 (TMEM81), mRNA [NM_203376]
SDF2L1	0.201299	NM_022044	23753	Homo sapiens stromal cell-derived factor 2-like 1 (SDF2L1), mRNA [NM_022044]
ADCK5	0.20116	NM_174922	NA	Homo sapiens aarF domain containing kinase 5 (ADCK5), mRNA [NM_174922]
SDS	0.201132	NM_006843	10993	Homo sapiens serine dehydratase (SDS), mRNA [NM_006843]
PRLHR	0.200983	NM_004248	2834	Homo sapiens prolactin releasing hormone receptor (PRLHR), mRNA [NM_004248]
CCT4	0.200962	NM_006430	10575	Homo sapiens chaperonin containing TCP1, subunit 4 (delta) (CCT4), mRNA [NM_006430]
FAM3A	0.200786	NM_021806	NA	Homo sapiens family with sequence similarity 3, member A (FAM3A), mRNA [NM_021806]
CYB561	0.200717	NM_001017916	1534	Homo sapiens cytochrome b-561 (CYB561), transcript variant 2, mRNA [NM_001017916]
TPM3	0.200115	NM_152263	NA	Homo sapiens tropomyosin 3 (TPM3), transcript variant 1, mRNA [NM_152263]
FOLR1	0.200075	NM_016725	2348	Homo sapiens folate receptor 1 (adult) (FOLR1), transcript variant 1, mRNA [NM_016725]
SHC4	0.199926	NM_203349	399694	Homo sapiens SHC (Src homology 2 domain containing) family, member 4 (SHC4), mRNA [NM_203349]
PRKAB2	0.199683	NM_005399	5565	Homo sapiens protein kinase, AMP-activated, beta 2 non-catalytic subunit (PRKAB2), mRNA [NM_005399]
SGK2	0.199608	NM_170693	10110	Homo sapiens serum/glucocorticoid regulated kinase 2 (SGK2), transcript variant 1, mRNA [NM_170693]
PTEN	0.199498	NM_000314	NA	Homo sapiens phosphatase and tensin homolog (mutated in multiple advanced cancers 1) (PTEN), mRNA [NM_000314]
GATM	0.199475	NM_001482	2628	Homo sapiens glycine amidinotransferase (L-arginine:glycine amidinotransferase) (GATM), nuclear gene encoding mitochondrial protein, mRNA [NM_001482]
PTPRU	0.199437	NM_133177	NA	Homo sapiens protein tyrosine phosphatase, receptor type, U (PTPRU), transcript variant 2, mRNA [NM_133177]
NCAPH	0.199223	NM_015341	23397	Homo sapiens non-SMC condensin I complex, subunit H (NCAPH), mRNA [NM_015341]
GNAI1	0.198949	NM_002069	2770	Homo sapiens guanine nucleotide binding protein (G protein), alpha inhibiting activity polypeptide 1 (GNAI1), mRNA [NM_002069]
MRE11A	0.198932	NM_005590	NA	Homo sapiens MRE11 meiotic recombination 11 homolog A (S. cerevisiae) (MRE11A), transcript variant 2, mRNA [NM_005590]
DAPK1	0.198886	NM_004938	1612	Homo sapiens death-associated protein kinase 1 (DAPK1), mRNA [NM_004938]
GEMIN8	0.198849	NM_017856	54960	Homo sapiens gem (nuclear organelle) associated protein 8 (GEMIN8), transcript variant 3, mRNA [NM_017856]
PIAS4	0.198836	NM_015897	NA	Homo sapiens protein inhibitor of activated STAT, 4 (PIAS4), mRNA [NM_015897]
APOA4	0.198537	NM_000482	337	Homo sapiens apolipoprotein A-IV (APOA4), mRNA [NM_000482]
DENND2D	0.198515	NM_024901	79961	Homo sapiens DENN/MADD domain containing 2D (DENND2D), mRNA [NM_024901]
THUMPD2	0.198259	NM_025264	80745	Homo sapiens THUMP domain containing 2 (THUMPD2), mRNA [NM_025264]
SLA	0.198188	NM_006748	6503	Homo sapiens Src-like-adaptor (SLA), transcript variant 3, mRNA [NM_006748]
TMPO	0.198092	NM_003276	7112	Homo sapiens thymopoietin (TMPO), transcript variant 1, mRNA [NM_003276]
PLOD3	0.198049	NM_001084	8985	Homo sapiens procollagen-lysine, 2-oxoglutarate 5-dioxygenase 3 (PLOD3), mRNA [NM_001084]
PITPNB	0.198014	NM_012399	23760	Homo sapiens phosphatidylinositol transfer protein, beta (PITPNB), mRNA [NM_012399]
DCP1A	0.197875	NM_018403	NA	Homo sapiens DCP1 decapping enzyme homolog A (S. cerevisiae) (DCP1A), mRNA [NM_018403]
SNAPC3	0.197752	NM_001039697	6619	Homo sapiens small nuclear RNA activating complex, polypeptide 3, 50kDa (SNAPC3), mRNA [NM_001039697]
CASD1	0.197727	NM_022900	NA	Homo sapiens CAS1 domain containing 1 (CASD1), mRNA [NM_022900]
THAP3	0.197675	BC092427	90326	Homo sapiens THAP domain containing, apoptosis associated protein 3, mRNA (cDNA clone MGC:102992 IMAGE:30376814), complete cds. [BC092427]
MEFV	0.197653	NM_000243	4210	Homo sapiens Mediterranean fever (MEFV), mRNA [NM_000243]
NID1	0.197477	NM_002508	4811	Homo sapiens nidogen 1 (NID1), mRNA [NM_002508]
PACSIN3	0.197378	NM_016223	NA	Homo sapiens protein kinase C and casein kinase substrate in neurons 3 (PACSIN3), mRNA [NM_016223]
DR1	0.19737	NM_001938	NA	Homo sapiens down-regulator of transcription 1, TBP-binding (negative cofactor 2) (DR1), mRNA [NM_001938]
CENPI	0.197333	NM_006733	NA	Homo sapiens centromere protein I (CENPI), mRNA [NM_006733]
AARS	0.197109	NM_001605	16	Homo sapiens alanyl-tRNA synthetase (AARS), mRNA [NM_001605]
NSDHL	0.19702	NM_015922	50814	Homo sapiens NAD(P) dependent steroid dehydrogenase-like (NSDHL), mRNA [NM_015922]
ENDOD1	0.196972	ENST00000278505	23052	Endonuclease domain-containing 1 protein precursor (EC 3.1.30.-). [Source:Uniprot/SWISSPROT;Acc:O94919] [ENST00000278505]
ZBTB20	0.196074	NM_015642	26137	Homo sapiens zinc finger and BTB domain containing 20 (ZBTB20), mRNA [NM_015642]
CCNB1	0.196022	NM_031966	891	Homo sapiens cyclin B1 (CCNB1), mRNA [NM_031966]
SPATA6	0.196018	ENST00000371847	54558	Spermatogenesis-associated protein 6 precursor. [Source:Uniprot/SWISSPROT;Acc:Q9NWH7] [ENST00000371847]
PPP1R3C	0.195353	NM_005398	5507	Homo sapiens protein phosphatase 1, regulatory (inhibitor) subunit 3C (PPP1R3C), mRNA [NM_005398]
GBP2	0.195301	NM_004120	NA	Homo sapiens guanylate binding protein 2, interferon-inducible (GBP2), mRNA [NM_004120]
PARP8	0.195233	NM_024615	NA	Homo sapiens poly (ADP-ribose) polymerase family, member 8 (PARP8), mRNA [NM_024615]
AES	0.195178	NM_198969	166	Homo sapiens amino-terminal enhancer of split (AES), transcript variant 1, mRNA [NM_198969]
RTN4IP1	0.195144	NM_032730	84816	Homo sapiens reticulon 4 interacting protein 1 (RTN4IP1), nuclear gene encoding mitochondrial protein, mRNA [NM_032730]
TTC21B	0.19514	AB082523	79809	Homo sapiens mRNA for KIAA1992 protein. [AB082523]
LONP1	0.194884	NM_004793	9361	Homo sapiens lon peptidase 1, mitochondrial (LONP1), nuclear gene encoding mitochondrial protein, mRNA [NM_004793]
ILVBL	0.194876	NM_006844	10994	Homo sapiens ilvB (bacterial acetolactate synthase)-like (ILVBL), transcript variant 1, mRNA [NM_006844]
CTPS2	0.194697	NM_175859	NA	Homo sapiens CTP synthase II (CTPS2), transcript variant 2, mRNA [NM_175859]
MYLK	0.194587	NM_053025	4638	Homo sapiens myosin, light chain kinase (MYLK), transcript variant 1, mRNA [NM_053025]
PTPRE	0.194315	NM_006504	NA	Homo sapiens protein tyrosine phosphatase, receptor type, E (PTPRE), transcript variant 1, mRNA [NM_006504]
NPBWR1	0.194281	NM_005285	2831	Homo sapiens neuropeptides B/W receptor 1 (NPBWR1), mRNA [NM_005285]
EXT1	0.194084	NM_000127	NA	Homo sapiens exostoses (multiple) 1 (EXT1), mRNA [NM_000127]
HTR7	0.194053	NM_019859	3363	Homo sapiens 5-hydroxytryptamine (serotonin) receptor 7 (adenylate cyclase-coupled) (HTR7), transcript variant d, mRNA [NM_019859]
ADH5	0.193832	NM_000671	128	Homo sapiens alcohol dehydrogenase 5 (class III), chi polypeptide (ADH5), mRNA [NM_000671]
POU2F1	0.193747	NM_002697	NA	Homo sapiens POU domain, class 2, transcription factor 1 (POU2F1), mRNA [NM_002697]
P2RY1	0.193312	NM_002563	5028	Homo sapiens purinergic receptor P2Y, G-protein coupled, 1 (P2RY1), mRNA [NM_002563]
DTX2	0.193308	NM_020892	NA	Homo sapiens deltex homolog 2 (Drosophila) (DTX2), mRNA [NM_020892]
FOXK2	0.192939	NM_004514	3607	Homo sapiens forkhead box K2 (FOXK2), mRNA [NM_004514]
COBRA1	0.192908	NM_015456	25920	Homo sapiens cofactor of BRCA1 (COBRA1), mRNA [NM_015456]
B3GALNT1	0.192887	NM_003781	8706	Homo sapiens beta-1,3-N-acetylgalactosaminyltransferase 1 (globoside blood group) (B3GALNT1), transcript variant 1, mRNA [NM_003781]
RNASEL	0.192551	NM_021133	6041	Homo sapiens ribonuclease L (2',5'-oligoisoadenylate synthetase-dependent) (RNASEL), mRNA [NM_021133]
SNX11	0.192438	NM_152244	29916	Homo sapiens sorting nexin 11 (SNX11), transcript variant 1, mRNA [NM_152244]
POLR3B	0.191527	NM_018082	55703	Homo sapiens polymerase (RNA) III (DNA directed) polypeptide B (POLR3B), mRNA [NM_018082]
SENP8	0.191429	NM_145204	123228	Homo sapiens SUMO/sentrin specific peptidase family member 8 (SENP8), mRNA [NM_145204]
EPHB3	0.191359	NM_004443	2049	Homo sapiens EPH receptor B3 (EPHB3), mRNA [NM_004443]
PTPRK	0.191035	NM_002844	5796	Homo sapiens protein tyrosine phosphatase, receptor type, K (PTPRK), mRNA [NM_002844]
ACADS	0.190909	NM_000017	NA	Homo sapiens acyl-Coenzyme A dehydrogenase, C-2 to C-3 short chain (ACADS), nuclear gene encoding mitochondrial protein, mRNA [NM_000017]
CBS	0.190884	NM_000071	875	Homo sapiens cystathionine-beta-synthase (CBS), mRNA [NM_000071]
SYS1	0.190747	NM_033542	90196	Homo sapiens SYS1 Golgi-localized integral membrane protein homolog (S. cerevisiae) (SYS1), mRNA [NM_033542]
TRAF2	0.19064	NM_021138	7186	Homo sapiens TNF receptor-associated factor 2 (TRAF2), mRNA [NM_021138]
STON1	0.190555	NM_006873	11037	Homo sapiens stonin 1 (STON1), mRNA [NM_006873]
CLCN6	0.190353	NM_001286	NA	Homo sapiens chloride channel 6 (CLCN6), transcript variant ClC-6a, mRNA [NM_001286]
ACO1	0.190185	NM_002197	48	Homo sapiens aconitase 1, soluble (ACO1), mRNA [NM_002197]
CTBP2	0.19017	NM_022802	1488	Homo sapiens C-terminal binding protein 2 (CTBP2), transcript variant 2, mRNA [NM_022802]
ARHGEF4	0.190034	NM_032995	50649	Homo sapiens Rho guanine nucleotide exchange factor (GEF) 4 (ARHGEF4), transcript variant 2, mRNA [NM_032995]
APPL2	0.18998	NM_018171	55198	Homo sapiens adaptor protein, phosphotyrosine interaction, PH domain and leucine zipper containing 2 (APPL2), mRNA [NM_018171]
PNPLA5	0.189861	NM_138814	150379	Homo sapiens patatin-like phospholipase domain containing 5 (PNPLA5), mRNA [NM_138814]
ARFIP2	0.189504	NM_012402	23647	Homo sapiens ADP-ribosylation factor interacting protein 2 (arfaptin 2) (ARFIP2), mRNA [NM_012402]
CYP2E1	0.189438	NM_000773	1571	Homo sapiens cytochrome P450, family 2, subfamily E, polypeptide 1 (CYP2E1), mRNA [NM_000773]
TMOD3	0.189428	NM_014547	29766	Homo sapiens tropomodulin 3 (ubiquitous) (TMOD3), mRNA [NM_014547]
BAIAP2L2	0.189192	AK026235	NA	Homo sapiens cDNA: FLJ22582 fis, clone HSI02576. [AK026235]
PIPOX	0.189185	NM_016518	51268	Homo sapiens pipecolic acid oxidase (PIPOX), mRNA [NM_016518]
PUS7L	0.189167	NM_031292	83448	Homo sapiens pseudouridylate synthase 7 homolog (S. cerevisiae)-like (PUS7L), mRNA [NM_031292]
CALM1	0.189133	NM_006888	801	Homo sapiens calmodulin 1 (phosphorylase kinase, delta) (CALM1), mRNA [NM_006888]
SMAD5	0.189057	NM_001001419	4090	Homo sapiens SMAD family member 5 (SMAD5), transcript variant 2, mRNA [NM_001001419]
ABCB7	0.189018	NM_004299	22	Homo sapiens ATP-binding cassette, sub-family B (MDR/TAP), member 7 (ABCB7), nuclear gene encoding mitochondrial protein, mRNA [NM_004299]
GDPD5	0.189017	NM_030792	81544	Homo sapiens glycerophosphodiester phosphodiesterase domain containing 5 (GDPD5), mRNA [NM_030792]
COG5	0.188677	NM_006348	10466	Homo sapiens component of oligomeric golgi complex 5 (COG5), transcript variant 1, mRNA [NM_006348]
RNF215	0.188633	NM_001017981	200312	Homo sapiens hypothetical protein LOC200312 (LOC200312), mRNA [NM_001017981]
FAM113B	0.188476	NM_138371	91523	Homo sapiens family with sequence similarity 113, member B (FAM113B), mRNA [NM_138371]
CD2BP2	0.188425	NM_006110	10421	Homo sapiens CD2 (cytoplasmic tail) binding protein 2 (CD2BP2), mRNA [NM_006110]
PDIA5	0.188356	NM_006810	NA	Homo sapiens protein disulfide isomerase family A, member 5 (PDIA5), mRNA [NM_006810]
TSPAN14	0.188271	NM_030927	81619	Homo sapiens tetraspanin 14 (TSPAN14), mRNA [NM_030927]
BAG3	0.188256	NM_004281	9531	Homo sapiens BCL2-associated athanogene 3 (BAG3), mRNA [NM_004281]
CSAD	0.188197	NM_015989	NA	Homo sapiens cysteine sulfinic acid decarboxylase (CSAD), mRNA [NM_015989]
CRLF2	0.188118	NM_001012288	NA	Homo sapiens cytokine receptor-like factor 2 (CRLF2), transcript variant 2, mRNA [NM_001012288]
CHST4	0.187927	NM_005769	10164	Homo sapiens carbohydrate (N-acetylglucosamine 6-O) sulfotransferase 4 (CHST4), mRNA [NM_005769]
PEX19	0.187861	NM_002857	5824	Homo sapiens peroxisomal biogenesis factor 19 (PEX19), mRNA [NM_002857]
AEBP2	0.187847	NM_153207	NA	Homo sapiens AE binding protein 2 (AEBP2), mRNA [NM_153207]
UBE2G1	0.187782	NM_003342	7326	Homo sapiens ubiquitin-conjugating enzyme E2G 1 (UBC7 homolog, yeast) (UBE2G1), mRNA [NM_003342]
MESP1	0.18776	NM_018670	55897	Homo sapiens mesoderm posterior 1 homolog (mouse) (MESP1), mRNA [NM_018670]
ASB1	0.187476	NM_001040445	NA	Homo sapiens ankyrin repeat and SOCS box-containing 1 (ASB1), mRNA [NM_001040445]
SHMT1	0.187443	NM_004169	6470	Homo sapiens serine hydroxymethyltransferase 1 (soluble) (SHMT1), transcript variant 1, mRNA [NM_004169]
RHOJ	0.187351	NM_020663	57381	Homo sapiens ras homolog gene family, member J (RHOJ), mRNA [NM_020663]
QPCT	0.187275	NM_012413	NA	Homo sapiens glutaminyl-peptide cyclotransferase (glutaminyl cyclase) (QPCT), mRNA [NM_012413]
TTC23	0.187184	NM_022905	64927	Homo sapiens tetratricopeptide repeat domain 23 (TTC23), transcript variant 2, mRNA [NM_022905]
ASCL2	0.187143	NM_005170	430	Homo sapiens achaete-scute complex homolog 2 (Drosophila) (ASCL2), mRNA [NM_005170]
LMBRD1	0.187069	NM_018368	55788	Homo sapiens LMBR1 domain containing 1 (LMBRD1), mRNA [NM_018368]
FAS	0.186621	NM_000043	355	Homo sapiens Fas (TNF receptor superfamily, member 6) (FAS), transcript variant 1, mRNA [NM_000043]
PRMT7	0.18662	NM_019023	54496	Homo sapiens protein arginine methyltransferase 7 (PRMT7), mRNA [NM_019023]
ZFP106	0.186568	NM_022473	64397	Homo sapiens zinc finger protein 106 homolog (mouse) (ZFP106), mRNA [NM_022473]
STMN2	0.186518	S82024	NA	SCG10=neuron-specific growth-associated protein/stathmin homolog [human, embryo, mRNA, 696 nt]. [S82024]
TASP1	0.18645	NM_017714	55617	Homo sapiens taspase, threonine aspartase, 1 (TASP1), mRNA [NM_017714]
TBL2	0.186441	NM_012453	26608	Homo sapiens transducin (beta)-like 2 (TBL2), mRNA [NM_012453]
SV2B	0.186415	NM_014848	9899	Homo sapiens synaptic vesicle glycoprotein 2B (SV2B), mRNA [NM_014848]
ERC1	0.186334	NM_178040	23085	Homo sapiens ELKS/RAB6-interacting/CAST family member 1 (ERC1), transcript variant epsilon, mRNA [NM_178040]
ANKRD22	0.186249	NM_144590	118932	Homo sapiens ankyrin repeat domain 22 (ANKRD22), mRNA [NM_144590]
MLLT3	0.186219	NM_004529	4300	Homo sapiens myeloid/lymphoid or mixed-lineage leukemia (trithorax homolog, Drosophila); translocated to, 3 (MLLT3), mRNA [NM_004529]
PPP1R8	0.186157	NM_138558	5511	Homo sapiens protein phosphatase 1, regulatory (inhibitor) subunit 8 (PPP1R8), transcript variant 2, mRNA [NM_138558]
SYNCRIP	0.185895	NM_006372	10492	Homo sapiens synaptotagmin binding, cytoplasmic RNA interacting protein (SYNCRIP), mRNA [NM_006372]
NBEA	0.18572	NM_015678	26960	Homo sapiens neurobeachin (NBEA), mRNA [NM_015678]
STK11IP	0.185629	NM_052902	114790	Homo sapiens serine/threonine kinase 11 interacting protein (STK11IP), mRNA [NM_052902]
SGTB	0.185558	NM_019072	54557	Homo sapiens small glutamine-rich tetratricopeptide repeat (TPR)-containing, beta (SGTB), mRNA [NM_019072]
KLHDC2	0.185271	NM_014315	NA	Homo sapiens kelch domain containing 2 (KLHDC2), mRNA [NM_014315]
GRINA	0.185177	NM_000837	2907	Homo sapiens glutamate receptor, ionotropic, N-methyl D-asparate-associated protein 1 (glutamate binding) (GRINA), transcript variant 1, mRNA [NM_000837]
SLC25A42	0.185003	NM_178526	NA	Homo sapiens solute carrier family 25, member 42 (SLC25A42), mRNA [NM_178526]
TRIM6	0.184942	NM_001003818	117854	Homo sapiens tripartite motif-containing 6 (TRIM6), transcript variant 1, mRNA [NM_001003818]
SLC38A1	0.184601	NM_030674	81539	Homo sapiens solute carrier family 38, member 1 (SLC38A1), transcript variant 1, mRNA [NM_030674]
AREG	0.184446	NM_001657	374	Homo sapiens amphiregulin (schwannoma-derived growth factor) (AREG), mRNA [NM_001657]
ANKRD42	0.183852	NM_182603	338699	Homo sapiens ankyrin repeat domain 42 (ANKRD42), mRNA [NM_182603]
MED12	0.18365	NM_005120	NA	Homo sapiens mediator of RNA polymerase II transcription, subunit 12 homolog (S. cerevisiae) (MED12), mRNA [NM_005120]
SLC22A12	0.183493	NM_144585	116085	Homo sapiens solute carrier family 22 (organic anion/cation transporter), member 12 (SLC22A12), transcript variant 1, mRNA [NM_144585]
CHAF1A	0.183262	NM_005483	10036	Homo sapiens chromatin assembly factor 1, subunit A (p150) (CHAF1A), mRNA [NM_005483]
SFXN3	0.183249	NM_030971	81855	Homo sapiens sideroflexin 3 (SFXN3), mRNA [NM_030971]
TTLL1	0.183211	NM_001008572	25809	Homo sapiens tubulin tyrosine ligase-like family, member 1 (TTLL1), transcript variant 2, mRNA [NM_001008572]
REPS1	0.182958	NM_031922	85021	Homo sapiens RALBP1 associated Eps domain containing 1 (REPS1), mRNA [NM_031922]
CHIC2	0.182946	NM_012110	26511	Homo sapiens cysteine-rich hydrophobic domain 2 (CHIC2), mRNA [NM_012110]
SLC44A1	0.182916	NM_080546	23446	Homo sapiens solute carrier family 44, member 1 (SLC44A1), mRNA [NM_080546]
LHX1	0.182889	NM_005568	3975	Homo sapiens LIM homeobox 1 (LHX1), mRNA [NM_005568]
PCCB	0.182717	NM_000532	NA	Homo sapiens propionyl Coenzyme A carboxylase, beta polypeptide (PCCB), mRNA [NM_000532]
SEMA3B	0.182667	NM_004636	7869	Homo sapiens sema domain, immunoglobulin domain (Ig), short basic domain, secreted, (semaphorin) 3B (SEMA3B), transcript variant 1, mRNA [NM_004636]
RNF8	0.182618	NM_003958	9025	Homo sapiens ring finger protein 8 (RNF8), transcript variant 1, mRNA [NM_003958]
ATP1A3	0.182386	NM_152296	NA	Homo sapiens ATPase, Na+/K+ transporting, alpha 3 polypeptide (ATP1A3), mRNA [NM_152296]
GJB2	0.182363	NM_004004	2706	Homo sapiens gap junction protein, beta 2, 26kDa (GJB2), mRNA [NM_004004]
NOXO1	0.182284	NM_144603	124056	Homo sapiens NADPH oxidase organizer 1 (NOXO1), transcript variant a, mRNA [NM_144603]
TBC1D20	0.182248	BC014983	NA	Homo sapiens TBC1 domain family, member 20, mRNA (cDNA clone MGC:23197 IMAGE:4861869), complete cds. [BC014983]
LAMB2	0.182137	NM_002292	10869	Homo sapiens laminin, beta 2 (laminin S) (LAMB2), mRNA [NM_002292]
ZRSR1	0.182134	BC104811	6728	Homo sapiens zinc finger (CCCH type), RNA-binding motif and serine/arginine rich 1, mRNA (cDNA clone MGC:132471 IMAGE:8143814), complete cds. [BC104811]
CCDC14	0.182126	NM_022757	64770	Homo sapiens coiled-coil domain containing 14 (CCDC14), mRNA [NM_022757]
ITPKA	0.181806	NM_002220	3706	Homo sapiens inositol 1,4,5-trisphosphate 3-kinase A (ITPKA), mRNA [NM_002220]
SYT9	0.181796	NM_175733	143425	Homo sapiens synaptotagmin IX (SYT9), mRNA [NM_175733]
KIF5C	0.181715	NM_004522	3800	Homo sapiens kinesin family member 5C (KIF5C), mRNA [NM_004522]
RFC3	0.181368	NM_002915	5983	Homo sapiens replication factor C (activator 1) 3, 38kDa (RFC3), transcript variant 1, mRNA [NM_002915]
CLUAP1	0.181277	NM_024793	23059	Homo sapiens clusterin associated protein 1 (CLUAP1), transcript variant 2, mRNA [NM_024793]
ST6GALNAC5	0.181208	NM_030965	81849	Homo sapiens ST6 (alpha-N-acetyl-neuraminyl-2,3-beta-galactosyl-1,3)-N-acetylgalactosaminide alpha-2,6-sialyltransferase 5 (ST6GALNAC5), mRNA [NM_030965]
WDR19	0.181202	NM_025132	NA	Homo sapiens WD repeat domain 19 (WDR19), mRNA [NM_025132]
ITGA2	0.180733	NM_002203	3673	Homo sapiens integrin, alpha 2 (CD49B, alpha 2 subunit of VLA-2 receptor) (ITGA2), mRNA [NM_002203]
ACADSB	0.180401	NM_001609	36	Homo sapiens acyl-Coenzyme A dehydrogenase, short/branched chain (ACADSB), nuclear gene encoding mitochondrial protein, mRNA [NM_001609]
PDE4A	0.180319	NM_006202	5141	Homo sapiens phosphodiesterase 4A, cAMP-specific (phosphodiesterase E2 dunce homolog, Drosophila) (PDE4A), mRNA [NM_006202]
GOLGA4	0.180003	NM_002078	NA	Homo sapiens golgi autoantigen, golgin subfamily a, 4 (GOLGA4), mRNA [NM_002078]
LOXL2	0.179994	NM_002318	4017	Homo sapiens lysyl oxidase-like 2 (LOXL2), mRNA [NM_002318]
NOL3	0.179796	NM_003946	8996	Homo sapiens nucleolar protein 3 (apoptosis repressor with CARD domain) (NOL3), mRNA [NM_003946]
CSF1	0.179699	NM_172210	NA	Homo sapiens colony stimulating factor 1 (macrophage) (CSF1), transcript variant 2, mRNA [NM_172210]
MED6	0.179656	NM_005466	NA	Homo sapiens mediator of RNA polymerase II transcription, subunit 6 homolog (S. cerevisiae) (MED6), mRNA [NM_005466]
RNF128	0.179586	NM_194463	79589	Homo sapiens ring finger protein 128 (RNF128), transcript variant 1, mRNA [NM_194463]
RBBP6	0.179479	NM_032626	NA	Homo sapiens retinoblastoma binding protein 6 (RBBP6), transcript variant 3, mRNA [NM_032626]
FGF2	0.179233	NM_002006	2247	Homo sapiens fibroblast growth factor 2 (basic) (FGF2), mRNA [NM_002006]
CCDC134	0.178959	NM_024821	79879	Homo sapiens coiled-coil domain containing 134 (CCDC134), mRNA [NM_024821]
GM2A	0.17888	NM_000405	2760	Homo sapiens GM2 ganglioside activator (GM2A), mRNA [NM_000405]
TGM2	0.178782	NM_198951	7052	Homo sapiens transglutaminase 2 (C polypeptide, protein-glutamine-gamma-glutamyltransferase) (TGM2), transcript variant 2, mRNA [NM_198951]
PDIA4	0.17867	NM_004911	9601	Homo sapiens protein disulfide isomerase family A, member 4 (PDIA4), mRNA [NM_004911]
BBS2	0.178624	NM_031885	583	Homo sapiens Bardet-Biedl syndrome 2 (BBS2), mRNA [NM_031885]
GPRC5B	0.178596	NM_016235	51704	Homo sapiens G protein-coupled receptor, family C, group 5, member B (GPRC5B), mRNA [NM_016235]
ALOX5	0.178507	NM_000698	240	Homo sapiens arachidonate 5-lipoxygenase (ALOX5), mRNA [NM_000698]
IPO11	0.178452	NM_016338	NA	Homo sapiens importin 11 (IPO11), mRNA [NM_016338]
TMEM132A	0.178403	NM_017870	54972	Homo sapiens transmembrane protein 132A (TMEM132A), transcript variant 1, mRNA [NM_017870]
ACLY	0.178395	U18197	NA	Human ATP:citrate lyase mRNA, complete cds. [U18197]
RAB11FIP4	0.178294	NM_032932	84440	Homo sapiens RAB11 family interacting protein 4 (class II) (RAB11FIP4), mRNA [NM_032932]
MFSD9	0.177967	NM_032718	84804	Homo sapiens major facilitator superfamily domain containing 9 (MFSD9), mRNA [NM_032718]
DLAT	0.177894	NM_001931	1737	Homo sapiens dihydrolipoamide S-acetyltransferase (E2 component of pyruvate dehydrogenase complex) (DLAT), mRNA [NM_001931]
PNPO	0.177489	NM_018129	NA	Homo sapiens pyridoxamine 5'-phosphate oxidase (PNPO), mRNA [NM_018129]
LPIN2	0.177317	NM_014646	NA	Homo sapiens lipin 2 (LPIN2), mRNA [NM_014646]
TBC1D8	0.177255	AK098124	6160	Homo sapiens cDNA FLJ40805 fis, clone TRACH2009060. [AK098124]
BCR	0.177191	NM_021574	613	Homo sapiens breakpoint cluster region (BCR), transcript variant 2, mRNA [NM_021574]
TTC32	0.176996	NM_001008237	NA	Homo sapiens tetratricopeptide repeat domain 32 (TTC32), mRNA [NM_001008237]
GZMB	0.176918	NM_004131	3002	Homo sapiens granzyme B (granzyme 2, cytotoxic T-lymphocyte-associated serine esterase 1) (GZMB), mRNA [NM_004131]
DARC	0.176787	NM_002036	57863	Homo sapiens Duffy blood group, chemokine receptor (DARC), mRNA [NM_002036]
CD14	0.17674	NM_000591	929	Homo sapiens CD14 molecule (CD14), transcript variant 1, mRNA [NM_000591]
LDHB	0.176502	NM_002300	NA	Homo sapiens lactate dehydrogenase B (LDHB), mRNA [NM_002300]
KCNN4	0.17634	NM_002250	3783	Homo sapiens potassium intermediate/small conductance calcium-activated channel, subfamily N, member 4 (KCNN4), mRNA [NM_002250]
PHACTR4	0.176321	NM_023923	65979	Homo sapiens phosphatase and actin regulator 4 (PHACTR4), transcript variant 2, mRNA [NM_023923]
CHPF	0.176258	NM_024536	79586	Homo sapiens chondroitin polymerizing factor (CHPF), mRNA [NM_024536]
DUSP22	0.176245	NM_020185	56940	Homo sapiens dual specificity phosphatase 22 (DUSP22), mRNA [NM_020185]
SLC25A35	0.175933	NM_201520	399512	Homo sapiens solute carrier family 25, member 35 (SLC25A35), mRNA [NM_201520]
MUS81	0.175808	NM_025128	80198	Homo sapiens MUS81 endonuclease homolog (S. cerevisiae) (MUS81), mRNA [NM_025128]
VIPR1	0.175576	NM_004624	7433	Homo sapiens vasoactive intestinal peptide receptor 1 (VIPR1), mRNA [NM_004624]
UBP1	0.175365	NM_014517	7342	Homo sapiens upstream binding protein 1 (LBP-1a) (UBP1), mRNA [NM_014517]
BZW2	0.175114	NM_014038	28969	Homo sapiens basic leucine zipper and W2 domains 2 (BZW2), mRNA [NM_014038]
SH3GLB2	0.174945	NM_020145	56904	Homo sapiens SH3-domain GRB2-like endophilin B2 (SH3GLB2), mRNA [NM_020145]
PTCD1	0.174832	NM_015545	26024	Homo sapiens pentatricopeptide repeat domain 1 (PTCD1), mRNA [NM_015545]
RIBC2	0.174779	NM_015653	26150	Homo sapiens RIB43A domain with coiled-coils 2 (RIBC2), mRNA [NM_015653]
BRI3BP	0.17465	NM_080626	140707	Homo sapiens BRI3 binding protein (BRI3BP), mRNA [NM_080626]
GNG2	0.174143	NM_053064	54331	Homo sapiens guanine nucleotide binding protein (G protein), gamma 2 (GNG2), mRNA [NM_053064]
MYO7A	0.174015	NM_000260	4647	Homo sapiens myosin VIIA (MYO7A), mRNA [NM_000260]
FRAT2	0.173774	NM_012083	23401	Homo sapiens frequently rearranged in advanced T-cell lymphomas 2 (FRAT2), mRNA [NM_012083]
TRPC4AP	0.173635	NM_015638	26133	Homo sapiens transient receptor potential cation channel, subfamily C, member 4 associated protein (TRPC4AP), transcript variant 1, mRNA [NM_015638]
APOM	0.173565	NM_019101	55937	Homo sapiens apolipoprotein M (APOM), mRNA [NM_019101]
TGIF2	0.173203	NM_021809	60436	Homo sapiens TGFB-induced factor homeobox 2 (TGIF2), mRNA [NM_021809]
SYNPO	0.173199	AL831818	11346	Homo sapiens mRNA; cDNA DKFZp451G172 (from clone DKFZp451G172). [AL831818]
UACA	0.173052	NM_001008224	55075	Homo sapiens uveal autoantigen with coiled-coil domains and ankyrin repeats (UACA), transcript variant 2, mRNA [NM_001008224]
KCNK7	0.17295	NM_033347	10089	Homo sapiens potassium channel, subfamily K, member 7 (KCNK7), transcript variant A, mRNA [NM_033347]
TBC1D24	0.172795	NM_020705	57465	Homo sapiens TBC1 domain family, member 24 (TBC1D24), mRNA [NM_020705]
NIPSNAP1	0.172641	NM_003634	8563	Homo sapiens nipsnap homolog 1 (C. elegans) (NIPSNAP1), mRNA [NM_003634]
TMC5	0.172591	NM_024780	79838	Homo sapiens transmembrane channel-like 5 (TMC5), mRNA [NM_024780]
FARS2	0.172444	NM_006567	10667	Homo sapiens phenylalanyl-tRNA synthetase 2, mitochondrial (FARS2), nuclear gene encoding mitochondrial protein, mRNA [NM_006567]
DENND3	0.172377	NM_014957	22898	Homo sapiens DENN/MADD domain containing 3 (DENND3), mRNA [NM_014957]
OPA3	0.172369	NM_025136	NA	Homo sapiens optic atrophy 3 (autosomal recessive, with chorea and spastic paraplegia) (OPA3), transcript variant 2, mRNA [NM_025136]
PTPLAD1	0.172347	AF161470	NA	Homo sapiens HSPC121 mRNA, complete cds. [AF161470]
SNX9	0.172335	NM_016224	51429	Homo sapiens sorting nexin 9 (SNX9), mRNA [NM_016224]
QPCTL	0.172289	NM_017659	54814	Homo sapiens glutaminyl-peptide cyclotransferase-like (QPCTL), mRNA [NM_017659]
SFT2D2	0.172257	NM_199344	NA	Homo sapiens SFT2 domain containing 2 (SFT2D2), mRNA [NM_199344]
CAMKK1	0.172118	NM_032294	NA	Homo sapiens calcium/calmodulin-dependent protein kinase kinase 1, alpha (CAMKK1), transcript variant 1, mRNA [NM_032294]
CDCA2	0.1719	NM_152562	157313	Homo sapiens cell division cycle associated 2 (CDCA2), mRNA [NM_152562]
CPT1C	0.17185	NM_152359	126129	Homo sapiens carnitine palmitoyltransferase 1C (CPT1C), mRNA [NM_152359]
DHCR24	0.17155	NM_014762	1718	Homo sapiens 24-dehydrocholesterol reductase (DHCR24), mRNA [NM_014762]
SPATA1	0.171528	NM_001081472	100505741	Homo sapiens spermatogenesis associated 1 (SPATA1), mRNA [NM_001081472]
FEM1C	0.171477	NM_020177	56929	Homo sapiens fem-1 homolog c (C. elegans) (FEM1C), mRNA [NM_020177]
PODXL	0.171349	NM_005397	5420	Homo sapiens podocalyxin-like (PODXL), transcript variant 2, mRNA [NM_005397]
ARF6	0.171325	NM_001663	382	Homo sapiens ADP-ribosylation factor 6 (ARF6), mRNA [NM_001663]
UNG	0.171154	NM_003362	7374	Homo sapiens uracil-DNA glycosylase (UNG), transcript variant 1, mRNA [NM_003362]
PAIP2B	0.171125	ENST00000244221	400961	Homo sapiens mRNA for KIAA1155 protein, partial cds. [AB032981]
MNS1	0.170974	NM_018365	55329	Homo sapiens meiosis-specific nuclear structural 1 (MNS1), mRNA [NM_018365]
PMM2	0.170855	NM_000303	5373	Homo sapiens phosphomannomutase 2 (PMM2), mRNA [NM_000303]
PYY	0.170711	NM_004160	NA	Homo sapiens peptide YY (PYY), mRNA [NM_004160]
PGM1	0.170482	NM_002633	5236	Homo sapiens phosphoglucomutase 1 (PGM1), mRNA [NM_002633]
FBP1	0.170058	NM_000507	2203	Homo sapiens fructose-1,6-bisphosphatase 1 (FBP1), mRNA [NM_000507]
FOXH1	0.17001	NM_003923	8928	Homo sapiens forkhead box H1 (FOXH1), mRNA [NM_003923]
TRIM46	0.169845	BC069416	NA	Homo sapiens tripartite motif-containing 46, mRNA (cDNA clone MGC:97085 IMAGE:7262300), complete cds. [BC069416]
RGS12	0.169757	NM_002926	6002	Homo sapiens regulator of G-protein signalling 12 (RGS12), transcript variant 2, mRNA [NM_002926]
NUDT15	0.169607	NM_018283	55270	Homo sapiens nudix (nucleoside diphosphate linked moiety X)-type motif 15 (NUDT15), mRNA [NM_018283]
VANGL1	0.169604	NM_138959	81839	Homo sapiens vang-like 1 (van gogh, Drosophila) (VANGL1), mRNA [NM_138959]
SLC6A6	0.169516	NM_003043	NA	Homo sapiens solute carrier family 6 (neurotransmitter transporter, taurine), member 6 (SLC6A6), mRNA [NM_003043]
FHOD1	0.169392	NM_013241	29109	Homo sapiens formin homology 2 domain containing 1 (FHOD1), mRNA [NM_013241]
ARHGEF16	0.169367	NM_014448	27237	Homo sapiens Rho guanine exchange factor (GEF) 16 (ARHGEF16), mRNA [NM_014448]
E2F1	0.169249	NM_005225	1869	Homo sapiens E2F transcription factor 1 (E2F1), mRNA [NM_005225]
POGZ	0.168892	NM_015100	23126	Homo sapiens pogo transposable element with ZNF domain (POGZ), transcript variant 1, mRNA [NM_015100]
FAM118B	0.16865	NM_024556	79607	Homo sapiens family with sequence similarity 118, member B (FAM118B), mRNA [NM_024556]
NPLOC4	0.168645	NM_017921	55666	Homo sapiens nuclear protein localization 4 homolog (S. cerevisiae) (NPLOC4), mRNA [NM_017921]
NLN	0.168536	NM_020726	57486	Homo sapiens neurolysin (metallopeptidase M3 family) (NLN), mRNA [NM_020726]
MDM1	0.168476	NM_020128	NA	Homo sapiens Mdm4, transformed 3T3 cell double minute 1, p53 binding protein (mouse) (MDM1), transcript variant 2, mRNA [NM_020128]
DDX1	0.168454	NM_004939	1653	Homo sapiens DEAD (Asp-Glu-Ala-Asp) box polypeptide 1 (DDX1), mRNA [NM_004939]
LYNX1	0.168433	NM_177457	66004	Homo sapiens Ly6/neurotoxin 1 (LYNX1), transcript variant 3, mRNA [NM_177457]
STIP1	0.168293	NM_006819	NA	Homo sapiens stress-induced-phosphoprotein 1 (Hsp70/Hsp90-organizing protein) (STIP1), mRNA [NM_006819]
ISLR	0.168243	NM_005545	3671	Homo sapiens immunoglobulin superfamily containing leucine-rich repeat (ISLR), transcript variant 1, mRNA [NM_005545]
PRRT1	0.168123	NM_030651	80863	Homo sapiens proline-rich transmembrane protein 1 (PRRT1), mRNA [NM_030651]
THRAP3	0.167953	NM_005119	9967	Homo sapiens thyroid hormone receptor associated protein 3 (THRAP3), mRNA [NM_005119]
FAM60A	0.167951	NM_021238	58516	Homo sapiens family with sequence similarity 60, member A (FAM60A), mRNA [NM_021238]
MPP2	0.16787	NM_005374	4355	Homo sapiens membrane protein, palmitoylated 2 (MAGUK p55 subfamily member 2) (MPP2), mRNA [NM_005374]
NCBP1	0.167671	NM_002486	4686	Homo sapiens nuclear cap binding protein subunit 1, 80kDa (NCBP1), mRNA [NM_002486]
LRRC18	0.16764	AY358137	474354	Homo sapiens clone DNA193663 VKGE9338 (UNQ9338) mRNA, complete cds. [AY358137]
SLC9A9	0.167582	NM_173653	285195	Homo sapiens solute carrier family 9 (sodium/hydrogen exchanger), member 9 (SLC9A9), mRNA [NM_173653]
NEUROG1	0.167521	NM_006161	4762	Homo sapiens neurogenin 1 (NEUROG1), mRNA [NM_006161]
HDHD3	0.167501	NM_031219	81932	Homo sapiens haloacid dehalogenase-like hydrolase domain containing 3 (HDHD3), mRNA [NM_031219]
DTX4	0.166956	ENST00000227451	23220	Protein deltex 4 homolog (Fragment). [Source:Uniprot/SPTREMBL;Acc:Q9Y2E6] [ENST00000227451]
GCC1	0.166936	NM_024523	79571	Homo sapiens GRIP and coiled-coil domain containing 1 (GCC1), mRNA [NM_024523]
EPS8L2	0.166888	NM_022772	64787	Homo sapiens EPS8-like 2 (EPS8L2), mRNA [NM_022772]
ANXA9	0.166542	NM_003568	8416	Homo sapiens annexin A9 (ANXA9), mRNA [NM_003568]
DTX3	0.166503	NM_178502	196403	Homo sapiens deltex 3 homolog (Drosophila) (DTX3), mRNA [NM_178502]
PARD3	0.166276	AF196185	56288	Homo sapiens atypical PKC isotype-specific interacting protein long variant mRNA, complete cds. [AF196185]
CEP250	0.166198	NM_007186	11190	Homo sapiens centrosomal protein 250kDa (CEP250), transcript variant 1, mRNA [NM_007186]
JMJD6	0.165915	NM_015167	NA	Homo sapiens jumonji domain containing 6 (JMJD6), transcript variant 2, mRNA [NM_015167]
AMOT	0.165897	NM_133265	154796	Homo sapiens angiomotin (AMOT), mRNA [NM_133265]
DOPEY2	0.165872	NM_005128	NA	Homo sapiens dopey family member 2 (DOPEY2), mRNA [NM_005128]
KLF12	0.1658	NM_007249	11278	Homo sapiens Kruppel-like factor 12 (KLF12), mRNA [NM_007249]
TYROBP	0.165795	NM_003332	7305	Homo sapiens TYRO protein tyrosine kinase binding protein (TYROBP), transcript variant 1, mRNA [NM_003332]
DDX46	0.165706	NM_014829	9879	Homo sapiens DEAD (Asp-Glu-Ala-Asp) box polypeptide 46 (DDX46), mRNA [NM_014829]
GDAP2	0.16569	NM_017686	54834	Homo sapiens ganglioside induced differentiation associated protein 2 (GDAP2), mRNA [NM_017686]
SUCLA2	0.165599	NM_003850	8803	Homo sapiens succinate-CoA ligase, ADP-forming, beta subunit (SUCLA2), mRNA [NM_003850]
OTUD7A	0.165237	NM_130901	161725	Homo sapiens OTU domain containing 7A (OTUD7A), mRNA [NM_130901]
HSPA1A	0.164972	NM_005345	3303	Homo sapiens heat shock 70kDa protein 1A (HSPA1A), mRNA [NM_005345]
GP6	0.164955	NM_016363	51206	Homo sapiens glycoprotein VI (platelet) (GP6), mRNA [NM_016363]
ROPN1L	0.164917	NM_031916	NA	Homo sapiens ropporin 1-like (ROPN1L), mRNA [NM_031916]
JDP2	0.164531	NM_130469	122953	Homo sapiens jun dimerization protein 2 (JDP2), mRNA [NM_130469]
ARHGAP10	0.163867	NM_024605	79658	Homo sapiens Rho GTPase activating protein 10 (ARHGAP10), mRNA [NM_024605]
BOLA3	0.163732	NM_212552	NA	Homo sapiens bolA homolog 3 (E. coli) (BOLA3), transcript variant 1, mRNA [NM_212552]
TRIM16	0.163601	NM_006470	10626	Homo sapiens tripartite motif-containing 16 (TRIM16), mRNA [NM_006470]
HPSE	0.163435	NM_006665	NA	Homo sapiens heparanase (HPSE), mRNA [NM_006665]
PHF8	0.16304	BC042108	23133	Homo sapiens PHD finger protein 8, mRNA (cDNA clone IMAGE:5171076), partial cds. [BC042108]
SH2B2	0.163036	NM_020979	NA	Homo sapiens SH2B adaptor protein 2 (SH2B2), mRNA [NM_020979]
LTB	0.162964	NM_002341	4050	Homo sapiens lymphotoxin beta (TNF superfamily, member 3) (LTB), transcript variant 1, mRNA [NM_002341]
RHOU	0.162651	NM_021205	58480	Homo sapiens ras homolog gene family, member U (RHOU), mRNA [NM_021205]
LMCD1	0.16259	NM_014583	29995	Homo sapiens LIM and cysteine-rich domains 1 (LMCD1), mRNA [NM_014583]
PAK4	0.16233	NM_005884	10298	Homo sapiens p21(CDKN1A)-activated kinase 4 (PAK4), transcript variant 1, mRNA [NM_005884]
PIAS3	0.161808	NM_006099	10401	Homo sapiens protein inhibitor of activated STAT, 3 (PIAS3), mRNA [NM_006099]
HOMEZ	0.161599	NM_020834	57594	Homo sapiens homeobox and leucine zipper encoding (HOMEZ), mRNA [NM_020834]
GPD1	0.161584	NM_005276	2819	Homo sapiens glycerol-3-phosphate dehydrogenase 1 (soluble) (GPD1), mRNA [NM_005276]
FBXW8	0.161444	NM_153348	26259	Homo sapiens F-box and WD repeat domain containing 8 (FBXW8), transcript variant 1, mRNA [NM_153348]
FHOD3	0.161372	NM_025135	80206	Homo sapiens formin homology 2 domain containing 3 (FHOD3), mRNA [NM_025135]
NIF3L1	0.161351	NM_021824	60491	Homo sapiens NIF3 NGG1 interacting factor 3-like 1 (S. pombe) (NIF3L1), mRNA [NM_021824]
ANGPTL2	0.16123	NM_012098	23452	Homo sapiens angiopoietin-like 2 (ANGPTL2), mRNA [NM_012098]
WAS	0.161149	NM_000377	7454	Homo sapiens Wiskott-Aldrich syndrome (eczema-thrombocytopenia) (WAS), mRNA [NM_000377]
C1QTNF2	0.160984	NM_031908	114898	Homo sapiens C1q and tumor necrosis factor related protein 2 (C1QTNF2), mRNA [NM_031908]
RAB35	0.160913	NM_006861	11021	Homo sapiens RAB35, member RAS oncogene family (RAB35), mRNA [NM_006861]
CEP170	0.160828	NM_014812	9859	Homo sapiens centrosomal protein 170kDa (CEP170), transcript variant alpha, mRNA [NM_014812]
TJP1	0.160731	NM_003257	7082	Homo sapiens tight junction protein 1 (zona occludens 1) (TJP1), transcript variant 1, mRNA [NM_003257]
TNFAIP1	0.16068	NM_021137	7126	Homo sapiens tumor necrosis factor, alpha-induced protein 1 (endothelial) (TNFAIP1), mRNA [NM_021137]
COL14A1	0.160378	NM_021110	7373	Homo sapiens collagen, type XIV, alpha 1 (undulin) (COL14A1), mRNA [NM_021110]
MCM6	0.160365	NM_005915	4175	Homo sapiens minichromosome maintenance deficient 6 homolog (S. cerevisiae) (MCM6), mRNA [NM_005915]
PCGF3	0.160129	NM_006315	10336	Homo sapiens polycomb group ring finger 3 (PCGF3), mRNA [NM_006315]
RASSF7	0.160058	NM_003475	8045	Homo sapiens Ras association (RalGDS/AF-6) domain family 7 (RASSF7), mRNA [NM_003475]
EBP	0.159963	NM_006579	10682	Homo sapiens emopamil binding protein (sterol isomerase) (EBP), mRNA [NM_006579]
ACOT2	0.159894	NM_006821	10965	Homo sapiens acyl-CoA thioesterase 2 (ACOT2), mRNA [NM_006821]
PRPF38B	0.159889	NM_018061	55119	Homo sapiens PRP38 pre-mRNA processing factor 38 (yeast) domain containing B (PRPF38B), mRNA [NM_018061]
AFAP1L2	0.159768	NM_001001936	84632	Homo sapiens actin filament associated protein 1-like 2 (AFAP1L2), transcript variant 1, mRNA [NM_001001936]
NEIL1	0.159748	NM_024608	79661	Homo sapiens nei endonuclease VIII-like 1 (E. coli) (NEIL1), mRNA [NM_024608]
FBXL2	0.159672	NM_012157	25827	Homo sapiens F-box and leucine-rich repeat protein 2 (FBXL2), mRNA [NM_012157]
PDCD1	0.159413	NM_005018	5133	Homo sapiens programmed cell death 1 (PDCD1), mRNA [NM_005018]
GALNT12	0.159315	NM_024642	NA	Homo sapiens UDP-N-acetyl-alpha-D-galactosamine:polypeptide N-acetylgalactosaminyltransferase 12 (GalNAc-T12) (GALNT12), mRNA [NM_024642]
PGF	0.159229	NM_002632	NA	Homo sapiens placental growth factor, vascular endothelial growth factor-related protein (PGF), mRNA [NM_002632]
PFKM	0.159137	NM_000289	5213	Homo sapiens phosphofructokinase, muscle (PFKM), mRNA [NM_000289]
NANOS1	0.158887	NM_199461	340719	Homo sapiens nanos homolog 1 (Drosophila) (NANOS1), transcript variant 1, mRNA [NM_199461]
MRPS30	0.158883	NM_016640	10884	Homo sapiens mitochondrial ribosomal protein S30 (MRPS30), nuclear gene encoding mitochondrial protein, mRNA [NM_016640]
MAN1A2	0.158807	NM_006699	10905	Homo sapiens mannosidase, alpha, class 1A, member 2 (MAN1A2), mRNA [NM_006699]
SHCBP1	0.158768	NM_024745	79801	Homo sapiens SHC SH2-domain binding protein 1 (SHCBP1), mRNA [NM_024745]
TMEM174	0.158732	NM_153217	134288	Homo sapiens transmembrane protein 174 (TMEM174), mRNA [NM_153217]
MYADM	0.15872	NM_001020818	91663	Homo sapiens myeloid-associated differentiation marker (MYADM), transcript variant 1, mRNA [NM_001020818]
TAF3	0.158648	ENST00000344293	83860	Transcription initiation factor TFIID subunit 3 (TBP-associated factor 3) (Transcription initiation factor TFIID 140 kDa subunit) (140 kDa TATA box-binding protein-associated factor) (TAF140) (TAFII140). [Source:Uniprot/SWISSPROT;Acc:Q5VWG9]...
ITGB1BP2	0.158408	NM_012278	26548	Homo sapiens integrin beta 1 binding protein (melusin) 2 (ITGB1BP2), mRNA [NM_012278]
LIF	0.158399	NM_002309	3976	Homo sapiens leukemia inhibitory factor (cholinergic differentiation factor) (LIF), mRNA [NM_002309]
CLCN2	0.158311	NM_004366	1181	Homo sapiens chloride channel 2 (CLCN2), mRNA [NM_004366]
ZFYVE27	0.158226	NM_001002261	118813	Homo sapiens zinc finger, FYVE domain containing 27 (ZFYVE27), transcript variant 1, mRNA [NM_001002261]
PLEKHH2	0.158056	NM_172069	130271	Homo sapiens pleckstrin homology domain containing, family H (with MyTH4 domain) member 2 (PLEKHH2), mRNA [NM_172069]
CDK5R2	0.157975	NM_003936	8941	Homo sapiens cyclin-dependent kinase 5, regulatory subunit 2 (p39) (CDK5R2), mRNA [NM_003936]
ARHGAP21	0.157822	NM_020824	NA	Homo sapiens Rho GTPase activating protein 21 (ARHGAP21), mRNA [NM_020824]
LRIG1	0.15763	NM_015541	26018	Homo sapiens leucine-rich repeats and immunoglobulin-like domains 1 (LRIG1), mRNA [NM_015541]
KRBA1	0.157629	NM_032534	84626	Homo sapiens KRAB-A domain containing 1 (KRBA1), mRNA [NM_032534]
SGOL1	0.157531	NM_001012410	151648	Homo sapiens shugoshin-like 1 (S. pombe) (SGOL1), transcript variant A2, mRNA [NM_001012410]
ABCB10	0.157505	NM_012089	23456	Homo sapiens ATP-binding cassette, sub-family B (MDR/TAP), member 10 (ABCB10), nuclear gene encoding mitochondrial protein, mRNA [NM_012089]
LMAN1	0.157504	NM_005570	3998	Homo sapiens lectin, mannose-binding, 1 (LMAN1), mRNA [NM_005570]
DHCR7	0.157399	NM_001360	1717	Homo sapiens 7-dehydrocholesterol reductase (DHCR7), mRNA [NM_001360]
OBFC2B	0.157203	NM_024068	NA	Homo sapiens oligonucleotide/oligosaccharide-binding fold containing 2B (OBFC2B), mRNA [NM_024068]
TAX1BP1	0.157005	NM_006024	NA	Homo sapiens Tax1 (human T-cell leukemia virus type I) binding protein 1 (TAX1BP1), transcript variant 1, mRNA [NM_006024]
CPNE8	0.15685	NM_153634	NA	Homo sapiens copine VIII (CPNE8), mRNA [NM_153634]
POLR3C	0.156826	NM_006468	NA	Homo sapiens polymerase (RNA) III (DNA directed) polypeptide C (62kD) (POLR3C), mRNA [NM_006468]
ASPM	0.156585	NM_018136	259266	Homo sapiens asp (abnormal spindle) homolog, microcephaly associated (Drosophila) (ASPM), mRNA [NM_018136]
PPM1H	0.156567	AB032983	57460	Homo sapiens mRNA for KIAA1157 protein, partial cds. [AB032983]
SLC35D2	0.15649	NM_007001	NA	Homo sapiens solute carrier family 35, member D2 (SLC35D2), mRNA [NM_007001]
HSPBAP1	0.156239	NM_024610	79663	Homo sapiens HSPB (heat shock 27kDa) associated protein 1 (HSPBAP1), mRNA [NM_024610]
DNAJC18	0.156114	NM_152686	202052	Homo sapiens DnaJ (Hsp40) homolog, subfamily C, member 18 (DNAJC18), mRNA [NM_152686]
CHST7	0.15572	NM_019886	56548	Homo sapiens carbohydrate (N-acetylglucosamine 6-O) sulfotransferase 7 (CHST7), mRNA [NM_019886]
ARHGEF2	0.155708	NM_004723	9181	Homo sapiens rho/rac guanine nucleotide exchange factor (GEF) 2 (ARHGEF2), mRNA [NM_004723]
FAM134A	0.155673	BC064950	79137	Homo sapiens chromosome 2 open reading frame 17, mRNA (cDNA clone IMAGE:6048607), partial cds. [BC064950]
ENOX1	0.155633	NM_017993	55068	Homo sapiens proliferation-inducing protein 38 (PIG38), mRNA [NM_017993]
PTGDS	0.155293	NM_000954	NA	Homo sapiens prostaglandin D2 synthase 21kDa (brain) (PTGDS), mRNA [NM_000954]
TRPT1	0.155271	NM_031472	83707	Homo sapiens tRNA phosphotransferase 1 (TRPT1), transcript variant 2, mRNA [NM_031472]
HMBS	0.155042	NM_000190	3145	Homo sapiens hydroxymethylbilane synthase (HMBS), transcript variant 1, mRNA [NM_000190]
MAPKAPK5	0.154692	NM_139078	8550	Homo sapiens mitogen-activated protein kinase-activated protein kinase 5 (MAPKAPK5), transcript variant 2, mRNA [NM_139078]
LANCL1	0.154682	NM_006055	10314	Homo sapiens LanC lantibiotic synthetase component C-like 1 (bacterial) (LANCL1), mRNA [NM_006055]
[truncated: 2,564 more rows]
